# Supplementary material for: Complementary Critical Functions of Zfy1 and Zfy2 in Mouse Spermatogenesis and Reproduction
Source: PLoS Genet. 2017 Jan 23;13(1):e1006578. doi: 10.1371/journal.pgen.1006578 (PMC5287576; doi:10.1371/journal.pgen.1006578)
Supplement: S2 Table — (XLSX) [file pgen.1006578.s007.xlsx]

## Sheet: Sheet1
Supplementary Table 2 Downregulated probe ID in microarray analysis
Affimetrix Probe Set ID	Gene Title	Gene Symbol	Ensembl	fold change
1443746_x_at	dentin matrix protein 1	Dmp1	ENSMUSG00000029307	0.0650741
1456452_at	cDNA sequence BC107230	BC107230	ENSMUSG00000047257	0.0838013
1432491_at	protocadherin 8	Pcdh8	ENSMUSG00000023482	0.102338
1456258_at	empty spiracles homolog 2 (Drosophila)	Emx2	ENSMUSG00000043969	0.119887
1425408_a_at	RIKEN cDNA 2610034M16 gene	2610034M16Rik	ENSMUSG00000024227	0.143738
1453343_s_at	vaccinia related kinase 2	Vrk2	ENSMUSG00000064090	0.159907
1432258_at	RIKEN cDNA 9430014N10 gene	9430014N10Rik	---	0.162751
1454083_at	RIKEN cDNA 4930440C22 gene	4930440C22Rik	---	0.170685
1451372_a_at	ADP-ribosyltransferase 1	Art1	ENSMUSG00000030996	0.172444
1421554_at	LIM homeobox transcription factor 1 alpha	Lmx1a	ENSMUSG00000026686	0.174414
1416389_a_at	regulator of chromosome condensation (RCC1) and BTB (POZ) domain containing protein 2	Rcbtb2	ENSMUSG00000022106	0.186311
1438511_a_at	RIKEN cDNA 1190002H23 gene	1190002H23Rik	ENSMUSG00000022018	0.205218
1423180_at	potassium voltage gated channel, Shab-related subfamily, member 1	Kcnb1	ENSMUSG00000050556	0.211296
1426614_at	protein kinase C binding protein 1	Prkcbp1	ENSMUSG00000039671	0.219903
1458719_at	---	---	---	0.221057
1447869_x_at	Rho-related BTB domain containing 3	Rhobtb3	ENSMUSG00000021589	0.224233
1453299_a_at	similar to purine nucleoside phosphorylase /// purine-nucleoside phosphorylase 1 /// purine-nucleoside phosphorylase 2	LOC100045567 /// Pnp1 /// Pnp2	ENSMUSG00000021871 /// ENSMUSG00000068417	0.239192
1427405_s_at	RAB11 family interacting protein 5 (class I)	Rab11fip5	ENSMUSG00000051343	0.264107
1450712_at	potassium inwardly-rectifying channel, subfamily J, member 9	Kcnj9	ENSMUSG00000038026	0.282205
1434314_s_at	RAB11 family interacting protein 5 (class I)	Rab11fip5	ENSMUSG00000051343	0.28788
1417666_at	deoxynucleotidyltransferase, terminal, interacting protein 1	Dnttip1	ENSMUSG00000017299	0.288207
1447395_at	defensin beta 21	Defb21	ENSMUSG00000056544	0.295447
1457421_at	RIKEN cDNA 1700063D05 gene	1700063D05Rik	---	0.295761
1440815_x_at	predicted gene, EG666481 /// hypothetical protein LOC624112	EG666481 /// LOC624112	---	0.296954
1453956_a_at	PFTAIRE protein kinase 1	Pftk1	ENSMUSG00000028926	0.297727
1425675_s_at	carcinoembryonic antigen-related cell adhesion molecule 1	Ceacam1	ENSMUSG00000054385 /// ENSMUSG00000074272	0.315618
1426995_a_at	growth factor, erv1 (S. cerevisiae)-like (augmenter of liver regeneration)	Gfer	ENSMUSG00000040888	0.316432
1417350_at	pallidin	Pldn	ENSMUSG00000005804	0.318763
1432210_at	RIKEN cDNA 4933401H06 gene	4933401H06Rik	---	0.319772
1453536_at	RIKEN cDNA 1700034K16 gene	1700034K16Rik	ENSMUSG00000023151	0.326557
1424990_at	ORAI calcium release-activated calcium modulator 1	Orai1	ENSMUSG00000049686	0.3276
1452592_at	microsomal glutathione S-transferase 2	Mgst2	ENSMUSG00000074604	0.340058
1432324_at	RIKEN cDNA 4930432J09 gene	4930432J09Rik	---	0.359124
1429661_at	Rho-related BTB domain containing 3	Rhobtb3	ENSMUSG00000021589	0.360368
1449433_at	purinergic receptor P2X, ligand-gated ion channel, 5	P2rx5	ENSMUSG00000005950	0.361601
1428323_at	glycerol phosphate dehydrogenase 2, mitochondrial	Gpd2	---	0.365584
1436031_at	cache domain containing 1 /// similar to Cache domain containing 1	Cachd1 /// LOC100047857	ENSMUSG00000028532	0.36862
1431370_at	RIKEN cDNA 4930512B01 gene	4930512B01Rik	ENSMUSG00000020992	0.372886
1430406_at	DENN/MADD domain containing 1B	Dennd1b	ENSMUSG00000056268	0.374558
1419876_at	RIKEN cDNA 2810449G22 gene	2810449G22Rik	---	0.375836
1460540_at	neurexin I	Nrxn1	ENSMUSG00000071033	0.376767
1449957_at	protein tyrosine phosphatase, receptor type, V	Ptprv	---	0.378305
1421158_at	cingulin-like 1	Cgnl1	ENSMUSG00000032232	0.382025
1439335_at	---	---	---	0.382456
1453560_at	feminization 1 homolog a (C. elegans)	Fem1a	---	0.38358
1429700_at	RIKEN cDNA 3110040M04 gene	3110040M04Rik	---	0.385641
1453951_a_at	DNA segment, Chr 19, ERATO Doi 652, expressed	D19Ertd652e	ENSMUSG00000025067	0.389118
1451978_at	lysyl oxidase-like 1	Loxl1	ENSMUSG00000032334	0.393896
1438619_x_at	zinc finger, DHHC domain containing 14	Zdhhc14	ENSMUSG00000034265	0.394845
1425312_s_at	cleavage and polyadenylation specific factor 4-like	Cpsf4l	ENSMUSG00000018727	0.4046
1426787_at	Sfi1 homolog, spindle assembly associated (yeast)	Sfi1	ENSMUSG00000023764	0.405043
1437176_at	expressed sequence AI451557	AI451557	ENSMUSG00000074151	0.407136
1442835_at	---	---	---	0.408248
1433653_at	cDNA sequence BC029169	BC029169	ENSMUSG00000020614	0.410528
1445661_at	RIKEN cDNA 4930406D18 gene	4930406D18Rik	---	0.410765
1450501_at	integrin alpha 2	Itga2	ENSMUSG00000015533	0.411357
1422136_at	similar to U2AF homology motif (UHM) kinase 1 /// U2AF homology motif (UHM) kinase 1	LOC677213 /// Uhmk1	ENSMUSG00000026667	0.412949
1440249_at	RIKEN cDNA 4921525H12 gene	4921525H12Rik	ENSMUSG00000049565	0.414098
1440159_at	RIKEN cDNA 1700010B09 gene	1700010B09Rik	---	0.414838
1423009_at	secretory blood group 1	Sec1	ENSMUSG00000040364	0.416711
1453400_at	DPY30 domain containing 2	Dydc2	ENSMUSG00000021791	0.417281
1429675_at	RIKEN cDNA 1700023A16 gene	1700023A16Rik	ENSMUSG00000030292	0.417527
1425435_at	macrophage scavenger receptor 1	Msr1	ENSMUSG00000025044	0.419165
1427012_at	LanC (bacterial lantibiotic synthetase component C)-like 1	Lancl1	ENSMUSG00000026000	0.419308
1433419_at	RIKEN cDNA 4930405A07 gene	4930405A07Rik	---	0.421105
1420545_a_at	chimerin (chimaerin) 1	Chn1	ENSMUSG00000056486	0.421992
1418003_at	RIKEN cDNA 1190002H23 gene	1190002H23Rik	ENSMUSG00000022018	0.425078
1438975_x_at	zinc finger, DHHC domain containing 14	Zdhhc14	ENSMUSG00000034265	0.425724
1453102_at	fibronectin leucine rich transmembrane protein 3 /// similar to fibronectin leucine rich transmembrane protein 3	Flrt3 /// LOC100048721	ENSMUSG00000051379	0.42753
1450956_at	similar to fatty acid desaturase /// stearoyl-coenzyme A desaturase 3	LOC100048724 /// Scd3	ENSMUSG00000025202	0.431602
1435614_s_at	RAS protein-specific guanine nucleotide-releasing factor 1	Rasgrf1	ENSMUSG00000032356	0.43168
1430146_at	RIKEN cDNA 4933402N03 gene	4933402N03Rik	ENSMUSG00000013668	0.431916
1432907_at	RIKEN cDNA 1700126A01 gene	1700126A01Rik	---	0.433155
1454260_at	hypothetical protein LOC100047923	LOC100047923	ENSMUSG00000044306	0.434642
1431952_at	RIKEN cDNA 4930532I03 gene	4930532I03Rik	---	0.434743
1452573_a_at	RIKEN cDNA 0610007P08 gene	0610007P08Rik	ENSMUSG00000021470	0.437445
1441142_at	RIKEN cDNA 2700081L22 gene	2700081L22Rik	---	0.438298
1437614_x_at	zinc finger, DHHC domain containing 14	Zdhhc14	ENSMUSG00000034265	0.440098
1447901_x_at	Sfi1 homolog, spindle assembly associated (yeast)	Sfi1	ENSMUSG00000023764	0.441233
1417147_at	RIKEN cDNA B230317C12 gene	B230317C12Rik	ENSMUSG00000036186	0.442758
1453390_at	RIKEN cDNA 4930428F12 gene	4930428F12Rik	---	0.443465
1417849_at	zinc finger protein 704	Zfp704	ENSMUSG00000040209	0.444813
1417812_a_at	laminin, beta 3	Lamb3	ENSMUSG00000026639	0.446563
1421527_at	Eph receptor A6	Epha6	ENSMUSG00000055540	0.447025
1429204_at	calcium/calmodulin-dependent protein kinase II inhibitor 2	Camk2n2	ENSMUSG00000051146	0.447646
1429415_at	protein kinase C binding protein 1	Prkcbp1	ENSMUSG00000039671	0.447978
1431458_at	RIKEN cDNA 4921507L20 gene	4921507L20Rik	---	0.448929
1460627_at	thrombospondin, type I, domain containing 7B	Thsd7b	ENSMUSG00000042581	0.449567
1417012_at	syndecan 2	Sdc2	ENSMUSG00000022261	0.451415
1418343_at	GTF2I repeat domain containing 2	Gtf2ird2	ENSMUSG00000015942	0.452491
1419877_x_at	---	---	---	0.453278
1434647_at	EGF-like, fibronectin type III and laminin G domains	Egflam	ENSMUSG00000042961	0.454599
1419025_at	retinal S-antigen	Sag	---	0.455198
1432460_at	RIKEN cDNA 1700125F08 gene	1700125F08Rik	ENSMUSG00000037247	0.456337
1451751_at	DNA-damage-inducible transcript 4-like	Ddit4l	ENSMUSG00000046818	0.456981
1428082_at	acyl-CoA synthetase long-chain family member 5	Acsl5	ENSMUSG00000024981	0.458126
1416127_a_at	aspartyl aminopeptidase	Dnpep	ENSMUSG00000026209	0.458426
1424713_at	calmodulin-like 4	Calml4	ENSMUSG00000032246	0.459375
1430314_at	RIKEN cDNA 4933437F05 gene	4933437F05Rik	ENSMUSG00000072919	0.46025
1447939_a_at	predicted gene, 100039344 /// predicted gene, 100039909 /// RIKEN cDNA 4933409K07 gene /// predicted gene, 665845 /// predicted gene, EG545605 /// similar to 4933409K07Rik protein /// similar to 4933409K07Rik protein /// similar to 4933409K07Rik protein	100039344 /// 100039909 /// 4933409K07Rik /// 665845 /// EG545605 /// LOC100041516 /// LOC100041599 /// LOC100042536	ENSMUSG00000073872 /// ENSMUSG00000073881 /// ENSMUSG00000078729	0.460725
1421603_a_at	carcinoembryonic antigen-related cell adhesion molecule 2	Ceacam2	ENSMUSG00000054385	0.463686
1431454_at	RIKEN cDNA 4930523O13 gene	4930523O13Rik	---	0.464979
1425406_at	C-type lectin domain family 4, member a2	Clec4a2	ENSMUSG00000030148	0.465454
1452452_at	---	---	---	0.4688
1440240_at	neuropeptide B	Npb	ENSMUSG00000044034	0.469348
1449457_at	acyl-CoA thioesterase 12	Acot12	ENSMUSG00000021620	0.470856
1430007_a_at	calcium-binding tyrosine-(Y)-phosphorylation regulated (fibrousheathin 2)	Cabyr	ENSMUSG00000024430	0.475863
1418845_at	protein C	Proc	ENSMUSG00000024386	0.476122
1431685_at	RIKEN cDNA 4930549O18 gene	4930549O18Rik	---	0.476589
1420681_at	RIKEN cDNA 1700120K04 gene	1700120K04Rik	---	0.478376
1438663_at	BAT2 domain containing 1	Bat2d	ENSMUSG00000040225	0.478933
1451377_a_at	achalasia, adrenocortical insufficiency, alacrimia	Aaas	ENSMUSG00000036678	0.479489
1460682_s_at	carcinoembryonic antigen-related cell adhesion molecule 1 /// carcinoembryonic antigen-related cell adhesion molecule 2	Ceacam1 /// Ceacam2	ENSMUSG00000054385 /// ENSMUSG00000074272	0.480852
1447937_a_at	predicted gene, 100039344 /// predicted gene, 100039909 /// RIKEN cDNA 4933409K07 gene /// predicted gene, 665845 /// predicted gene, EG545605 /// predicted gene, ENSMUSG00000073868 /// similar to 4933409K07Rik protein /// similar to 4933409K07Rik protein	100039344 /// 100039909 /// 4933409K07Rik /// 665845 /// EG545605 /// ENSMUSG00000073868 /// LOC100041599 /// LOC100042536	ENSMUSG00000073870 /// ENSMUSG00000073872 /// ENSMUSG00000073874 /// ENSMUSG00000073879 /// ENSMUSG00000073881 /// ENSMUSG00000073883 /// ENSMUSG00000073885 /// ENSMUSG00000073886 /// ENSMUSG00000073887 /// ENSMUSG00000078725 /// ENSMUSG00000078729 /// ENSMUSG00000078731 /// ENSMUSG00000078744 /// ENSMUSG00000079763	0.483403
1429209_at	collagen, type XXIII, alpha 1	Col23a1	ENSMUSG00000063564	0.485726
1436552_at	janus kinase and microtubule interacting protein 2	Jakmip2	ENSMUSG00000024502	0.486646
1420731_a_at	cysteine and glycine-rich protein 2	Csrp2	ENSMUSG00000020186	0.487065
1422070_at	alcohol dehydrogenase 4 (class II), pi polypeptide	Adh4	---	0.487936
1428722_at	creatine kinase, mitochondrial 2	Ckmt2	ENSMUSG00000021622	0.488877
1424403_a_at	RUN and FYVE domain containing 3	Rufy3	ENSMUSG00000029291	0.489754
1421199_at	discs, large homolog 2 (Drosophila)	Dlg2	ENSMUSG00000052572	0.489777
1432078_at	RIKEN cDNA 4930453L07 gene	4930453L07Rik	---	0.490271
1430060_at	RIKEN cDNA 1700034G24 gene	1700034G24Rik	---	0.490275
1453837_at	RIKEN cDNA 6330500D04 gene	6330500D04Rik	ENSMUSG00000036006	0.490479
1438772_at	zinc finger protein 367	Zfp367	ENSMUSG00000044934	0.493533
1459847_x_at	glial cell line derived neurotrophic factor family receptor alpha 2	Gfra2	ENSMUSG00000022103	0.493582
1453526_at	RIKEN cDNA 4930503E14 gene	4930503E14Rik	ENSMUSG00000072595	0.495274
1424463_at	RIKEN cDNA 2210010L05 gene	2210010L05Rik	---	0.499001
1417042_at	solute carrier family 37 (glucose-6-phosphate transporter), member 4	Slc37a4	ENSMUSG00000032114	0.499834
1453396_at	WD repeat domain 38	Wdr38	ENSMUSG00000035295	0.499924
1449034_at	kallikrein B, plasma 1	Klkb1	ENSMUSG00000031640	0.501559
1429987_at	RIKEN cDNA 9930013L23 gene	9930013L23Rik	---	0.502308
1439735_at	---	---	---	0.502406
1437864_at	adiponectin receptor 2	Adipor2	ENSMUSG00000030168	0.506293
1448620_at	Fc receptor, IgG, low affinity III	Fcgr3	ENSMUSG00000059498	0.510391
1430755_at	RIKEN cDNA 4930452G13 gene	4930452G13Rik	---	0.510652
1430685_at	RIKEN cDNA 6330503C03 gene	6330503C03Rik	ENSMUSG00000029861	0.511143
1433365_at	RIKEN cDNA 4930563N14 gene	4930563N14Rik	---	0.511796
1432812_at	RIKEN cDNA 4930554P06 gene	4930554P06Rik	---	0.512312
1440768_x_at	RIKEN cDNA 1700052I22 gene	1700052I22Rik	---	0.512591
1456549_at	gene model 550, (NCBI)	Gm550	ENSMUSG00000079472	0.514522
1454195_at	RIKEN cDNA 4933433G19 gene	4933433G19Rik	---	0.514959
1447938_at	predicted gene, 100039344 /// predicted gene, ENSMUSG00000073868	100039344 /// ENSMUSG00000073868	---	0.515966
1457258_at	---	---	---	0.516675
1446741_at	predicted gene, 432868	432868	---	0.51737
1457284_at	---	---	---	0.517999
1439568_at	gene regulated by estrogen in breast cancer protein /// similar to Greb1 protein	Greb1 /// LOC100045413	---	0.519172
1416049_at	glycine decarboxylase	Gldc	ENSMUSG00000024827	0.5193
1453249_a_at	similar to tsec-2 /// testis expressed gene 21	LOC100048071 /// Tex21	ENSMUSG00000021056	0.519829
1417855_at	F-box and leucine-rich repeat protein 15	Fbxl15	ENSMUSG00000025226	0.520584
1437962_at	gene model 443, (NCBI)	Gm443	ENSMUSG00000038044	0.520786
1423557_at	interferon gamma receptor 2	Ifngr2	ENSMUSG00000022965	0.520921
1418984_at	InaD-like (Drosophila)	Inadl	ENSMUSG00000061859	0.521523
1451667_at	RIKEN cDNA C530043G21 gene	C530043G21Rik	ENSMUSG00000033557	0.52382
1433124_at	RIKEN cDNA 4930534I15 gene	4930534I15Rik	---	0.524776
1429953_at	RIKEN cDNA 2210011C24 gene	2210011C24Rik	ENSMUSG00000074217	0.524791
1436795_at	RIKEN cDNA 9630058J23 gene	9630058J23Rik	ENSMUSG00000038949	0.525198
1435331_at	hypothetical protein LOC100048304 /// pyrin and HIN domain family, member 1	LOC100048304 /// Pyhin1	ENSMUSG00000043263	0.525886
1449832_at	RIKEN cDNA 1700091H14 gene	1700091H14Rik	---	0.526843
1423326_at	ectonucleoside triphosphate diphosphohydrolase 1	Entpd1	ENSMUSG00000048120	0.52924
1420547_at	galactosylceramidase	Galc	ENSMUSG00000021003	0.529298
1439234_a_at	TM2 domain containing 2	Tm2d2	ENSMUSG00000031556	0.530506
1426843_at	ATG2 autophagy related 2 homolog A (S. cerevisiae)	Atg2a	ENSMUSG00000024773	0.531442
1452393_at	AT-hook transcription factor	Akna	ENSMUSG00000039158	0.532444
1433716_x_at	glial cell line derived neurotrophic factor family receptor alpha 2	Gfra2	ENSMUSG00000022103	0.53296
1431509_at	RIKEN cDNA 4933404G15 gene	4933404G15Rik	---	0.532973
1431870_at	RIKEN cDNA 4930463O16 gene	4930463O16Rik	ENSMUSG00000020033	0.534079
1431933_a_at	DCP1 decapping enzyme homolog A (S. cerevisiae)	Dcp1a	ENSMUSG00000021962	0.535097
1449907_at	beta-carotene 15,15'-monooxygenase	Bcmo1	ENSMUSG00000031845	0.535668
1431627_at	kinesin family member 27	Kif27	---	0.536975
1425035_s_at	DNA (cytosine-5-)-methyltransferase 3-like	Dnmt3l	ENSMUSG00000000730	0.537349
1419440_at	tripartite motif-containing 54	Trim54	ENSMUSG00000062077	0.53772
1429647_at	RIKEN cDNA 1700027L20 gene	1700027L20Rik	ENSMUSG00000036480	0.537968
1416635_at	sphingomyelin phosphodiesterase, acid-like 3A	Smpdl3a	ENSMUSG00000019872	0.538763
1437437_x_at	aspartyl aminopeptidase	Dnpep	ENSMUSG00000026209	0.539057
1416713_at	tubulin polymerization-promoting protein family member 3	Tppp3	ENSMUSG00000014846	0.539793
1459025_at	RIKEN cDNA 1700001J04 gene	1700001J04Rik	---	0.54017
1433306_at	RIKEN cDNA 4930456K20 gene	4930456K20Rik	---	0.54036
1444766_at	ataxin 7-like 1	Atxn7l1	ENSMUSG00000020564	0.540729
1431707_a_at	cytohesin 3	Cyth3	ENSMUSG00000018001	0.541014
1452745_at	trafficking protein particle complex 9	Trappc9	ENSMUSG00000047921	0.541041
1454248_at	calcium and integrin binding family member 4	Cib4	ENSMUSG00000053194	0.541777
1454065_at	RIKEN cDNA 4930562D21 gene	4930562D21Rik	---	0.542733
1437955_at	ubiquilin-like	Ubqlnl	ENSMUSG00000051437	0.542791
1426463_at	gephyrin	Gphn	ENSMUSG00000047454	0.543464
1454133_s_at	RIKEN cDNA 4930523O13 gene	4930523O13Rik	---	0.544334
1454432_at	RIKEN cDNA 4933423N03 gene	4933423N03Rik	---	0.54702
1451858_at	similar to Mrgpra2 protein /// MAS-related GPR, member A2	LOC668727 /// Mrgpra2	ENSMUSG00000039854 /// ENSMUSG00000054040	0.547244
1441335_at	RIKEN cDNA 4930474N05 gene	4930474N05Rik	ENSMUSG00000049546	0.548228
1431362_a_at	SPARC related modular calcium binding 2	Smoc2	ENSMUSG00000023886	0.549373
1458709_a_at	ataxin 7-like 1	Atxn7l1	ENSMUSG00000020564	0.549519
1449891_a_at	discoidin, CUB and LCCL domain containing 2	Dcbld2	ENSMUSG00000035107	0.549665
1433943_at	inositol 1,4,5-triphosphate receptor interacting protein	Itprip	ENSMUSG00000079254	0.549853
1456919_at	RIKEN cDNA A930013B10 gene	A930013B10Rik	ENSMUSG00000063109	0.550296
1425407_s_at	C-type lectin domain family 4, member a2 /// C-type lectin domain family 4, member b1	Clec4a2 /// Clec4b1	ENSMUSG00000030147 /// ENSMUSG00000030148	0.552003
1432100_a_at	RIKEN cDNA 4930478P22 gene	4930478P22Rik	---	0.552501
1417689_a_at	PDZK1 interacting protein 1	Pdzk1ip1	ENSMUSG00000028716	0.552996
1448683_at	cytochrome P450, family 2, subfamily d, polypeptide 26	Cyp2d26	ENSMUSG00000022445	0.553275
1431234_at	inositol 1,4,5-triphosphate receptor interacting protein-like 1	Itpripl1	ENSMUSG00000074825	0.553749
1429111_at	talin 2	Tln2	ENSMUSG00000052698	0.554834
1424037_at	inositol 1,4,5-trisphosphate 3-kinase A	Itpka	ENSMUSG00000027296	0.554935
1456423_at	methyl-CpG binding domain protein 5	Mbd5	ENSMUSG00000036792	0.555394
1456693_at	RIKEN cDNA 4933406F09 gene	4933406F09Rik	---	0.555403
1453597_at	RIKEN cDNA 4933425O20 gene /// hypothetical protein LOC100048703	4933425O20Rik /// LOC100048703	ENSMUSG00000049692	0.556334
1457141_at	---	---	---	0.556582
1432335_at	RIKEN cDNA 4930551O13 gene	4930551O13Rik	---	0.557419
1438855_x_at	tumor necrosis factor, alpha-induced protein 2	Tnfaip2	ENSMUSG00000021281	0.559143
1421247_at	paired box gene 9	Pax9	ENSMUSG00000001497	0.560289
1437731_at	RIKEN cDNA 5830404H04 gene	5830404H04Rik	ENSMUSG00000045975	0.561669
1428792_at	breast carcinoma amplified sequence 1	Bcas1	ENSMUSG00000013523	0.561709
1455536_at	RIKEN cDNA A630023A22 gene	A630023A22Rik	---	0.562341
1417178_at	GIPC PDZ domain containing family, member 2	Gipc2	ENSMUSG00000039131	0.562883
1430211_at	RIKEN cDNA 4930415O20 gene	4930415O20Rik	ENSMUSG00000022993	0.562892
1440688_at	Rho GTPase activating protein 26	Arhgap26	---	0.564178
1431184_a_at	RIKEN cDNA 4930503B20 gene	4930503B20Rik	ENSMUSG00000048652	0.564874
1432984_at	RIKEN cDNA 1700026H06 gene	1700026H06Rik	---	0.565824
1417723_at	ubiquitin-conjugating enzyme E2, J1	Ube2j1	---	0.566188
1444183_at	RIKEN cDNA C030013C21 gene	C030013C21Rik	---	0.566275
1431636_at	RIKEN cDNA 4930558K02 gene	4930558K02Rik	---	0.566409
1431326_a_at	tropomodulin 2	Tmod2	ENSMUSG00000032186	0.566582
1451134_a_at	TM2 domain containing 2	Tm2d2	ENSMUSG00000031556	0.567775
1457006_at	RIKEN cDNA 1700106J12 gene	1700106J12Rik	---	0.568218
1454099_at	RIKEN cDNA 4930593A02 gene	4930593A02Rik	---	0.568609
1431968_at	spermatogenesis associated 16	Spata16	---	0.568936
1420639_at	junction-mediating and regulatory protein	Jmy	ENSMUSG00000021690	0.569199
1450281_a_at	RIKEN cDNA 1700021K02 gene	1700021K02Rik	ENSMUSG00000020096	0.570319
1424917_a_at	WD repeat domain, phosphoinositide interacting 1	Wipi1	ENSMUSG00000041895	0.57033
1430422_at	RIKEN cDNA 1700020A23 gene	1700020A23Rik	ENSMUSG00000027409	0.571354
1449969_at	tropomodulin 4	Tmod4	ENSMUSG00000005628	0.571809
1428023_at	RIKEN cDNA 3110009E18 gene	3110009E18Rik	ENSMUSG00000026388	0.574772
1454050_at	RIKEN cDNA 4921521D15 gene	4921521D15Rik	---	0.575014
1419316_s_at	guanine nucleotide binding protein (G protein), beta polypeptide 1-like	Gnb1l	ENSMUSG00000000884	0.575049
1452912_at	defective in sister chromatid cohesion 1 homolog (S. cerevisiae)	Dscc1	ENSMUSG00000022422	0.575155
1457213_a_at	diacylglycerol kinase, eta	Dgkh	ENSMUSG00000034731	0.575199
1452934_at	transmembrane channel-like gene family 5	Tmc5	ENSMUSG00000030650	0.575361
1415743_at	histone deacetylase 5	Hdac5	ENSMUSG00000008855	0.575502
1419373_at	ATPase, H+ transporting, lysosomal V1 subunit B1	Atp6v1b1	ENSMUSG00000006269	0.575623
1451335_at	placenta-specific 8	Plac8	ENSMUSG00000029322	0.576218
1451680_at	sulfiredoxin 1 homolog (S. cerevisiae)	Srxn1	ENSMUSG00000032802	0.576414
1447569_at	RIKEN cDNA 1700081L11 gene	1700081L11Rik	---	0.576752
1453502_at	RIKEN cDNA 2210408I21 gene	2210408I21Rik	ENSMUSG00000071252	0.577866
1432036_at	RIKEN cDNA 4933436H12 gene	4933436H12Rik	---	0.57801
1430227_at	RIKEN cDNA 1700007I08 gene	1700007I08Rik	ENSMUSG00000078129	0.578077
1439156_at	gene model 962, (NCBI)	Gm962	ENSMUSG00000049562	0.578086
1430017_at	RIKEN cDNA 1600016N20 gene	1600016N20Rik	ENSMUSG00000025500	0.57809
1427900_at	phosphatidylinositol-4-phosphate 5-kinase-like 1	Pip5kl1	ENSMUSG00000046854	0.578366
1455148_at	transmembrane protein 130	Tmem130	ENSMUSG00000043388	0.578892
1454192_at	RIKEN cDNA 4930579C15 gene	4930579C15Rik	ENSMUSG00000028575	0.579032
1441043_at	---	---	---	0.579574
1433381_at	RIKEN cDNA 4921509A06 gene	4921509A06Rik	---	0.579888
1443967_at	barrier to autointegration factor 2	Banf2	ENSMUSG00000037307	0.580261
1433473_x_at	TM2 domain containing 2	Tm2d2	ENSMUSG00000031556	0.580266
1448626_at	CDK5 regulatory subunit associated protein 1	Cdk5rap1	ENSMUSG00000027487	0.58057
1446662_at	RIKEN cDNA 4930562C15 gene	4930562C15Rik	---	0.582218
1427995_at	carboxypeptidase A5	Cpa5	ENSMUSG00000029788	0.582591
1424797_a_at	paired-like homeodomain transcription factor 2	Pitx2	ENSMUSG00000028023	0.582747
1434927_at	heat shock protein family, member 7 (cardiovascular)	Hspb7	ENSMUSG00000006221	0.582774
1432040_at	RIKEN cDNA 4933417O13 gene	4933417O13Rik	---	0.583211
1435071_at	zinc finger, FYVE domain containing 1	Zfyve1	ENSMUSG00000042628	0.583488
1424337_at	sorting nexin 15	Snx15	ENSMUSG00000024787	0.585039
1431640_at	RIKEN cDNA 4933431J24 gene	4933431J24Rik	---	0.585391
1429894_a_at	microtubule-associated protein 7	Mtap7	ENSMUSG00000019996	0.585401
1455784_at	secretory blood group 1	Sec1	ENSMUSG00000040364	0.586404
1460698_a_at	SEC11 homolog C (S. cerevisiae)	Sec11c	ENSMUSG00000024516	0.586502
1441893_at	testis expressed gene 24	Tex24	ENSMUSG00000071138	0.587516
1454307_at	RIKEN cDNA 1810058N15 gene	1810058N15Rik	ENSMUSG00000050657	0.588094
1437146_x_at	coronin 7	Coro7	ENSMUSG00000039637	0.589763
1436234_at	RIKEN cDNA 4732471D19 gene	4732471D19Rik	ENSMUSG00000043183	0.589803
1428816_a_at	GATA binding protein 2	Gata2	ENSMUSG00000015053	0.590939
1431148_at	---	---	---	0.59137
1428284_at	RIKEN cDNA 8430427H17 gene	8430427H17Rik	ENSMUSG00000061411	0.591821
1446251_at	hypothetical protein 4930565A17	4930565A17	---	0.591829
1453204_at	RIKEN cDNA 4933431K14 gene	4933431K14Rik	---	0.591869
1436512_at	ADP-ribosylation factor-like 4C /// similar to ADP-ribosylation factor-like protein 7	Arl4c /// LOC632433	---	0.592524
1435336_at	cadherin, EGF LAG seven-pass G-type receptor 2 (flamingo homolog, Drosophila)	Celsr2	ENSMUSG00000068740	0.593101
1432353_at	La ribonucleoprotein domain family, member 2	Larp2	ENSMUSG00000025762	0.593213
1450801_at	a disintegrin and metallopeptidase domain 21	Adam21	ENSMUSG00000008438	0.593294
1439277_at	predicted gene, OTTMUSG00000018358	OTTMUSG00000018358	---	0.594195
1457030_at	miRNA containing gene	Mirg	---	0.594257
1436366_at	protein phosphatase 1, regulatory (inhibitor) subunit 15b	Ppp1r15b	ENSMUSG00000046062	0.596258
1431185_at	RIKEN cDNA 4930503B20 gene	4930503B20Rik	ENSMUSG00000048652	0.596565
1419405_at	neuromedin B	Nmb	ENSMUSG00000025723	0.597056
1459129_at	---	---	---	0.5974
1453876_at	RIKEN cDNA 1700120B22 gene	1700120B22Rik	ENSMUSG00000045391	0.598818
1443952_at	---	---	---	0.599314
1421367_at	RIKEN cDNA 4930549C01 gene	4930549C01Rik	ENSMUSG00000036921	0.599476
1449985_at	RIKEN cDNA 1700072E05 gene /// hypothetical protein LOC100046978	1700072E05Rik /// LOC100046978	ENSMUSG00000035454	0.599613
1449523_at	B-cell CLL/lymphoma 7C	Bcl7c	ENSMUSG00000030814	0.599792
1442280_at	DNA segment, Chr 2, ERATO Doi 750, expressed	D2Ertd750e	---	0.599911
1432913_at	leucine rich repeat containing 52	Lrrc52	ENSMUSG00000040485	0.600522
1450819_at	poliovirus receptor-related 1	Pvrl1	ENSMUSG00000032012	0.601347
1416239_at	argininosuccinate synthetase 1	Ass1	ENSMUSG00000046687 /// ENSMUSG00000076441	0.601638
1419718_at	RIKEN cDNA 4921530L21 gene	4921530L21Rik	ENSMUSG00000034689	0.602095
1431612_at	RIKEN cDNA 1700007J10 gene	1700007J10Rik	---	0.602164
1435716_x_at	small nuclear ribonucleoprotein N /// SNRPN upstream reading frame	Snrpn /// Snurf	ENSMUSG00000000948	0.602329
1425122_at	open reading frame 9	ORF9	ENSMUSG00000022938	0.602606
1439454_x_at	TM2 domain containing 2	Tm2d2	ENSMUSG00000031556	0.60359
1431702_at	---	---	---	0.60396
1429840_at	RIKEN cDNA 4933439G12 gene	4933439G12Rik	---	0.604051
1438607_at	zinc finger, DHHC domain containing 19	Zdhhc19	ENSMUSG00000052363	0.604313
1435945_a_at	potassium intermediate/small conductance calcium-activated channel, subfamily N, member 4	Kcnn4	ENSMUSG00000054342	0.604667
1417664_a_at	N-myc downstream regulated gene 3	Ndrg3	ENSMUSG00000027634	0.605399
1439452_x_at	aspartyl aminopeptidase	Dnpep	ENSMUSG00000026209	0.60558
1438982_s_at	FLYWCH family member 2	Flywch2	ENSMUSG00000023911	0.6057
1420081_s_at	DNA segment, Chr 2, ERATO Doi 750, expressed	D2Ertd750e	ENSMUSG00000027331	0.60573
1451534_at	secretagogin, EF-hand calcium binding protein	Scgn	ENSMUSG00000021337	0.606276
1457953_at	---	---	---	0.606319
1454124_at	RIKEN cDNA 1700067K01 gene	1700067K01Rik	ENSMUSG00000046408	0.607263
1425161_a_at	TraB domain containing	Trabd	ENSMUSG00000015363	0.607508
1432430_a_at	RIKEN cDNA 1700081L11 gene	1700081L11Rik	ENSMUSG00000018412	0.607609
1453691_at	RIKEN cDNA 4921528I07 gene	4921528I07Rik	ENSMUSG00000064299	0.607623
1419242_at	RIKEN cDNA 9530002B09 gene	9530002B09Rik	ENSMUSG00000023263	0.607719
1446154_at	hypothetical protein LOC100047123	LOC100047123	---	0.608517
1451243_at	arginyl aminopeptidase (aminopeptidase B)	Rnpep	ENSMUSG00000041926	0.608615
1430846_at	RIKEN cDNA 1700061G19 gene	1700061G19Rik	---	0.608898
1431601_at	rhabdoid tumor deletion region gene 1	Rtdr1	ENSMUSG00000009070	0.609354
1432199_at	RIKEN cDNA 4930568D16 gene	4930568D16Rik	ENSMUSG00000026882	0.610152
1453863_at	RIKEN cDNA 3300002P09 gene	3300002P09Rik	---	0.610204
1459763_at	---	---	---	0.610253
1448998_at	lactoperoxidase	Lpo	ENSMUSG00000009356	0.610274
1457994_at	RIKEN cDNA 4930563J15 gene	4930563J15Rik	---	0.610387
1419511_at	mutS homolog 4 (E. coli)	Msh4	ENSMUSG00000005493	0.610439
1418181_at	protein tyrosine phosphatase 4a3	Ptp4a3	ENSMUSG00000059895	0.610976
1434770_at	IQ calmodulin-binding motif containing 1	Iqcb1	ENSMUSG00000022837	0.611138
1432498_at	RIKEN cDNA 1700020C07 gene	1700020C07Rik	ENSMUSG00000017767	0.611368
1437135_at	F-box and WD-40 domain protein 10	Fbxw10	ENSMUSG00000047821	0.611413
1433465_a_at	expressed sequence AI467606	AI467606	ENSMUSG00000045165	0.612013
1458356_at	---	---	---	0.612246
1432299_at	RIKEN cDNA 4921513I08 gene	4921513I08Rik	---	0.612478
1432517_a_at	nicotinamide N-methyltransferase	Nnmt	ENSMUSG00000032271	0.612543
1430461_at	RIKEN cDNA 1700120E14 gene	1700120E14Rik	---	0.613017
1424911_a_at	lysozyme-like 4	Lyzl4	ENSMUSG00000032530	0.613174
1439235_x_at	TM2 domain containing 2	Tm2d2	ENSMUSG00000031556	0.613663
1432094_a_at	coiled-coil domain containing 132	Ccdc132	ENSMUSG00000001376	0.614585
1427990_at	ubiquitin specific petidase 45	Usp45	ENSMUSG00000040455	0.614745
1451496_at	metastasis suppressor 1	Mtss1	ENSMUSG00000022353	0.614912
1430590_at	predicted gene, 671322 /// DNA segment, Chr 3, ERATO Doi 751, expressed	671322 /// D3Ertd751e	ENSMUSG00000025766	0.615251
1434998_at	IQ motif containing GTPase activating protein 1	Iqgap1	---	0.615373
1431195_at	ring finger protein 170	Rnf170	ENSMUSG00000013878	0.615549
1429907_at	RIKEN cDNA 1700094D03 gene	1700094D03Rik	ENSMUSG00000078667	0.615761
1431456_at	RIKEN cDNA 4931439C15 gene	4931439C15Rik	---	0.615762
1420436_x_at	similar to tsec-2 /// testis expressed gene 21	LOC100048071 /// Tex21	ENSMUSG00000021056	0.616134
1421331_at	heparan sulfate (glucosamine) 3-O-sulfotransferase 3B1	Hs3st3b1	ENSMUSG00000070407	0.616201
1449314_at	zinc finger protein, multitype 2	Zfpm2	ENSMUSG00000022306	0.616503
1425434_a_at	macrophage scavenger receptor 1	Msr1	ENSMUSG00000025044	0.61651
1431460_at	RIKEN cDNA 4930519D14 gene	4930519D14Rik	---	0.616538
1416954_at	solute carrier family 25 (mitochondrial carrier, dicarboxylate transporter), member 10	Slc25a10	---	0.616842
1417649_at	cyclin-dependent kinase inhibitor 1C (P57)	Cdkn1c	ENSMUSG00000037664	0.616887
1432550_at	transmembrane protein 190	Tmem190	ENSMUSG00000013091	0.617405
1442101_at	leucine rich repeat and fibronectin type III, extracellular 1	Elfn1	ENSMUSG00000048988	0.617683
1458398_at	RIKEN cDNA 1700027F06 gene	1700027F06Rik	---	0.617988
1418703_at	RNA binding motif, single stranded interacting protein 1	Rbms1	ENSMUSG00000026970	0.618421
1453423_at	RIKEN cDNA 4933409L14 gene	4933409L14Rik	---	0.618454
1432101_a_at	testis-specific serine kinase 4	Tssk4	ENSMUSG00000007591	0.618495
1451008_at	ST8 alpha-N-acetyl-neuraminide alpha-2,8-sialyltransferase 3	St8sia3	ENSMUSG00000056812	0.618498
1432356_at	RIKEN cDNA 1700056N10 gene	1700056N10Rik	---	0.619188
1422449_s_at	reticulocalbin 2	Rcn2	ENSMUSG00000032320	0.619398
1455477_s_at	PDZK1 interacting protein 1	Pdzk1ip1	ENSMUSG00000028716	0.619742
1448315_a_at	pyrroline-5-carboxylate reductase family, member 2	Pycr2	ENSMUSG00000026520	0.619766
1427347_s_at	tubulin, beta 2a	Tubb2a	ENSMUSG00000058672	0.62011
1460622_x_at	WD repeat domain 18	Wdr18	ENSMUSG00000035754	0.620127
1440913_at	cDNA sequence BC037704	BC037704	---	0.620169
1420574_at	RIKEN cDNA 1700065I17 gene	1700065I17Rik	ENSMUSG00000032900	0.620754
1447012_at	---	---	---	0.620807
1419480_at	selectin, lymphocyte	Sell	ENSMUSG00000026581	0.621081
1421114_a_at	epiphycan	Epyc	ENSMUSG00000019936	0.621783
1415932_x_at	ATPase, class II, type 9A	Atp9a	ENSMUSG00000027546	0.622171
1451502_at	phospholipase A2, group X	Pla2g10	ENSMUSG00000022683	0.622517
1428989_at	RIKEN cDNA 0710001D07 gene	0710001D07Rik	---	0.622696
1453272_at	RIKEN cDNA 4930579F01 gene	4930579F01Rik	ENSMUSG00000012042	0.623266
1438557_x_at	aspartyl aminopeptidase	Dnpep	ENSMUSG00000026209	0.623646
1439791_at	gene model 527, (NCBI)	Gm527	ENSMUSG00000047227	0.623687
1437155_a_at	WW domain containing transcription regulator 1	Wwtr1	ENSMUSG00000027803	0.623815
1452858_at	ELAV (embryonic lethal, abnormal vision, Drosophila)-like 1 (Hu antigen R)	Elavl1	---	0.623898
1423679_at	RIKEN cDNA 2810432L12 gene	2810432L12Rik	ENSMUSG00000039611	0.62519
1433134_at	RIKEN cDNA 5830448L01 gene	5830448L01Rik	---	0.625585
1459659_at	similar to SR protein related family member (rsr-1)	LOC100040405	---	0.62578
1437725_x_at	TM2 domain containing 2	Tm2d2	ENSMUSG00000031556	0.62608
1439000_at	acyl-CoA synthetase bubblegum family member 2	Acsbg2	ENSMUSG00000024207	0.626304
1430968_at	RIKEN cDNA 4930517O19 gene	4930517O19Rik	ENSMUSG00000054391	0.626458
1442521_at	---	---	---	0.626503
1439921_at	hypothetical protein LOC100048606	LOC100048606	---	0.626618
1437254_at	centrosomal protein 76	Cep76	ENSMUSG00000073542	0.626768
1449432_a_at	membrane metallo-endopeptidase-like 1	Mmel1	ENSMUSG00000058183	0.627043
1454360_at	RIKEN cDNA 4930418C01 gene	4930418C01Rik	---	0.62713
1418807_at	RIKEN cDNA 3110070M22 gene	3110070M22Rik	---	0.627413
1421137_a_at	protein kinase inhibitor beta, cAMP dependent, testis specific	Pkib	ENSMUSG00000019876	0.627548
1429852_at	coiled-coil domain containing 57	Ccdc57	ENSMUSG00000048445	0.627584
1434712_at	Smith-Magenis syndrome chromosome region, candidate 7-like (human)	Smcr7l	---	0.62842
1430285_at	Ppp1r14c pseudogene	LOC100043766	---	0.62846
1452196_a_at	NCK-associated protein 1	Nckap1	ENSMUSG00000027002	0.62882
1440382_at	cDNA sequence BC051628	BC051628	ENSMUSG00000047841	0.628929
1425226_x_at	similar to T-cell receptor beta-2 chain C region	LOC665506	---	0.629386
1453516_at	RIKEN cDNA 4931431F19 gene	4931431F19Rik	ENSMUSG00000055643	0.629412
1433326_at	RIKEN cDNA 4930488N24 gene	4930488N24Rik	---	0.629527
1429646_at	RIKEN cDNA 1700112C13 gene	1700112C13Rik	ENSMUSG00000049719	0.629778
1421327_at	hypothetical protein A730034C02 /// microtubule-associated protein 2	A730034C02 /// Mtap2	ENSMUSG00000015222	0.630564
1430659_at	RIKEN cDNA 4930548H24 gene	4930548H24Rik	ENSMUSG00000029138	0.630621
1421260_a_at	spermidine synthase	Srm	ENSMUSG00000006442	0.630743
1421105_at	jagged 1	Jag1	ENSMUSG00000027276	0.631058
1450935_at	excision repair cross-complementing rodent repair deficiency, complementation group 5	Ercc5	ENSMUSG00000026048	0.631466
1429721_s_at	RIKEN cDNA 4930579C15 gene	4930579C15Rik	ENSMUSG00000028575	0.631671
1426167_a_at	calcium/calmodulin-dependent protein kinase IV	Camk4	ENSMUSG00000038128	0.632111
1446851_at	collagen, type XXII, alpha 1	Col22a1	ENSMUSG00000079022	0.632141
1427991_s_at	ubiquitin specific petidase 45	Usp45	ENSMUSG00000040455	0.632522
1424060_at	nei like 3 (E. coli)	Neil3	ENSMUSG00000039396	0.632641
1453348_at	RIKEN cDNA 1700085D22 gene	1700085D22Rik	---	0.633199
1429666_at	potassium channel tetramerisation domain containing 16	Kctd16	ENSMUSG00000051401	0.63398
1430063_at	RIKEN cDNA 4930571K23 gene	4930571K23Rik	---	0.634657
1422771_at	MAD homolog 6 (Drosophila)	Smad6	ENSMUSG00000036867	0.634713
1444605_at	RIKEN cDNA 1700061F12 gene	1700061F12Rik	---	0.634921
1451405_at	propionyl-Coenzyme A carboxylase, alpha polypeptide	Pcca	ENSMUSG00000041650	0.635187
1429656_at	Rho-related BTB domain containing 1	Rhobtb1	ENSMUSG00000019944	0.63624
1430522_a_at	vesicle-associated membrane protein 5	Vamp5	ENSMUSG00000061555 /// ENSMUSG00000073002	0.636792
1446582_at	DNA polymerase N	Poln	ENSMUSG00000045102	0.636944
1437239_x_at	polyhomeotic-like 2 (Drosophila)	Phc2	ENSMUSG00000028796	0.637121
1428686_at	RIKEN cDNA 2810029C07 gene	2810029C07Rik	---	0.637258
1454266_at	claudin domain containing 2	Cldnd2	ENSMUSG00000038973	0.638291
1459759_s_at	RIKEN cDNA 1700065I17 gene	1700065I17Rik	ENSMUSG00000032900	0.638532
1428789_at	Ral GEF with PH domain and SH3 binding motif 2	Ralgps2	---	0.63881
1429072_at	RIKEN cDNA 1110001D15 gene	1110001D15Rik	ENSMUSG00000032572	0.638952
1429695_at	izumo sperm-egg fusion 1	Izumo1	ENSMUSG00000064158	0.639131
1428821_at	1-acylglycerol-3-phosphate O-acyltransferase 2 (lysophosphatidic acid acyltransferase, beta)	Agpat2	ENSMUSG00000026922	0.639436
1418021_at	complement component 4B (Childo blood group)	C4b	ENSMUSG00000073418	0.639462
1427428_at	C-type lectin domain family 4, member g	Clec4g	ENSMUSG00000074491	0.639487
1454274_at	RIKEN cDNA 4930571C24 gene	4930571C24Rik	ENSMUSG00000026963	0.639489
1449281_at	neurturin	Nrtn	ENSMUSG00000039481	0.639722
1451437_at	zinc finger, DHHC domain containing 20	Zdhhc20	ENSMUSG00000021969	0.639984
1432481_a_at	lysozyme-like 6	Lyzl6	ENSMUSG00000020945	0.640472
1456792_at	similar to TBC1 domain family, member 2 /// TBC1 domain family, member 2	LOC100045317 /// Tbc1d2	ENSMUSG00000039813	0.640713
1419569_a_at	interferon-stimulated protein	Isg20	ENSMUSG00000039236	0.640915
1429566_a_at	homeodomain interacting protein kinase 2	Hipk2	ENSMUSG00000061436	0.641588
1435264_at	elastin microfibril interfacer 2	Emilin2	ENSMUSG00000024053	0.641745
1426708_at	anthrax toxin receptor 2	Antxr2	ENSMUSG00000029338	0.641773
1451911_a_at	angiotensin I converting enzyme (peptidyl-dipeptidase A) 1	Ace	ENSMUSG00000020681	0.642199
1417671_at	selenocysteine lyase	Scly	ENSMUSG00000026307	0.64238
1418454_at	microfibrillar associated protein 5	Mfap5	ENSMUSG00000030116	0.642392
1454246_at	ST3 beta-galactoside alpha-2,3-sialyltransferase 6	St3gal6	ENSMUSG00000079552	0.642423
1426955_at	collagen, type XVIII, alpha 1	Col18a1	ENSMUSG00000001435	0.642679
1453568_at	death associated protein-like 1	Dapl1	ENSMUSG00000026989	0.642734
1460477_at	RIKEN cDNA 1700010C24 gene	1700010C24Rik	ENSMUSG00000036800	0.642821
1451653_a_at	RIKEN cDNA 4930430E16 gene	4930430E16Rik	ENSMUSG00000049811	0.642839
1418711_at	platelet derived growth factor, alpha	Pdgfa	ENSMUSG00000025856	0.642932
1430120_at	RIKEN cDNA 4930519G04 gene	4930519G04Rik	ENSMUSG00000029564	0.64315
1422375_a_at	ADP-ribosyltransferase 1	Art1	ENSMUSG00000030996	0.643633
1451319_at	SUMO1/sentrin specific peptidase 1	Senp1	ENSMUSG00000033075	0.643648
1459282_at	---	---	---	0.643751
1449059_a_at	3-oxoacid CoA transferase 1	Oxct1	ENSMUSG00000022186	0.643839
1431668_at	capping protein (actin filament) muscle Z-line, beta	Capzb	---	0.643839
1427436_at	sine oculis-related homeobox 2 homolog (Drosophila)	Six2	---	0.64391
1431575_at	C-type lectin domain family 4, member g	Clec4g	---	0.644345
1429746_at	RIKEN cDNA 1700007I06 gene	1700007I06Rik	ENSMUSG00000044056	0.645183
1425776_a_at	expressed sequence C87436	C87436	ENSMUSG00000046679	0.64522
1433425_at	RIKEN cDNA 1700101I19 gene	1700101I19Rik	ENSMUSG00000045815	0.64527
1417920_at	amnionless	Amn	ENSMUSG00000021278	0.645452
1452736_at	R3H domain and coiled-coil containing 1	R3hcc1	ENSMUSG00000034194	0.645454
1451528_at	transmembrane protein 82	Tmem82	ENSMUSG00000043085	0.645885
1427282_a_at	frataxin	Fxn	ENSMUSG00000059363	0.646371
1448902_at	tetratricopeptide repeat domain 23	Ttc23	ENSMUSG00000030555	0.646966
1458986_at	RIKEN cDNA 4930534H18 gene	4930534H18Rik	---	0.647117
1452599_s_at	expressed sequence AI413582	AI413582	ENSMUSG00000062753	0.647292
1459592_a_at	protein phosphatase 1, regulatory (inhibitor) subunit 13 like	Ppp1r13l	ENSMUSG00000040734	0.647443
1457401_at	dynein, axonemal, heavy chain 9	Dnahc9	ENSMUSG00000056752	0.647543
1459112_at	---	---	---	0.647573
1454140_at	predicted gene, ENSMUSG00000060603	ENSMUSG00000060603	---	0.647651
1421072_at	Iroquois related homeobox 5 (Drosophila)	Irx5	ENSMUSG00000031737	0.64785
1453265_at	RIKEN cDNA 4930579C15 gene	4930579C15Rik	ENSMUSG00000028575	0.647957
1452427_s_at	protein tyrosine phosphatase-like A domain containing 1	Ptplad1	ENSMUSG00000033629	0.648582
1437524_x_at	coronin 7	Coro7	ENSMUSG00000039637	0.6487
1428767_at	gasdermin D	Gsdmd	ENSMUSG00000022575	0.648713
1430829_s_at	fat mass and obesity associated	Fto	ENSMUSG00000055932	0.648715
1425713_a_at	ring finger protein 146	Rnf146	ENSMUSG00000038876	0.648949
1429215_at	RIKEN cDNA 2310058N22 gene	2310058N22Rik	---	0.649466
1423842_a_at	ring finger protein 41	Rnf41	ENSMUSG00000025373	0.649694
1453962_at	profilin 3	Pfn3	---	0.649726
1421350_a_at	glutamate receptor interacting protein 1	Grip1	ENSMUSG00000034813	0.649883
1448182_a_at	CD24a antigen /// predicted gene, EG621324	Cd24a /// EG621324	ENSMUSG00000047139	0.650626
1453110_at	WD repeat domain 51B	Wdr51b	ENSMUSG00000019952	0.651003
1437321_at	ATPase, Na+/K+ transporting, alpha 4 polypeptide	Atp1a4	ENSMUSG00000007107	0.65165
1460300_a_at	leukocyte tyrosine kinase	Ltk	ENSMUSG00000027297	0.651657
1426624_a_at	yippee-like 3 (Drosophila)	Ypel3	ENSMUSG00000042675	0.651803
1431104_at	RIKEN cDNA 4930522H14 gene	4930522H14Rik	ENSMUSG00000060491	0.651859
1430973_at	zinc finger protein 558	Zfp558	ENSMUSG00000056712	0.651982
1459769_at	cDNA sequence BC048609	BC048609	ENSMUSG00000047733	0.651986
1439331_at	RIKEN cDNA 4932439E07 gene	4932439E07Rik	---	0.652535
1415935_at	SPARC related modular calcium binding 2	Smoc2	ENSMUSG00000023886	0.652743
1431499_at	RIKEN cDNA 4933436F18 gene	4933436F18Rik	---	0.652938
1420839_at	pleckstrin homology domain-containing, family A (phosphoinositide binding specific) member 3	Plekha3	ENSMUSG00000002733	0.652969
1432252_a_at	RIKEN cDNA 4933406K04 gene	4933406K04Rik	---	0.652977
1417374_at	tubulin, alpha 4A	Tuba4a	ENSMUSG00000026202	0.653039
1460478_at	RIKEN cDNA 2200002J24 gene	2200002J24Rik	ENSMUSG00000013083	0.653098
1436758_at	histone deacetylase 4	Hdac4	ENSMUSG00000026313	0.65409
1428705_at	RIKEN cDNA 1700007K13 gene	1700007K13Rik	ENSMUSG00000026831	0.654567
1448243_at	N-ethylmaleimide sensitive fusion protein attachment protein alpha	Napa	ENSMUSG00000006024	0.65457
1442537_at	---	---	---	0.655094
1439613_at	adenylate cyclase 10	Adcy10	ENSMUSG00000026567	0.655394
1429699_at	3-oxoacyl-ACP synthase, mitochondrial	Oxsm	ENSMUSG00000021786	0.656017
1459593_x_at	protein phosphatase 1, regulatory (inhibitor) subunit 13 like	Ppp1r13l	ENSMUSG00000040734	0.656029
1424502_at	oncoprotein induced transcript 1	Oit1	ENSMUSG00000021749	0.656288
1425826_a_at	sorbin and SH3 domain containing 1	Sorbs1	ENSMUSG00000025006	0.656331
1420432_at	taste receptor, type 1, member 1	Tas1r1	ENSMUSG00000028950	0.656331
1460504_at	---	---	---	0.656336
1452609_at	RIKEN cDNA 1190005I06 gene	1190005I06Rik	ENSMUSG00000043687	0.656351
1442432_x_at	ataxin 7-like 1	Atxn7l1	ENSMUSG00000020564	0.656455
1448729_a_at	septin 4	42251	ENSMUSG00000020486	0.656494
1426545_at	trinucleotide repeat containing 6b	Tnrc6b	ENSMUSG00000047888	0.656644
1426885_a_at	CDK2 (cyclin-dependent kinase 2)-associated protein 1 /// similar to putative oral cancer suppressor	Cdk2ap1 /// LOC100047490	ENSMUSG00000029394 /// ENSMUSG00000078154	0.656751
1431748_a_at	ring finger and FYVE like domain containing protein	Rffl	ENSMUSG00000020696	0.656775
1436496_at	RIKEN cDNA 1700012O15 gene	1700012O15Rik	---	0.656779
1449167_at	erythrocyte protein band 4.1-like 4a	Epb4.1l4a	ENSMUSG00000024376	0.657133
1447864_s_at	pogo transposable element with KRAB domain	Pogk	---	0.657352
1419419_at	DNA segment, human D6S2654E	D0H6S2654E	ENSMUSG00000038246	0.657697
1430238_at	glutamic-oxaloacetic transaminase 1-like 1	Got1l1	ENSMUSG00000039720	0.65785
1431332_a_at	telomeric repeat binding factor 1	Terf1	ENSMUSG00000025925	0.658129
1433345_s_at	RIKEN cDNA 4930448K20 gene	4930448K20Rik	---	0.658508
1445185_at	tubulin tyrosine ligase-like family, member 10	Ttll10	ENSMUSG00000029074	0.658568
1422340_a_at	actin, gamma 2, smooth muscle, enteric	Actg2	ENSMUSG00000059430	0.658966
1432203_at	RIKEN cDNA 4930563P21 gene	4930563P21Rik	ENSMUSG00000041255	0.659148
1430872_at	RIKEN cDNA 4930412O13 gene	4930412O13Rik	ENSMUSG00000025783 /// ENSMUSG00000075535	0.659264
1436816_at	Nucleoporin 133	Nup133	---	0.6594
1430708_a_at	ubiquitin specific petidase 45	Usp45	ENSMUSG00000040455	0.659862
1430432_at	tripartite motif-containing 42	Trim42	ENSMUSG00000032451	0.660265
1424454_at	transmembrane protein 87A	Tmem87a	ENSMUSG00000033808	0.660265
1436226_at	similar to elongation factor SIII p15 subunit /// transcription elongation factor B (SIII), polypeptide 1	LOC100045866 /// Tceb1	ENSMUSG00000079658	0.660272
1427685_a_at	synaptojanin 2	Synj2	ENSMUSG00000023805	0.660485
1453340_at	RIKEN cDNA 1700057D03 gene	1700057D03Rik	---	0.660533
1423500_a_at	SRY-box containing gene 5	Sox5	ENSMUSG00000041540	0.660775
1431649_at	RIKEN cDNA 1700108M19 gene	1700108M19Rik	---	0.661282
1432552_at	transmembrane protein 89	Tmem89	ENSMUSG00000025652	0.661289
1430956_at	Protease, serine, 23	Prss23	---	0.661562
1418848_at	aquaporin 7	Aqp7	ENSMUSG00000028427	0.6616
1445863_at	Von Willebrand factor A domain containing 3A	Vwa3a	---	0.661634
1451819_at	zinc finger, SWIM domain containing 6	Zswim6	---	0.661642
1419535_at	solute carrier organic anion transporter family, member 6b1	Slco6b1	ENSMUSG00000045463	0.661691
1431453_at	RIKEN cDNA 4933406K04 gene	4933406K04Rik	---	0.661788
1426888_at	euchromatic histone lysine N-methyltransferase 2	Ehmt2	ENSMUSG00000013787	0.66189
1438934_x_at	sema domain, immunoglobulin domain (Ig), transmembrane domain (TM) and short cytoplasmic domain, (semaphorin) 4A	Sema4a	ENSMUSG00000028064	0.662266
1427957_at	RIKEN cDNA 9530008L14 gene	9530008L14Rik	ENSMUSG00000058022	0.662305
1450198_at	dual specificity phosphatase 13	Dusp13	ENSMUSG00000021768 /// ENSMUSG00000079337	0.662673
1437792_at	RIKEN cDNA 1700013D24 gene	1700013D24Rik	ENSMUSG00000079346	0.662889
1429419_at	RIKEN cDNA 2310007A19 gene	2310007A19Rik	ENSMUSG00000028139	0.663179
1454033_at	RIKEN cDNA 1700007B13 gene	1700007B13Rik	ENSMUSG00000030968	0.663394
1437726_x_at	complement component 1, q subcomponent, beta polypeptide	C1qb	ENSMUSG00000036905	0.66379
1457050_at	RIKEN cDNA 1700129O19 gene	1700129O19Rik	---	0.663878
1429609_at	adenosine A3 receptor	Adora3	ENSMUSG00000074344	0.663936
1429100_at	RIKEN cDNA 2010109K11 gene	2010109K11Rik	ENSMUSG00000078373	0.664103
1436059_at	regulatory factor X, 1 (influences HLA class II expression)	Rfx1	ENSMUSG00000031706	0.664384
1449590_a_at	muscle and microspikes RAS	Mras	ENSMUSG00000032470	0.664514
1423007_a_at	glial cell line derived neurotrophic factor family receptor alpha 2	Gfra2	ENSMUSG00000022103	0.664526
1430044_at	RIKEN cDNA 4930415F15 gene	4930415F15Rik	ENSMUSG00000020191	0.664691
1416048_at	polyhomeotic-like 2 (Drosophila)	Phc2	ENSMUSG00000028796	0.664988
1433073_at	RIKEN cDNA 4933425E08 gene	4933425E08Rik	---	0.665434
1441845_at	calcyphosphine 2	Caps2	ENSMUSG00000035694	0.66546
1440520_a_at	RIKEN cDNA 1700051A21 gene	1700051A21Rik	---	0.665526
1423463_a_at	DNA segment, Chr 2, ERATO Doi 750, expressed	D2Ertd750e	ENSMUSG00000027331	0.665725
1427790_at	a disintegrin and metallopeptidase domain 1a	Adam1a	ENSMUSG00000072647	0.665957
1421586_a_at	CD46 antigen, complement regulatory protein	Cd46	ENSMUSG00000016493	0.66635
1453447_at	RIKEN cDNA 1700109H08 gene	1700109H08Rik	ENSMUSG00000008307	0.666424
1451753_at	plexin A2	Plxna2	ENSMUSG00000026640	0.666514
1450110_at	alcohol dehydrogenase 7 (class IV), mu or sigma polypeptide	Adh7	ENSMUSG00000055301	0.666546
1439018_at	FH2 domain containing 1	Fhdc1	ENSMUSG00000041842	0.666586
1443899_at	RIKEN cDNA 4922501C03 gene	4922501C03Rik	ENSMUSG00000056919	0.666647
1421167_at	ATPase, class VI, type 11A	Atp11a	ENSMUSG00000031441 /// ENSMUSG00000079149	0.666894
1431735_at	RIKEN cDNA 4930469G21 gene	4930469G21Rik	ENSMUSG00000049160	0.667061
1418815_at	cadherin 2 /// similar to N-cadherin	Cdh2 /// LOC100044363	ENSMUSG00000024304	0.667495
1431519_at	RIKEN cDNA 4933406L23 gene	4933406L23Rik	---	0.667671
1435050_at	DNA segment, Chr 10, Brigham & Women's Genetics 1379 expressed	D10Bwg1379e	---	0.667826
1444262_at	RIKEN cDNA 1110017F19 gene	1110017F19Rik	ENSMUSG00000075420	0.667926
1449504_at	karyopherin (importin) alpha 1	Kpna1	ENSMUSG00000022905	0.66811
1435244_at	vav 2 oncogene	Vav2	---	0.668369
1430347_at	RIKEN cDNA 4930524J08 gene	4930524J08Rik	ENSMUSG00000035364	0.668384
1457700_at	cytochrome P450, family 4, subfamily f, polypeptide 39	Cyp4f39	ENSMUSG00000061126	0.668765
1431637_at	---	---	---	0.668975
1430199_at	RIKEN cDNA 1700007E05 gene	1700007E05Rik	---	0.669155
1450748_at	sphingomyelin phosphodiesterase 3, neutral	Smpd3	ENSMUSG00000031906	0.669412
1433608_at	Sec1 family domain containing 2	Scfd2	ENSMUSG00000062110	0.669546
1443840_x_at	RIKEN cDNA 1700010H22 gene	1700010H22Rik	---	0.669746
1453548_at	predicted gene, 672398	672398	---	0.669926
1429408_at	TBC1 domain family, member 21	Tbc1d21	ENSMUSG00000036244	0.669929
1428873_a_at	RIKEN cDNA 4121402D02 gene /// similar to RIKEN cDNA 4121402D02 gene	4121402D02Rik /// LOC100047441	ENSMUSG00000052915	0.6701
1423787_at	nucleoporin 133	Nup133	ENSMUSG00000039509	0.670186
1421387_at	kringle containing transmembrane protein 1	Kremen1	ENSMUSG00000020393	0.670266
1422091_at	6-phosphofructo-2-kinase/fructose-2,6-biphosphatase 2	Pfkfb2	ENSMUSG00000026409	0.670719
1432568_at	chibby homolog 3 (Drosophila)	Cby3	ENSMUSG00000050087	0.670769
1452058_a_at	ring finger protein 11	Rnf11	ENSMUSG00000028557	0.670793
1454863_at	ankyrin repeat domain 11	Ankrd11	---	0.670908
1419367_at	2,4-dienoyl CoA reductase 1, mitochondrial	Decr1	ENSMUSG00000028223	0.67094
1443839_at	RIKEN cDNA 1700010H22 gene	1700010H22Rik	---	0.670977
1424729_at	cDNA sequence BC054059	BC054059	ENSMUSG00000044405	0.670982
1426481_at	kelch-like 22 (Drosophila)	Klhl22	---	0.671154
1440102_at	solute carrier family 36 (proton/amino acid symporter), member 3	Slc36a3	ENSMUSG00000049491	0.671173
1456077_x_at	cell division cycle 25 homolog C (S. pombe)	Cdc25c	ENSMUSG00000044201	0.671555
1427166_a_at	spastic paraplegia 7 homolog (human)	Spg7	ENSMUSG00000000738	0.671719
1428345_at	phosphatidic acid phosphatase type 2 domain containing 2	Ppapdc2	ENSMUSG00000040105	0.671765
1432333_a_at	RIKEN cDNA 1700027D21 gene	1700027D21Rik	ENSMUSG00000009115	0.671887
1437603_at	cDNA sequence BC050777	BC050777	ENSMUSG00000055882	0.672285
1416247_at	dynactin 3	Dctn3	ENSMUSG00000028447	0.672554
1426928_at	coiled-coil domain containing 93	Ccdc93	ENSMUSG00000026339	0.672706
1441086_at	RIKEN cDNA 4930451I11 gene	4930451I11Rik	ENSMUSG00000045989	0.6729
1420401_a_at	cDNA sequence AB182283 /// similar to receptor activity modifying protein 3 /// receptor (calcitonin) activity modifying protein 3	AB182283 /// LOC100046186 /// Ramp3	ENSMUSG00000041046	0.673232
1430102_at	ring finger protein 148	Rnf148	ENSMUSG00000078179	0.673462
1422979_at	suppressor of variegation 3-9 homolog 2 (Drosophila)	Suv39h2	ENSMUSG00000026646	0.673478
1431166_at	chromodomain helicase DNA binding protein 1	Chd1	ENSMUSG00000023852	0.673506
1435549_at	transient receptor potential cation channel, subfamily M, member 4	Trpm4	ENSMUSG00000038260	0.673514
1436235_x_at	RIKEN cDNA 4732471D19 gene	4732471D19Rik	ENSMUSG00000043183	0.673525
1441246_s_at	dihydropyrimidinase-like 5	Dpysl5	ENSMUSG00000029168	0.673661
1417510_at	vacuolar protein sorting 4a (yeast)	Vps4a	ENSMUSG00000031913	0.673813
1427100_at	meteorin, glial cell differentiation regulator	Metrn	ENSMUSG00000002274	0.673869
1429975_at	RIKEN cDNA 4931432M23 gene	4931432M23Rik	ENSMUSG00000048400	0.67399
1431622_at	RIKEN cDNA 4933406K04 gene	4933406K04Rik	---	0.674133
1432514_at	RIKEN cDNA 1700066J24 gene	1700066J24Rik	ENSMUSG00000036162	0.674258
1422886_a_at	CDC like kinase 4	Clk4	ENSMUSG00000020385	0.674744
1426367_at	calcium binding protein 39-like	Cab39l	---	0.674878
1427325_s_at	AT-hook transcription factor	Akna	ENSMUSG00000039158	0.675083
1421121_at	A kinase (PRKA) anchor protein 10	Akap10	ENSMUSG00000047804	0.675118
1417817_a_at	WW domain containing transcription regulator 1	Wwtr1	ENSMUSG00000027803	0.675145
1422757_at	solute carrier family 5 (neutral amino acid transporters, system A), member 4b	Slc5a4b	ENSMUSG00000020226	0.675165
1421474_a_at	splA/ryanodine receptor domain and SOCS box containing 1	Spsb1	ENSMUSG00000039911	0.675243
1425244_a_at	testicular haploid expressed gene	Theg	ENSMUSG00000020317	0.67544
1424494_s_at	FLYWCH family member 2	Flywch2	ENSMUSG00000023911	0.675561
1429677_at	RIKEN cDNA 1700056E22 gene	1700056E22Rik	ENSMUSG00000044854	0.675653
1431932_s_at	tripartite motif-containing 44	Trim44	ENSMUSG00000027189	0.675991
1447534_at	---	---	---	0.676371
1447917_x_at	N-terminal Asn amidase	Ntan1	ENSMUSG00000022681	0.676401
1417050_at	C1q and tumor necrosis factor related protein 4	C1qtnf4	ENSMUSG00000040794	0.676471
1424870_at	similar to oxysterol-binding protein-like protein OSBPL10 /// oxysterol binding protein-like 10	LOC100047530 /// Osbpl10	ENSMUSG00000040875	0.676546
1425854_x_at	similar to T-cell receptor beta-2 chain C region	LOC665506	---	0.676564
1416162_at	RAD21 homolog (S. pombe)	Rad21	ENSMUSG00000022314	0.676726
1455422_x_at	septin 4	42251	ENSMUSG00000020486	0.676788
1453827_at	RIKEN cDNA 1110035H17 gene	1110035H17Rik	ENSMUSG00000050633	0.677318
1433095_at	---	---	---	0.677503
1442031_at	coiled-coil domain containing 109A	Ccdc109a	ENSMUSG00000009647	0.677858
1429757_at	RIKEN cDNA 1700094C09 gene	1700094C09Rik	ENSMUSG00000010435	0.679578
1434737_at	oligonucleotide/oligosaccharide-binding fold containing 1	Obfc1	ENSMUSG00000042694	0.679751
1432029_a_at	similar to SMAP1 /// stromal membrane-associated protein 1	LOC100046746 /// Smap1	ENSMUSG00000026155	0.680096
1436009_at	ubiquitin specific peptidase 30	Usp30	---	0.680136
1429845_at	RIKEN cDNA 1700019L03 gene	1700019L03Rik	ENSMUSG00000038987	0.680184
1443845_x_at	RIKEN cDNA 1700012P22 gene	1700012P22Rik	ENSMUSG00000028589	0.680375
1453405_at	similar to cytosolic phospholipase A2 delta /// phospholipase A2, group IVD	LOC100048636 /// Pla2g4d	ENSMUSG00000070719	0.680377
1432573_at	exportin 7	Xpo7	ENSMUSG00000022100	0.68044
1431902_at	tetratricopeptide repeat domain 23-like	Ttc23l	ENSMUSG00000022249	0.680493
1430166_at	RIKEN cDNA 1700042D18 gene	1700042D18Rik	---	0.681037
1417373_a_at	tubulin, alpha 4A	Tuba4a	ENSMUSG00000026202	0.68119
1449284_at	RIKEN cDNA 1700008P20 gene	1700008P20Rik	ENSMUSG00000055826	0.681266
1430376_at	leucine rich repeat containing 9	Lrrc9	ENSMUSG00000021090	0.681445
1442430_at	cDNA sequence BC048562	BC048562	ENSMUSG00000050641	0.681861
1431352_s_at	plasmacytoma variant translocation 1	Pvt1	ENSMUSG00000072566	0.681985
1417362_at	Rhesus blood group-associated C glycoprotein	Rhcg	ENSMUSG00000030549	0.68232
1440521_x_at	RIKEN cDNA 1700051A21 gene	1700051A21Rik	---	0.682415
1437090_at	coiled-coil domain containing 63 /// similar to coiled-coil domain containing 63	Ccdc63 /// LOC100047368	ENSMUSG00000043036	0.682464
1438595_at	gene model 546, (NCBI)	Gm546	---	0.682482
1425165_at	granzyme N	Gzmn	ENSMUSG00000015443	0.682631
1418559_at	testicular serine protease 1	Tesp1	ENSMUSG00000026125	0.682656
1441937_s_at	similar to PTEN induced putative kinase 1 /// PTEN induced putative kinase 1	LOC100047214 /// Pink1	ENSMUSG00000028756	0.68302
1431867_a_at	RIKEN cDNA 1700007B13 gene	1700007B13Rik	ENSMUSG00000030968	0.683973
1428932_at	tetratricopeptide repeat domain 21A	Ttc21a	ENSMUSG00000032514	0.684039
1453232_at	calreticulin 3	Calr3	ENSMUSG00000019732	0.684164
1453449_at	RIKEN cDNA 1700058G18 gene	1700058G18Rik	ENSMUSG00000020164	0.684246
1441454_at	zinc fingers and homeoboxes 3	Zhx3	ENSMUSG00000035877	0.684309
1441822_at	RIKEN cDNA 1700008F19 gene	1700008F19Rik	---	0.684314
1419682_a_at	RIKEN cDNA 2810408M09 gene /// transformation related protein 53 regulating kinase	2810408M09Rik /// Trp53rk	ENSMUSG00000039725 /// ENSMUSG00000042854	0.684425
1431574_at	RIKEN cDNA 4930465M20 gene	4930465M20Rik	---	0.684822
1459796_at	RIKEN cDNA 1700061E18 gene	1700061E18Rik	---	0.684909
1438181_x_at	TM2 domain containing 2	Tm2d2	ENSMUSG00000031556	0.68498
1449083_at	coiled-coil domain containing 91	Ccdc91	ENSMUSG00000030301	0.685389
1418499_a_at	potassium voltage-gated channel, Isk-related subfamily, gene 3	Kcne3	ENSMUSG00000035165	0.685498
1429872_at	RIKEN cDNA 1700007N14 gene	1700007N14Rik	ENSMUSG00000052099	0.685606
1426834_s_at	RIKEN cDNA D930015E06 gene	D930015E06Rik	ENSMUSG00000033767	0.685639
1431450_at	RIKEN cDNA 4930444P10 gene	4930444P10Rik	ENSMUSG00000067795 /// ENSMUSG00000079660	0.68565
1432039_a_at	Lrp2 binding protein	Lrp2bp	ENSMUSG00000031637	0.68584
1432069_at	RIKEN cDNA 1700023G09 gene	1700023G09Rik	---	0.68585
1431447_at	RIKEN cDNA 4930432K09 gene	4930432K09Rik	ENSMUSG00000002240	0.68615
1448922_at	dual specificity phosphatase 19	Dusp19	ENSMUSG00000027001	0.686386
1427663_a_at	CDC like kinase 4	Clk4	ENSMUSG00000020385	0.686443
1449019_at	A kinase (PRKA) anchor protein 1	Akap1	ENSMUSG00000018428	0.686443
1449364_at	aurora kinase C	Aurkc	ENSMUSG00000070837	0.686543
1431583_at	RIKEN cDNA 0610038L08 gene	0610038L08Rik	---	0.686563
1416740_at	collagen, type V, alpha 1	Col5a1	ENSMUSG00000026837	0.686703
1433536_at	low density lipoprotein receptor-related protein 11	Lrp11	ENSMUSG00000019796	0.687096
1454721_at	RIKEN cDNA 1110018G07 gene	1110018G07Rik	ENSMUSG00000042350	0.687307
1428661_at	nuclear factor of kappa light polypeptide gene enhancer in B-cells inhibitor-like 2	Nfkbil2	ENSMUSG00000059323	0.687398
1418870_at	RIKEN cDNA 4930579J09 gene	4930579J09Rik	ENSMUSG00000035179	0.687728
1438164_x_at	flotillin 2	Flot2	ENSMUSG00000061981	0.687794
1420745_a_at	cyclin D-type binding-protein 1	Ccndbp1	ENSMUSG00000023572	0.687838
1446645_at	RIKEN cDNA A730037C10 gene	A730037C10Rik	ENSMUSG00000048655	0.687869
1417710_at	methyltransferase like 9	Mettl9	ENSMUSG00000030876	0.688096
1453302_at	transmembrane protein 81	Tmem81	ENSMUSG00000048174	0.688364
1430664_at	zinc finger protein 169	Zfp169	ENSMUSG00000050954	0.688525
1433295_at	RIKEN cDNA 4930449I04 gene	4930449I04Rik	---	0.688841
1439574_at	RIKEN cDNA 2600015P10 gene	2600015P10Rik	---	0.688998
1451072_a_at	ring finger protein 4	Rnf4	ENSMUSG00000029110	0.689064
1430235_at	RIKEN cDNA 4933424G06 gene	4933424G06Rik	---	0.689209
1423495_at	2-4-dienoyl-Coenzyme A reductase 2, peroxisomal	Decr2	ENSMUSG00000036775	0.689561
1421328_at	hypothetical protein A730034C02 /// microtubule-associated protein 2	A730034C02 /// Mtap2	ENSMUSG00000015222	0.689922
1451549_at	predicted gene, 100038888 /// cDNA sequence BC016201	100038888 /// BC016201	ENSMUSG00000058253 /// ENSMUSG00000079127	0.690019
1422252_a_at	cell division cycle 25 homolog C (S. pombe)	Cdc25c	ENSMUSG00000044201	0.690218
1430855_at	collagen, type XX, alpha 1	Col20a1	ENSMUSG00000016356	0.69031
1419294_at	RIKEN cDNA 1700011H14 gene	1700011H14Rik	ENSMUSG00000021850	0.690348
1440469_at	predicted gene, ENSMUSG00000056509	ENSMUSG00000056509	ENSMUSG00000056509	0.690939
1424341_s_at	similar to protocadherin alpha 11 /// protocadherin alpha 1 /// protocadherin alpha 10 /// protocadherin alpha 11 /// protocadherin alpha 12 /// protocadherin alpha 2 /// protocadherin alpha 3 /// protocadherin alpha 4 /// protocadherin alpha 5 /// protocadherin alpha 6 /// protocadherin alpha 7 /// protocadherin alpha 8 /// protocadherin alpha 9 /// protocadherin alpha cluster /// protocadherin …	LOC100046214 /// Pcdha1 /// Pcdha10 /// Pcdha11 /// Pcdha12 /// Pcdha2 /// Pcdha3 /// Pcdha4 /// Pcdha5 /// Pcdha6 /// Pcdha7 /// Pcdha8 /// Pcdha9 /// Pcdha@ /// Pcdhac1 /// Pcdhac2 /// Pcdhgb2	ENSMUSG00000007440 /// ENSMUSG00000079714	0.691166
1422654_at	sarcoglycan, alpha (dystrophin-associated glycoprotein)	Sgca	ENSMUSG00000001508	0.691167
1432044_a_at	RIKEN cDNA 4921504E06 gene	4921504E06Rik	ENSMUSG00000026734	0.691258
1429157_at	hedgehog interacting protein-like 2	Hhipl2	ENSMUSG00000053461	0.691258
1426523_a_at	glucosamine-6-phosphate deaminase 2	Gnpda2	ENSMUSG00000029209	0.691301
1453766_a_at	EF-hand calcium binding domain 6	Efcab6	ENSMUSG00000022441	0.691444
1437737_at	DIS3 mitotic control homolog (S. cerevisiae)-like	Dis3l	ENSMUSG00000032396	0.691732
1453713_s_at	RIKEN cDNA 4930546H06 gene	4930546H06Rik	ENSMUSG00000048159 /// ENSMUSG00000080316	0.69209
1452996_a_at	apoptosis, caspase activation inhibitor	Aven	ENSMUSG00000003604	0.692113
1430179_at	RIKEN cDNA 4921507G05 gene	4921507G05Rik	---	0.692204
1449892_at	lysozyme-like 1	Lyzl1	ENSMUSG00000024233	0.692569
1438306_at	ring finger protein 180	Rnf180	ENSMUSG00000021720	0.692788
1452257_at	3-hydroxybutyrate dehydrogenase, type 1	Bdh1	ENSMUSG00000046598	0.693036
1430611_at	zinc finger, DHHC domain containing 25	Zdhhc25	ENSMUSG00000054117	0.693285
1417063_at	complement component 1, q subcomponent, beta polypeptide	C1qb	ENSMUSG00000036905	0.693344
1453835_at	RIKEN cDNA 4930505M18 gene	4930505M18Rik	---	0.693519
1419378_a_at	FXYD domain-containing ion transport regulator 2	Fxyd2	ENSMUSG00000059412	0.693895
1430760_a_at	ubiquitin specific peptidase 50	Usp50	ENSMUSG00000027364	0.694005
1425678_a_at	SNF related kinase	Snrk	ENSMUSG00000038145	0.694068
1451189_at	zinc finger, SWIM domain containing 1	Zswim1	ENSMUSG00000017764	0.694254
1451062_a_at	peroxisomal biogenesis factor 5-like	Pex5l	ENSMUSG00000027674	0.694314
1451421_a_at	rogdi homolog (Drosophila)	Rogdi	ENSMUSG00000022540	0.694814
1439530_a_at	protein phosphatase 1, regulatory (inhibitor) subunit 13 like	Ppp1r13l	ENSMUSG00000040734	0.695324
1431644_a_at	islet cell autoantigen 1	Ica1	ENSMUSG00000062995	0.695384
1430416_at	RIKEN cDNA 4931431B13 gene	4931431B13Rik	---	0.695506
1434255_at	phosphofurin acidic cluster sorting protein 2	Pacs2	ENSMUSG00000021143	0.695712
1453233_s_at	calreticulin 3	Calr3	ENSMUSG00000019732	0.695729
1441829_s_at	A kinase (PRKA) anchor protein 10	Akap10	ENSMUSG00000047804	0.695745
1424559_at	RNA polymerase II associated protein 2	Rpap2	ENSMUSG00000033773	0.696043
1439958_at	predicted gene, 100038982 /// predicted gene, 633093	100038982 /// 633093	ENSMUSG00000053189	0.69616
1452435_at	WD repeat domain 22	Wdr22	ENSMUSG00000049106	0.696399
1450835_a_at	glial cell line derived neurotrophic factor family receptor alpha 4	Gfra4	ENSMUSG00000027316	0.697052
1420621_a_at	amyloid beta (A4) precursor protein	App	ENSMUSG00000022892	0.697103
1449815_a_at	single-stranded DNA binding protein 2	Ssbp2	ENSMUSG00000003992	0.697346
1448370_at	Unc-51 like kinase 1 (C. elegans)	Ulk1	ENSMUSG00000029512	0.697406
1431449_at	solute carrier organic anion transporter family, member 6d1	Slco6d1	ENSMUSG00000026336	0.697735
1432475_at	RIKEN cDNA 1700014B07 gene	1700014B07Rik	---	0.697898
1431253_s_at	TBC1 domain family, member 9	Tbc1d9	ENSMUSG00000031709	0.698005
1430790_at	RIKEN cDNA 4930485G23 gene	4930485G23Rik	---	0.698091
1449685_s_at	3-oxoacyl-ACP synthase, mitochondrial	Oxsm	ENSMUSG00000021786	0.698329
1454009_at	RIKEN cDNA 1700008O03 gene	1700008O03Rik	ENSMUSG00000008028	0.69834
1447967_at	transmembrane protein 69	Tmem69	ENSMUSG00000055900	0.698616
1422106_a_at	splA/ryanodine receptor domain and SOCS box containing 2	Spsb2	ENSMUSG00000038451	0.69884
1431029_at	tubulin tyrosine ligase-like family, member 9	Ttll9	ENSMUSG00000074673	0.698888
1443378_s_at	a disintegrin and metallopeptidase domain 1a	Adam1a	ENSMUSG00000072647	0.69956
1430197_a_at	phosphatidylinositol transfer protein, membrane-associated 2	Pitpnm2	ENSMUSG00000029406	0.699827
1420851_at	par-6 partitioning defective 6 homolog gamma (C. elegans)	Pard6g	ENSMUSG00000056214	0.699843
1433544_at	amyotrophic lateral sclerosis 2 (juvenile) chromosome region, candidate 2 (human)	Als2cr2	ENSMUSG00000026027	0.699843
1430499_at	RIKEN cDNA 1700058M13 gene	1700058M13Rik	---	0.699843
1435905_at	DNA segment, Chr 3, ERATO Doi 300, expressed	D3Ertd300e	ENSMUSG00000027751	0.699869
1432189_a_at	SRY-box containing gene 5	Sox5	ENSMUSG00000041540	0.700349
1436647_at	tau tubulin kinase 2	Ttbk2	ENSMUSG00000027284	0.7004
1460272_at	ubiquitin-like 4B	Ubl4b	---	0.700441
1435402_at	GRAM domain containing 1B	Gramd1b	ENSMUSG00000040111	0.700628
1452329_at	pleckstrin homology domain containing, family N member 1	Plekhn1	ENSMUSG00000078485	0.70072
1437084_at	peptidyl arginine deiminase, type VI	Padi6	ENSMUSG00000040935	0.700726
1429032_at	MICAL C-terminal like	Micalcl	ENSMUSG00000030771	0.70085
1430602_at	RIKEN cDNA 4930520K10 gene	4930520K10Rik	---	0.700881
1436396_at	WD repeat domain 60	Wdr60	ENSMUSG00000042050	0.700978
1416586_at	zinc finger protein 239	Zfp239	ENSMUSG00000042097	0.701059
1421277_at	spectrin alpha 1	Spna1	ENSMUSG00000026532	0.701197
1450089_a_at	signal recognition particle receptor, B subunit	Srprb	ENSMUSG00000032553	0.701225
1460461_at	acyltransferase like 1B	Aytl1b	ENSMUSG00000033794	0.701269
1418317_at	LIM homeobox protein 2	Lhx2	ENSMUSG00000000247	0.701345
1447114_x_at	RIKEN cDNA 4930414L22 gene	4930414L22Rik	---	0.701466
1439564_at	RIKEN cDNA 1700090G07 gene	1700090G07Rik	ENSMUSG00000037689	0.701614
1424432_at	ubiquitin domain containing 1	Ubtd1	ENSMUSG00000025171	0.702021
1441412_s_at	tripartite motif-containing 45	Trim45	ENSMUSG00000033233	0.702093
1423559_at	potassium voltage gated channel, Shaw-related subfamily, member 1	Kcnc1	ENSMUSG00000058975	0.702562
1460494_at	tubulin tyrosine ligase-like family, member 10	Ttll10	ENSMUSG00000029074	0.702598
1418590_at	karyopherin (importin) alpha 6	Kpna6	ENSMUSG00000003731	0.702779
1453623_a_at	RAD23a homolog (S. cerevisiae)	Rad23a	ENSMUSG00000003813	0.702808
1457280_at	---	---	---	0.702936
1447556_x_at	RIKEN cDNA 1700094D03 gene	1700094D03Rik	ENSMUSG00000078667	0.702949
1454646_at	t-complex 11 (mouse) like 2	Tcp11l2	ENSMUSG00000020034	0.7031
1448195_at	TAF5-like RNA polymerase II, p300/CBP-associated factor (PCAF)-associated factor	Taf5l	ENSMUSG00000038697	0.703275
1452368_at	breakpoint cluster region	Bcr	ENSMUSG00000009681	0.703526
1453844_at	chitinase 1 (chitotriosidase)	Chit1	ENSMUSG00000026450	0.703589
1428828_at	RPA interacting protein	Rpain	ENSMUSG00000018449	0.703598
1432479_at	---	---	---	0.703627
1449405_at	tensin 1	Tns1	ENSMUSG00000055322	0.703676
1456793_at	cytokine like 1	Cytl1	ENSMUSG00000062329	0.703801
1451545_at	tudor domain containing 3	Tdrd3	ENSMUSG00000022019	0.703853
1423778_at	ubiquitin specific peptidase 20	Usp20	ENSMUSG00000026854	0.703876
1417899_at	zona pellucida 3 receptor	Zp3r	ENSMUSG00000042554	0.703933
1453116_at	zinc finger protein 689	Zfp689	ENSMUSG00000048921	0.704051
1435431_at	proteasome (prosome, macropain) assembly chaperone 4	Psmg4	ENSMUSG00000071451	0.704081
1431451_at	glycosyltransferase 6 domain containing 1 /// similar to Glycosyltransferase 6 domain containing 1	Glt6d1 /// LOC100046910	ENSMUSG00000036401	0.704205
1460177_at	CNDP dipeptidase 2 (metallopeptidase M20 family)	Cndp2	ENSMUSG00000024644	0.704239
1416412_at	neutral sphingomyelinase (N-SMase) activation associated factor	Nsmaf	ENSMUSG00000028245	0.704333
1439308_at	glutamic-oxaloacetic transaminase 1-like 1	Got1l1	ENSMUSG00000039720	0.704454
1427004_at	F-box protein 2	Fbxo2	ENSMUSG00000041556	0.704509
1420278_at	cDNA sequence BC048599	BC048599	ENSMUSG00000051936	0.70459
1429912_at	similar to spermatogenesis-related gene 4 /// sperm associated antigen 4-like	LOC100045098 /// Spag4l	ENSMUSG00000027480	0.704591
1451111_at	nucleoporin 133	Nup133	ENSMUSG00000039509	0.704593
1451746_a_at	autophagy-related 12 (yeast)	Atg12	ENSMUSG00000032905	0.704681
1428469_a_at	DAZ interacting protein 1	Dzip1	ENSMUSG00000042156	0.70476
1422223_at	glutamate receptor, ionotropic, NMDA2B (epsilon 2)	Grin2b	ENSMUSG00000030209	0.704935
1420893_a_at	transforming growth factor, beta receptor I	Tgfbr1	ENSMUSG00000007613	0.705029
1425825_at	RIKEN cDNA C230094A16 gene	C230094A16Rik	ENSMUSG00000044072	0.705032
1424359_at	5-oxoprolinase (ATP-hydrolysing)	Oplah	ENSMUSG00000022562	0.705149
1432428_at	ankyrin repeat domain 55	Ankrd55	ENSMUSG00000049985	0.705181
1449867_at	homeo box C9	Hoxc9	ENSMUSG00000036139	0.70547
1447582_x_at	---	---	---	0.705731
1429873_at	RIKEN cDNA 1700125H20 gene	1700125H20Rik	ENSMUSG00000018479	0.7058
1429355_at	tektin 5	Tekt5	ENSMUSG00000039179	0.706253
1449983_a_at	NAD(P)H dehydrogenase, quinone 2	Nqo2	ENSMUSG00000046949	0.706255
1452228_at	TBC1 domain family, member 23	Tbc1d23	ENSMUSG00000022749	0.706404
1425151_a_at	NADPH oxidase organizer 1	Noxo1	ENSMUSG00000019320	0.706643
1420435_at	RIKEN cDNA 1700011A15 gene	1700011A15Rik	ENSMUSG00000063971	0.706703
1417033_at	ubiquitin-conjugating enzyme E2G 2	Ube2g2	ENSMUSG00000009293	0.706756
1439801_at	similar to Sad1 and UNC84 domain containing 1 /// Sad1 and UNC84 domain containing 1	LOC100045856 /// Sunc1	ENSMUSG00000040985	0.706886
1421346_a_at	solute carrier family 6 (neurotransmitter transporter, taurine), member 6	Slc6a6	ENSMUSG00000030096	0.707117
1430725_at	RIKEN cDNA 4933432I09 gene	4933432I09Rik	ENSMUSG00000075346	0.707153
1435557_at	formin homology 2 domain containing 1	Fhod1	ENSMUSG00000014778	0.707153
1436750_a_at	3-oxoacid CoA transferase 1	Oxct1	ENSMUSG00000022186	0.707352
1422062_at	macrophage scavenger receptor 1	Msr1	---	0.707379
1427094_at	polymerase (DNA directed), epsilon 2 (p59 subunit)	Pole2	ENSMUSG00000020974	0.707534
1450662_at	testis specific protein kinase 1	Tesk1	ENSMUSG00000028458	0.707671
1429347_at	BCL2-like 14 (apoptosis facilitator)	Bcl2l14	ENSMUSG00000030200	0.707778
1447962_at	---	---	---	0.708211
1441817_at	RIKEN cDNA 1700099I09 gene	1700099I09Rik	---	0.708232
1421936_at	dual adaptor for phosphotyrosine and 3-phosphoinositides 1	Dapp1	ENSMUSG00000028159	0.708321
1460019_at	predicted gene, EG627607	EG627607	ENSMUSG00000059114	0.708375
1446195_at	---	---	---	0.708513
1430677_at	RIKEN cDNA 4930442L01 gene	4930442L01Rik	---	0.708764
1432747_at	RIKEN cDNA 4933403J19 gene	4933403J19Rik	---	0.708768
1432095_at	RIKEN cDNA 4921534H16 gene	4921534H16Rik	---	0.708857
1421430_at	RAD51-like 1 (S. cerevisiae)	Rad51l1	---	0.709184
1449579_at	Sh3 domain YSC-like 1	Sh3yl1	ENSMUSG00000020669	0.709284
1440410_at	---	---	---	0.709591
1455783_at	---	---	---	0.709596
1453426_a_at	WD repeat and FYVE domain containing 1	Wdfy1	ENSMUSG00000073643	0.709607
1431874_at	RIKEN cDNA 4931429L15 gene	4931429L15Rik	ENSMUSG00000056617	0.709706
1442152_at	RIKEN cDNA 4930513N10 gene	4930513N10Rik	ENSMUSG00000074136	0.709917
1429102_at	arrestin domain containing 5	Arrdc5	ENSMUSG00000073380	0.710196
1422887_a_at	C-terminal binding protein 2 /// zinc finger, RAN-binding domain containing 1	Ctbp2 /// Zranb1	ENSMUSG00000030970	0.710693
1428916_s_at	sirtuin 5 (silent mating type information regulation 2 homolog) 5 (S. cerevisiae)	Sirt5	ENSMUSG00000054021	0.710732
1455804_x_at	3-oxoacid CoA transferase 1	Oxct1	ENSMUSG00000022186	0.710797
1455369_at	amyloid beta (A4) precursor protein binding, family A, member 1	Apba1	ENSMUSG00000024897	0.710829
1424034_at	RAR-related orphan receptor alpha	Rora	ENSMUSG00000032238	0.710839
1429970_at	sperm acrosome associated 3	Spaca3	ENSMUSG00000053184	0.711063
1417906_at	predicted gene, 100042114 /// RIKEN cDNA 1700001F09 gene /// predicted gene, ENSMUSG00000072602	100042114 /// 1700001F09Rik /// ENSMUSG00000072602	ENSMUSG00000072602 /// ENSMUSG00000072603 /// ENSMUSG00000072605 /// ENSMUSG00000072606 /// ENSMUSG00000079269	0.711147
1416530_a_at	similar to purine nucleoside phosphorylase /// purine-nucleoside phosphorylase 1	LOC100045567 /// Pnp1	ENSMUSG00000021871	0.711162
1443290_at	---	---	---	0.711184
1452194_at	tubulin-specific chaperone d	Tbcd	ENSMUSG00000039230	0.711303
1448890_at	Kruppel-like factor 2 (lung)	Klf2	ENSMUSG00000055148	0.711308
1460279_a_at	general transcription factor II I	Gtf2i	ENSMUSG00000060261	0.711466
1451975_at	RIKEN cDNA 2810453I06 gene	2810453I06Rik	ENSMUSG00000048910	0.711515
1430207_at	RIKEN cDNA 4933437N03 gene	4933437N03Rik	---	0.711625
1441875_at	RIKEN cDNA 1700063J08 gene	1700063J08Rik	---	0.711801
1448901_at	carboxypeptidase X 1 (M14 family)	Cpxm1	ENSMUSG00000027408	0.71181
1419379_x_at	FXYD domain-containing ion transport regulator 2	Fxyd2	ENSMUSG00000059412	0.711869
1451395_at	coiled-coil domain containing 92	Ccdc92	ENSMUSG00000037979	0.711956
1422184_a_at	adenylate kinase 1	Ak1	ENSMUSG00000026817	0.712153
1419216_at	5-azacytidine induced gene 1	Azi1	ENSMUSG00000039781	0.712182
1448171_at	seven in absentia 2	Siah2	ENSMUSG00000036432	0.712371
1432482_at	lysozyme-like 6	Lyzl6	ENSMUSG00000020945	0.712395
1430349_at	zinc finger, DHHC domain containing 11	Zdhhc11	ENSMUSG00000069189	0.712691
1421531_at	A kinase (PRKA) anchor protein 3	Akap3	ENSMUSG00000030344	0.712726
1452711_at	spastic paraplegia 3A homolog (human)	Spg3a	ENSMUSG00000021066	0.713049
1419147_at	REC8 homolog (yeast)	Rec8	ENSMUSG00000002324	0.713162
1434526_at	abhydrolase domain containing 7 /// similar to epoxide hydrolase-related	Abhd7 /// LOC100046112	ENSMUSG00000033805	0.713459
1431600_at	RIKEN cDNA 4930564C03 gene	4930564C03Rik	ENSMUSG00000048820	0.713499
1424946_a_at	mitochondrial fission regulator 1	Mtfr1	ENSMUSG00000027601	0.713527
1419678_at	large tumor suppressor 2	Lats2	ENSMUSG00000021959	0.7142
1429578_at	RIKEN cDNA 1700049K14 gene	1700049K14Rik	ENSMUSG00000021966	0.714211
1435976_at	expressed sequence AA408865	AA408865	---	0.714228
1439251_at	predicted gene, 100042616	100042616	---	0.71445
1425806_a_at	mediator complex subunit 21	Med21	ENSMUSG00000030291	0.714575
1422661_at	lectin, galactose binding, soluble 8	Lgals8	ENSMUSG00000057554	0.714586
1429414_at	DNA segment, Chr 7, ERATO Doi 443, expressed	D7Ertd443e	ENSMUSG00000030994	0.71483
1455618_x_at	tetraspanin 33	Tspan33	ENSMUSG00000001763	0.715028
1417397_at	solute carrier family 9 (sodium/hydrogen exchanger), member 1	Slc9a1	ENSMUSG00000028854	0.715142
1419226_at	CD96 antigen	Cd96	ENSMUSG00000022657	0.715385
1453838_at	RIKEN cDNA 4930471G03 gene	4930471G03Rik	---	0.715453
1448980_at	ghrelin	Ghrl	ENSMUSG00000064177	0.715632
1416651_at	zinc finger, HIT domain containing 2	Znhit2	---	0.715979
1437974_a_at	hexokinase 1	Hk1	ENSMUSG00000037012	0.716014
1430565_at	RIKEN cDNA 1700030J22 gene	1700030J22Rik	ENSMUSG00000031847	0.716056
1432464_a_at	RIKEN cDNA 2310057J16 gene	2310057J16Rik	ENSMUSG00000044433	0.716093
1425611_a_at	cut-like homeobox 1	Cux1	ENSMUSG00000029705	0.716118
1425317_x_at	serine threonine kinase 31	Stk31	ENSMUSG00000023403	0.716191
1428961_a_at	splicing factor, arginine/serine-rich 16	Sfrs16	ENSMUSG00000061028	0.716198
1433139_at	BTB (POZ) domain containing 14B	Btbd14b	---	0.716266
1429762_a_at	Bardet-Biedl syndrome 5 (human)	Bbs5	ENSMUSG00000063145	0.716615
1448263_a_at	CNDP dipeptidase 2 (metallopeptidase M20 family)	Cndp2	ENSMUSG00000024644	0.716903
1451148_at	similar to PTEN induced putative kinase 1 /// PTEN induced putative kinase 1	LOC100047214 /// Pink1	ENSMUSG00000028756	0.716955
1453909_at	RIKEN cDNA 4930505N22 gene	4930505N22Rik	---	0.717022
1454013_at	RIKEN cDNA 1810062O18 gene	1810062O18Rik	---	0.717139
1418530_at	nucleoporin 160	Nup160	ENSMUSG00000051329	0.717331
1430184_at	zinc finger protein 597	Zfp597	ENSMUSG00000039789	0.717476
1431466_at	RIKEN cDNA 4930553D19 gene	4930553D19Rik	ENSMUSG00000021078	0.717663
1456317_at	aldehyde dehydrogenase 3 family, member B2	Aldh3b2	ENSMUSG00000075296	0.718022
1460160_at	---	---	---	0.718137
1432707_at	predicted gene, EG385344 /// predicted gene, EG627427 /// predicted gene, EG665516 /// predicted gene, EG666036 /// predicted gene, EG666422 /// predicted gene, EG666875 /// predicted gene, EG668506 /// predicted gene, EG668576 /// predicted gene, EG668771 /// similar to 3-phosphoglycerate dehydrogenase /// similar to 3-phosphoglycerate dehydrogenase /// predicted gene, OTTMUSG00000011498 /// 3-p…	EG385344 /// EG627427 /// EG665516 /// EG666036 /// EG666422 /// EG666875 /// EG668506 /// EG668576 /// EG668771 /// LOC630761 /// LOC630896 /// OTTMUSG00000011498 /// Phgdh	---	0.718257
1415982_at	HERPUD family member 2	Herpud2	ENSMUSG00000008429	0.718425
1422452_at	BCL2-associated athanogene 3	Bag3	ENSMUSG00000030847	0.718426
1420766_at	suppressor of cytokine signaling 7	Socs7	ENSMUSG00000038485	0.71858
1423781_at	similar to Amyloid beta precursor protein binding protein 1 /// NEDD8 activating enzyme E1 subunit 1	LOC100047393 /// Nae1	ENSMUSG00000031878	0.718736
1456445_at	RIKEN cDNA 4930563D23 gene	4930563D23Rik	---	0.719068
1420191_s_at	transmembrane protein 191C	Tmem191c	ENSMUSG00000055692	0.719078
1416677_at	apolipoprotein H	Apoh	ENSMUSG00000000049	0.71911
1439776_at	2-oxoglutarate and iron-dependent oxygenase domain containing 1	Ogfod1	ENSMUSG00000033009	0.719278
1438199_at	expressed sequence AI316807	AI316807	ENSMUSG00000031534	0.719294
1457132_at	---	---	---	0.719403
1435596_at	pigeon homolog (Drosophila)	Pion	ENSMUSG00000039934	0.719652
1456647_a_at	eyes absent 4 homolog (Drosophila)	Eya4	ENSMUSG00000010461	0.719791
1451001_at	RIKEN cDNA 1700019N19 gene	1700019N19Rik	ENSMUSG00000026931	0.72007
1442713_at	predicted gene, 100043812	100043812	---	0.720101
1435351_at	RIKEN cDNA 2310026E23 gene	2310026E23Rik	ENSMUSG00000028545	0.720352
1418038_s_at	dual specificity phosphatase 19	Dusp19	ENSMUSG00000027001	0.720385
1426187_a_at	HCLS1 associated X-1	Hax1	ENSMUSG00000027944	0.720444
1427762_x_at	histone cluster 1, H2bp	Hist1h2bp	ENSMUSG00000069308	0.720533
1460405_at	Rho guanine nucleotide exchange factor (GEF) 10-like	Arhgef10l	ENSMUSG00000040964	0.720817
1453346_at	RIKEN cDNA 1700011L22 gene	1700011L22Rik	ENSMUSG00000031682	0.720924
1429181_at	RIKEN cDNA 1700009P17 gene	1700009P17Rik	ENSMUSG00000026649	0.721079
1429206_at	Rho-related BTB domain containing 1	Rhobtb1	ENSMUSG00000019944	0.721394
1425558_at	kinesin light chain 3	Klc3	ENSMUSG00000040714	0.721457
1424218_a_at	cAMP responsive element binding protein 3-like 4	Creb3l4	ENSMUSG00000027938	0.721649
1450351_a_at	CAP-GLY domain containing linker protein 1	Clip1	ENSMUSG00000049550	0.721812
1422090_a_at	6-phosphofructo-2-kinase/fructose-2,6-biphosphatase 2	Pfkfb2	ENSMUSG00000026409	0.721952
1436248_at	---	---	---	0.72197
1432172_at	RIKEN cDNA 4930533K18 gene	4930533K18Rik	---	0.722087
1434031_at	zinc finger protein 692	Zfp692	ENSMUSG00000037243	0.722087
1440680_at	Predicted gene, 100039844	100039844	---	0.722436
1427351_s_at	immunoglobulin heavy chain 6 (heavy chain of IgM)	Igh-6	---	0.722522
1429956_at	RIKEN cDNA 1700021K02 gene	1700021K02Rik	---	0.722686
1428038_at	gene model 568, (NCBI)	Gm568	ENSMUSG00000048824	0.722817
1429892_at	PLAC8-like 1	Plac8l1	ENSMUSG00000059455	0.722959
1430865_s_at	tubulin tyrosine ligase-like family, member 9	Ttll9	ENSMUSG00000074673	0.722971
1454903_at	nerve growth factor receptor (TNFR superfamily, member 16)	Ngfr	ENSMUSG00000000120	0.72333
1430106_at	RIKEN cDNA 1700126L10 gene	1700126L10Rik	ENSMUSG00000017720	0.72338
1451875_at	RIKEN cDNA 4930444G20 gene /// cDNA sequence AF366264 /// predicted gene, EG433883 /// predicted gene, EG625660 /// predicted gene, EG639644 /// predicted gene, ENSMUSG00000049830	4930444G20Rik /// AF366264 /// EG433883 /// EG625660 /// EG639644 /// ENSMUSG00000049830	---	0.723545
1418865_at	zinc finger protein 385A	Zfp385a	ENSMUSG00000000552	0.723672
1435951_at	glutamate receptor interacting protein 1	Grip1	ENSMUSG00000034813	0.723676
1429920_at	intermediate filament tail domain containing 1	Ifltd1	ENSMUSG00000054966	0.723743
1422965_at	angiotensin II, type I receptor-associated protein	Agtrap	---	0.723772
1436910_at	RAS protein activator like 2	Rasal2	ENSMUSG00000070565	0.723788
1456518_at	RIKEN cDNA 4930422I07 gene	4930422I07Rik	ENSMUSG00000032425	0.723833
1441306_at	RIKEN cDNA 6820408C15 gene	6820408C15Rik	ENSMUSG00000032680	0.724215
1436192_at	ADP-ribosylation factor guanine nucleotide-exchange factor 2 (brefeldin A-inhibited)	Arfgef2	ENSMUSG00000074582	0.724327
1455920_x_at	lysozyme-like 6	Lyzl6	ENSMUSG00000020945	0.724403
1453253_a_at	RNA pseudouridylate synthase domain containing 1	Rpusd1	ENSMUSG00000041199	0.724523
1416441_at	plasma glutamate carboxypeptidase	Pgcp	ENSMUSG00000039007	0.7247
1416924_at	brain protein I3	Bri3	ENSMUSG00000047843	0.7251
1440128_s_at	seizure related 6 homolog like	Sez6l	ENSMUSG00000058153	0.725329
1451625_a_at	complement component 8, gamma polypeptide	C8g	ENSMUSG00000015083	0.725444
1436507_at	interleukin-1 receptor-associated kinase 2	Irak2	ENSMUSG00000060477	0.725471
1429023_at	hepatocyte cell adhesion molecule	Hepacam	ENSMUSG00000046240	0.725556
1451240_a_at	glyoxalase 1	Glo1	ENSMUSG00000024026	0.725591
1453721_a_at	solute carrier family 31, member 2	Slc31a2	ENSMUSG00000066152	0.725745
1450006_at	predicted gene, EG627557 /// nuclear receptor coactivator 4	EG627557 /// Ncoa4	ENSMUSG00000021908 /// ENSMUSG00000056234	0.725885
1432117_at	RIKEN cDNA 4933422A05 gene	4933422A05Rik	---	0.725965
1426437_s_at	histone deacetylase 3	Hdac3	ENSMUSG00000024454	0.726009
1425658_at	CD109 antigen	Cd109	ENSMUSG00000046186	0.726169
1426018_a_at	SRY-box containing gene 6	Sox6	ENSMUSG00000051910	0.726741
1449244_at	cadherin 2 /// similar to N-cadherin	Cdh2 /// LOC100044363	ENSMUSG00000024304	0.726765
1418958_at	acyl-malonyl condensing enzyme 1	Amac1	ENSMUSG00000018776	0.726904
1431701_a_at	PDZ domain containing 1	Pdzk1	ENSMUSG00000038298	0.727324
1416199_at	kinesin family member C3	Kifc3	ENSMUSG00000031788	0.727412
1431925_at	RIKEN cDNA 4933433H22 gene	4933433H22Rik	---	0.727532
1431394_a_at	leucine-rich repeat kinase 2	Lrrk2	ENSMUSG00000036273	0.727669
1449427_at	RIKEN cDNA 1700016G05 gene	1700016G05Rik	ENSMUSG00000029909	0.727778
1432549_s_at	RIKEN cDNA 1700112M01 gene	1700112M01Rik	---	0.72786
1441979_at	cDNA sequence BC060267	BC060267	---	0.727995
1429704_at	Lrp2 binding protein	Lrp2bp	ENSMUSG00000031637	0.728091
1429547_at	RIKEN cDNA 4930578I06 gene	4930578I06Rik	ENSMUSG00000021961	0.728294
1430821_at	LYR motif containing 7	Lyrm7	ENSMUSG00000020268	0.728504
1422610_s_at	insulin-like growth factor 2 mRNA binding protein 3	Igf2bp3	ENSMUSG00000029814	0.728504
1448110_at	sema domain, immunoglobulin domain (Ig), transmembrane domain (TM) and short cytoplasmic domain, (semaphorin) 4A	Sema4a	ENSMUSG00000028064	0.728548
1458696_at	ARP1 actin-related protein 1 homolog A, centractin alpha (yeast)	Actr1a	---	0.728617
1422847_a_at	protein kinase C, delta	Prkcd	ENSMUSG00000021948	0.728858
1451303_at	cDNA sequence BC002230	BC002230	ENSMUSG00000021179	0.728995
1417661_at	RAD52 motif 1	Rdm1	ENSMUSG00000010362	0.729326
1454934_at	protein phosphatase 1F (PP2C domain containing)	Ppm1f	ENSMUSG00000026181	0.729391
1422580_at	myosin, light polypeptide 4	Myl4	ENSMUSG00000061086	0.729425
1451106_at	terminal uridylyl transferase 1, U6 snRNA-specific	Tut1	ENSMUSG00000071645	0.729675
1455144_s_at	expressed sequence AU040829	AU040829	ENSMUSG00000033389	0.729764
1453205_at	DPY30 domain containing 1	Dydc1	ENSMUSG00000021790	0.729791
1430001_at	interleukin 31	Il31	---	0.730026
1424795_a_at	RIKEN cDNA 1700001O22 gene	1700001O22Rik	ENSMUSG00000044320	0.730188
1454238_a_at	RIKEN cDNA 1700010H22 gene	1700010H22Rik	ENSMUSG00000067101	0.730313
1425795_a_at	mitogen-activated protein kinase kinase kinase 7	Map3k7	ENSMUSG00000028284	0.730318
1429596_at	solute carrier family 7, member 6 opposite strand	Slc7a6os	ENSMUSG00000033106	0.730408
1436433_at	cDNA sequence BC049762	BC049762	ENSMUSG00000045942	0.730618
1449187_at	platelet derived growth factor, alpha	Pdgfa	---	0.730634
1456555_at	coiled-coil domain containing 67	Ccdc67	ENSMUSG00000039977	0.730882
1430638_at	RIKEN cDNA 1700041C02 gene	1700041C02Rik	---	0.730917
1454089_at	apolipoprotein B mRNA editing enzyme, catalytic polypeptide-like 4 (putative)	Apobec4	ENSMUSG00000055547	0.731059
1456336_at	cysteine-serine-rich nuclear protein 3	Csrnp3	ENSMUSG00000044647	0.731313
1439756_at	solute carrier family 25, member 41	Slc25a41	ENSMUSG00000011486	0.732096
1447126_at	---	---	---	0.732185
1453281_at	phosphatidylinositol 3-kinase catalytic delta polypeptide	Pik3cd	ENSMUSG00000039936	0.73235
1437514_at	RIKEN cDNA B430306N03 gene	B430306N03Rik	ENSMUSG00000043740	0.732364
1431315_at	hydrolethalus syndrome 1	Hyls1	ENSMUSG00000050555	0.732413
1454714_x_at	predicted gene, EG665516 /// predicted gene, EG666036 /// predicted gene, EG668771 /// 3-phosphoglycerate dehydrogenase	EG665516 /// EG666036 /// EG668771 /// Phgdh	ENSMUSG00000053398	0.732469
1417044_at	leucine carboxyl methyltransferase 1	Lcmt1	ENSMUSG00000030763	0.732658
1427479_at	predicted gene, 100039042 /// predicted gene, 100039129 /// predicted gene, 100042776 /// predicted gene, 627881 /// expressed sequence BB287469 /// predicted gene, EG266459 /// predicted gene, EG435337 /// predicted gene, EG544883 /// predicted gene, EG666862 /// eukaryotic translation initiation factor 1A /// hypothetical protein LOC100039226 /// similar to X-linked eukaryotic translation initi…	100039042 /// 100039129 /// 100042776 /// 627881 /// BB287469 /// EG266459 /// EG435337 /// EG544883 /// EG666862 /// Eif1a /// LOC100039226 /// LOC641136	ENSMUSG00000071217 /// ENSMUSG00000072905 /// ENSMUSG00000079029 /// ENSMUSG00000079031	0.732695
1419515_at	FYVE, RhoGEF and PH domain containing 2	Fgd2	ENSMUSG00000024013	0.732908
1418045_at	inositol polyphosphate-1-phosphatase	Inpp1	ENSMUSG00000026102	0.732914
1421679_a_at	cyclin-dependent kinase inhibitor 1A (P21)	Cdkn1a	ENSMUSG00000023067	0.732914
1419827_s_at	kinesin family member 17	Kif17	ENSMUSG00000028758	0.732957
1429248_at	RIKEN cDNA 2810002N01 gene	2810002N01Rik	ENSMUSG00000037787	0.733013
1419130_at	adenosine deaminase, tRNA-specific 2, TAD2 homolog (S. cerevisiae)	Adat2	ENSMUSG00000019808	0.73337
1448960_at	CXXC finger 5	Cxxc5	ENSMUSG00000046668	0.733397
1430091_at	RIKEN cDNA 1700001P01 gene	1700001P01Rik	ENSMUSG00000018543	0.73347
1417989_at	testis-specific serine kinase 1	Tssk1	ENSMUSG00000041566	0.733643
1441249_at	RIKEN cDNA 4930403D09 gene	4930403D09Rik	---	0.733709
1426635_at	acyl-Coenzyme A binding domain containing 3	Acbd3	ENSMUSG00000026499	0.734036
1431297_a_at	RIKEN cDNA 4933436C20 gene	4933436C20Rik	ENSMUSG00000031736	0.734118
1428240_at	neurexin I	Nrxn1	ENSMUSG00000024109	0.734482
1451621_at	RIKEN cDNA 5830417C01 gene	5830417C01Rik	ENSMUSG00000026502	0.734487
1431744_a_at	similar to SMAP1 /// stromal membrane-associated protein 1	LOC100046746 /// Smap1	ENSMUSG00000026155	0.734509
1417525_at	heart and neural crest derivatives expressed transcript 1	Hand1	ENSMUSG00000037335	0.734531
1435688_at	---	---	---	0.734683
1452117_a_at	FYN binding protein	Fyb	ENSMUSG00000022148	0.734884
1440958_at	---	---	ENSMUSG00000078961	0.734984
1419826_at	kinesin family member 17	Kif17	ENSMUSG00000028758	0.73504
1438877_at	transient receptor potential cation channel, subfamily M, member 6	Trpm6	ENSMUSG00000024727	0.73506
1452367_at	coronin, actin binding protein 2A	Coro2a	ENSMUSG00000028337	0.735158
1433136_at	RIKEN cDNA 4930432H08 gene	4930432H08Rik	---	0.735158
1441409_at	cDNA sequence BC030307 /// 5'-nucleotidase domain containing 3	BC030307 /// Nt5dc3	ENSMUSG00000044937	0.735159
1425507_at	ADP-ribosylation factor related protein 1	Arfrp1	ENSMUSG00000038671	0.735273
1425291_at	forkhead box J1	Foxj1	ENSMUSG00000034227	0.735273
1433464_at	importin 13	Ipo13	ENSMUSG00000033365	0.735295
1423006_at	proviral integration site 1	Pim1	ENSMUSG00000024014	0.735296
1448006_at	zinc finger CCCH type containing 7B	Zc3h7b	ENSMUSG00000022390	0.735591
1429445_at	EF-hand calcium binding domain 3	Efcab3	ENSMUSG00000020690	0.736302
1425561_at	tRNA nucleotidyl transferase, CCA-adding, 1	Trnt1	ENSMUSG00000013736	0.736323
1426667_a_at	unc-84 homolog A (C. elegans)	Unc84a	ENSMUSG00000036817	0.736446
1420446_at	outer dense fiber of sperm tails 3	Odf3	ENSMUSG00000025482	0.736527
1436604_at	tubulin tyrosine ligase-like family, member 3	Ttll3	ENSMUSG00000030276	0.736553
1452540_a_at	histone cluster 1, H2bb /// histone cluster 1, H2bc /// histone cluster 1, H2be /// histone cluster 1, H2bf /// histone cluster 1, H2bg /// histone cluster 1, H2bj /// histone cluster 1, H2bl /// histone cluster 1, H2bm /// histone cluster 1, H2bn /// histone cluster 1, H2bp /// similar to Hist1h2bj protein /// H2b histone family member /// predicted gene, OTTMUSG00000013203	Hist1h2bb /// Hist1h2bc /// Hist1h2be /// Hist1h2bf /// Hist1h2bg /// Hist1h2bj /// Hist1h2bl /// Hist1h2bm /// Hist1h2bn /// Hist1h2bp /// LOC100046213 /// LOC665622 /// RP23-38E20.1	ENSMUSG00000018102 /// ENSMUSG00000047246 /// ENSMUSG00000058189 /// ENSMUSG00000069303 /// ENSMUSG00000069307 /// ENSMUSG00000069308 /// ENSMUSG00000069314	0.736675
1431481_at	RIKEN cDNA 4930443O20 gene	4930443O20Rik	---	0.736729
1431103_at	RIKEN cDNA 1700003P14 gene	1700003P14Rik	---	0.736963
1452921_at	ecotropic viral integration site 5 like	Evi5l	ENSMUSG00000011832	0.737029
1430254_at	RIKEN cDNA 4921517D22 gene	4921517D22Rik	ENSMUSG00000049902	0.737286
1419183_at	PAP associated domain containing 4	Papd4	ENSMUSG00000042167	0.737491
1439700_at	A disintegrin and metallopeptidase domain 1b	Adam1b	---	0.737581
1430883_at	RIKEN cDNA 4933402C05 gene	4933402C05Rik	---	0.737935
1436587_at	WD repeat domain 38	Wdr38	ENSMUSG00000035295	0.738148
1445814_at	---	---	---	0.738148
1434705_at	C-terminal binding protein 2	Ctbp2	---	0.738204
1430169_at	RIKEN cDNA 1700007K09 gene	1700007K09Rik	ENSMUSG00000030858	0.738526
1422994_at	phosphatidylinositol-3-phosphate/phosphatidylinositol 5-kinase, type III	Pip5k3	ENSMUSG00000025949	0.738615
1416823_a_at	oxysterol binding protein-like 1A	Osbpl1a	ENSMUSG00000044252	0.738646
1426308_at	methyl-CpG binding domain protein 3-like 1	Mbd3l1	ENSMUSG00000038691	0.738696
1428965_at	coiled-coil domain containing 54	Ccdc54	ENSMUSG00000050685	0.73873
1430054_at	RIKEN cDNA 1700030F18 gene	1700030F18Rik	ENSMUSG00000045350	0.738768
1418373_at	phosphoglycerate mutase 2	Pgam2	ENSMUSG00000020475	0.738992
1438979_s_at	RIKEN cDNA 1700029I15 gene	1700029I15Rik	ENSMUSG00000044916	0.739243
1422254_a_at	dual-specificity tyrosine-(Y)-phosphorylation regulated kinase 1b	Dyrk1b	ENSMUSG00000002409	0.739258
1429981_a_at	RIKEN cDNA 4933426K21 gene /// similar to mKIAA1238 protein	4933426K21Rik /// LOC100048362	ENSMUSG00000040649	0.739415
1426792_s_at	RUN and SH3 domain containing 2	Rusc2	ENSMUSG00000035969	0.739512
1416006_at	midkine	Mdk	ENSMUSG00000027239	0.739909
1424108_at	glyoxalase 1	Glo1	ENSMUSG00000024026	0.739932
1430281_at	GLI pathogenesis-related 1 like 1	Glipr1l1	ENSMUSG00000020213	0.73995
1441916_s_at	outer dense fiber of sperm tails 3	Odf3	ENSMUSG00000025482	0.73996
1442275_at	RIKEN cDNA 4933402J07 gene	4933402J07Rik	ENSMUSG00000069971	0.740042
1430905_at	RIKEN cDNA 4921504E06 gene	4921504E06Rik	ENSMUSG00000026734	0.740097
1431469_a_at	CXXC finger 5	Cxxc5	ENSMUSG00000046668	0.740114
1429756_at	RIKEN cDNA 4931428F04 gene	4931428F04Rik	ENSMUSG00000014837	0.740187
1429924_at	RIKEN cDNA 1700019O17 gene	1700019O17Rik	ENSMUSG00000036574	0.740288
1432244_at	RIKEN cDNA 4930507D10 gene	4930507D10Rik	---	0.740489
1448434_at	ring finger protein 103	Rnf103	ENSMUSG00000052656	0.74064
1415720_s_at	MAD2L1 binding protein	Mad2l1bp	ENSMUSG00000034509	0.740677
1436471_at	RAB36, member RAS oncogene family	Rab36	ENSMUSG00000020175	0.740716
1448830_at	dual specificity phosphatase 1	Dusp1	ENSMUSG00000024190	0.740754
1444291_at	LysM, putative peptidoglycan-binding, domain containing 4	Lysmd4	---	0.740843
1428680_at	CDP-diacylglycerol synthase 1	Cds1	ENSMUSG00000029330	0.740878
1438058_s_at	prostate tumor over expressed gene 1	Ptov1	ENSMUSG00000038502	0.740939
1453213_at	spermatogenesis associated 9	Spata9	ENSMUSG00000021590	0.741049
1417596_at	B9 protein domain 1	B9d1	ENSMUSG00000001039	0.741156
1428428_at	abhydrolase domain containing 11	Abhd11	ENSMUSG00000040532	0.741274
1432098_a_at	olfactory receptor 701	Olfr701	ENSMUSG00000036744	0.741397
1452792_at	DAZ interacting protein 1	Dzip1	ENSMUSG00000042156	0.741554
1460523_at	---	---	---	0.741633
1447799_x_at	RIKEN cDNA 1700001P01 gene	1700001P01Rik	ENSMUSG00000018543	0.74164
1433421_at	RIKEN cDNA 4930527J03 gene	4930527J03Rik	ENSMUSG00000070489	0.741722
1451016_at	interferon-related developmental regulator 2	Ifrd2	ENSMUSG00000010048	0.741849
1440971_x_at	similar to crooked legs CG14938-PB /// zinc finger protein 771	LOC100047782 /// Zfp771	ENSMUSG00000054716	0.741863
1430684_s_at	Lrp2 binding protein	Lrp2bp	ENSMUSG00000031637	0.741968
1440460_at	RIKEN cDNA 4930504O13 gene	4930504O13Rik	ENSMUSG00000052642	0.742033
1416943_at	ubiquitin-conjugating enzyme E2E 1, UBC4/5 homolog (yeast)	Ube2e1	ENSMUSG00000021774	0.74215
1432903_at	---	---	---	0.742251
1423606_at	periostin, osteoblast specific factor	Postn	ENSMUSG00000027750	0.742322
1433492_at	erythrocyte protein band 4.1-like 2	Epb4.1l2	ENSMUSG00000019978	0.742352
1417098_s_at	mitochondrial trans-2-enoyl-CoA reductase	Mecr	ENSMUSG00000028910	0.742737
1427125_s_at	leucine rich repeat containing 41	Lrrc41	ENSMUSG00000028703	0.742858
1434664_at	RIKEN cDNA 2410129H14 gene	2410129H14Rik	ENSMUSG00000033186	0.742859
1417402_at	RIKEN cDNA 1190017O12 gene	1190017O12Rik	ENSMUSG00000051989	0.74286
1450469_at	differential display clone 8	RP23-394O9.3	ENSMUSG00000076433	0.742972
1428769_at	TatD DNase domain containing 3	Tatdn3	ENSMUSG00000026632	0.743018
1453057_at	transmembrane protein 162	Tmem162	ENSMUSG00000046826	0.743165
1453168_at	RIKEN cDNA 1700029J07 gene	1700029J07Rik	ENSMUSG00000071103	0.743193
1434340_at	RIKEN cDNA 1110020P15 gene	1110020P15Rik	---	0.743282
1440827_x_at	SRY-box containing gene 5	Sox5	ENSMUSG00000041540	0.743409
1417476_at	F-box and WD-40 domain protein 5	Fbxw5	ENSMUSG00000015095	0.743503
1424923_at	serine (or cysteine) peptidase inhibitor, clade A, member 3G	Serpina3g	ENSMUSG00000041481	0.74355
1427893_a_at	phosphomevalonate kinase	Pmvk	ENSMUSG00000027952	0.743651
1422658_at	phospholipase C, zeta 1	Plcz1	ENSMUSG00000030230	0.743688
1456601_x_at	FXYD domain-containing ion transport regulator 2	Fxyd2	ENSMUSG00000059412	0.743779
1453121_at	tektin 4	Tekt4	ENSMUSG00000024175	0.743838
1456987_at	RIKEN cDNA 4932418E24 gene	4932418E24Rik	ENSMUSG00000048038	0.743874
1449395_at	RIKEN cDNA 4921520G13 gene	4921520G13Rik	ENSMUSG00000029607	0.744204
1424902_at	plexin domain containing 1	Plxdc1	ENSMUSG00000017417	0.744225
1429231_at	RIKEN cDNA 9330171B17 gene	9330171B17Rik	ENSMUSG00000039133	0.744366
1429577_at	IQ motif containing F4	Iqcf4	ENSMUSG00000041009	0.744385
1422838_at	potassium channel, subfamily U, member 1	Kcnu1	ENSMUSG00000031576	0.744452
1425805_a_at	ubiquitin specific peptidase 12	Usp12	ENSMUSG00000029640	0.744699
1422574_at	Max dimerization protein 4	Mxd4	ENSMUSG00000037235	0.744762
1428030_at	a disintegrin and metallopeptidase domain 34	Adam34	ENSMUSG00000079058	0.74486
1420798_s_at	similar to protocadherin alpha 11 /// protocadherin alpha 1 /// protocadherin alpha 10 /// protocadherin alpha 11 /// protocadherin alpha 12 /// protocadherin alpha 2 /// protocadherin alpha 3 /// protocadherin alpha 4 /// protocadherin alpha 5 /// protocadherin alpha 6 /// protocadherin alpha 7 /// protocadherin alpha 8 /// protocadherin alpha 9 /// protocadherin alpha cluster /// protocadherin …	LOC100046214 /// Pcdha1 /// Pcdha10 /// Pcdha11 /// Pcdha12 /// Pcdha2 /// Pcdha3 /// Pcdha4 /// Pcdha5 /// Pcdha6 /// Pcdha7 /// Pcdha8 /// Pcdha9 /// Pcdha@ /// Pcdhac1 /// Pcdhac2 /// Pcdhgb2	ENSMUSG00000007440 /// ENSMUSG00000079714	0.744913
1423840_at	coiled-coil domain containing 56	Ccdc56	ENSMUSG00000017188	0.745011
1438044_at	RIKEN cDNA 1700047M11 gene	1700047M11Rik	---	0.745032
1440058_at	solute carrier family 22 (organic cation transporter), member 14	Slc22a14	ENSMUSG00000070280	0.745134
1430578_at	eukaryotic translation initiation factor 4 gamma, 3	Eif4g3	---	0.745157
1421402_at	metastasis associated 3	Mta3	---	0.745187
1452234_s_at	transmembrane protein 191C	Tmem191c	ENSMUSG00000055692	0.745241
1415976_a_at	calcium regulated heat stable protein 1	Carhsp1	ENSMUSG00000008393	0.745371
1440215_at	predicted gene, OTTMUSG00000004461	OTTMUSG00000004461	ENSMUSG00000055963	0.745405
1431508_at	RIKEN cDNA 4930423M02 gene	4930423M02Rik	---	0.745497
1437647_at	death inducer-obliterator 1	Dido1	ENSMUSG00000038914	0.745601
1432486_a_at	testicular serine protease 2	Tesp2	ENSMUSG00000037529	0.745686
1452191_at	similar to angiotensinase C like /// prolylcarboxypeptidase (angiotensinase C)	LOC100048391 /// Prcp	ENSMUSG00000061119	0.745871
1432634_at	RIKEN cDNA 4933429H19 gene	4933429H19Rik	---	0.74616
1416803_at	FK506 binding protein 7	Fkbp7	ENSMUSG00000002732	0.746199
1456441_at	coiled-coil domain containing 87	Ccdc87	---	0.746348
1418878_at	acrosomal vesicle protein 1	Acrv1	ENSMUSG00000032110	0.746524
1424022_at	oxidative stress induced growth inhibitor 1	Osgin1	ENSMUSG00000074063	0.746595
1434160_at	zinc finger protein 592	Zfp592	ENSMUSG00000005621	0.746607
1452287_at	---	---	---	0.746676
1452582_at	galactose mutarotase	Galm	ENSMUSG00000035473	0.746754
1422879_at	synaptophysin-like protein	Sypl	ENSMUSG00000020570	0.746912
1460528_at	RIKEN cDNA 4930413G21 gene	4930413G21Rik	---	0.746912
1425235_s_at	collagen, type XX, alpha 1	Col20a1	ENSMUSG00000016356	0.74705
1429599_a_at	RIKEN cDNA 1110019K23 gene	1110019K23Rik	ENSMUSG00000029376	0.747229
1459159_a_at	coiled-coil domain containing 6	Ccdc6	ENSMUSG00000048701	0.747342
1451229_at	histone deacetylase 11	Hdac11	ENSMUSG00000034245	0.747379
1429424_at	cystatin 13	Cst13	ENSMUSG00000036924	0.747492
1460695_a_at	RIKEN cDNA 2010111I01 gene	2010111I01Rik	ENSMUSG00000021458	0.747502
1428571_at	collagen, type IX, alpha 1	Col9a1	ENSMUSG00000026147	0.74754
1430209_at	RIKEN cDNA 4930404H21 gene	4930404H21Rik	ENSMUSG00000030976	0.747575
1452985_at	uveal autoantigen with coiled-coil domains and ankyrin repeats	Uaca	ENSMUSG00000034485	0.747749
1447611_at	RIKEN cDNA 1700073E17 gene	1700073E17Rik	---	0.747756
1416229_at	riboflavin kinase	Rfk	ENSMUSG00000024712	0.747873
1418378_at	bactericidal/permeability-increasing protein-like 1	Bpil1	ENSMUSG00000027481	0.748176
1448226_at	ribonucleotide reductase M2	Rrm2	ENSMUSG00000020649	0.748239
1453619_at	EF hand calcium binding domain 1	Efcab1	---	0.748412
1449264_at	synaptotagmin XI	Syt11	ENSMUSG00000068923	0.748562
1456471_x_at	predicted gene, EG385344 /// predicted gene, EG627427 /// predicted gene, EG665516 /// predicted gene, EG666036 /// predicted gene, EG666422 /// predicted gene, EG666875 /// predicted gene, EG668506 /// predicted gene, EG668576 /// predicted gene, EG668771 /// similar to 3-phosphoglycerate dehydrogenase /// similar to 3-phosphoglycerate dehydrogenase /// predicted gene, OTTMUSG00000011498 /// 3-p…	EG385344 /// EG627427 /// EG665516 /// EG666036 /// EG666422 /// EG666875 /// EG668506 /// EG668576 /// EG668771 /// LOC630761 /// LOC630896 /// OTTMUSG00000011498 /// Phgdh	ENSMUSG00000053398 /// ENSMUSG00000058350 /// ENSMUSG00000063514	0.748593
1435276_a_at	DiGeorge syndrome critical region gene 2	Dgcr2	ENSMUSG00000003166	0.748884
1423541_at	RIKEN cDNA 4930511I11 gene	4930511I11Rik	ENSMUSG00000024223	0.748913
1420540_a_at	Ras-like without CAAX 1	Rit1	ENSMUSG00000028057	0.748949
1452805_at	DNA segment, Chr 11, Wayne State University 47, expressed	D11Wsu47e	ENSMUSG00000041623	0.749084
1457091_at	RIKEN cDNA 4930526D03 gene	4930526D03Rik	ENSMUSG00000045794	0.749365
1419481_at	selectin, lymphocyte	Sell	ENSMUSG00000026581	0.749381
1422521_at	dynactin 1	Dctn1	ENSMUSG00000031865	0.749437
1430398_at	RIKEN cDNA 4921517O11 gene	4921517O11Rik	---	0.749559
1420702_at	RIKEN cDNA 1700093K21 gene	1700093K21Rik	ENSMUSG00000020286	0.749728
1433491_at	erythrocyte protein band 4.1-like 2	Epb4.1l2	ENSMUSG00000019978	0.749846
1446353_at	Tubulin, beta 6	Tubb6	---	0.749895
1422651_at	adiponectin, C1Q and collagen domain containing	Adipoq	ENSMUSG00000022878	0.749924
1428581_at	cDNA sequence BC050210	BC050210	ENSMUSG00000073704	0.749925
1416436_a_at	ubiquinol-cytochrome c reductase complex chaperone, CBP3 homolog (yeast)	Uqcc	ENSMUSG00000005882	0.749932
1439502_at	RIKEN cDNA 4930573I19 gene	4930573I19Rik	ENSMUSG00000021275	0.749938
1418380_at	telomeric repeat binding factor 1	Terf1	ENSMUSG00000025925	0.74994
1454702_at	RIKEN cDNA 4930503L19 gene	4930503L19Rik	ENSMUSG00000044906	0.749994
