# Supplementary material for: Complementary Critical Functions of Zfy1 and Zfy2 in Mouse Spermatogenesis and Reproduction
Source: PLoS Genet. 2017 Jan 23;13(1):e1006578. doi: 10.1371/journal.pgen.1006578 (PMC5287576; doi:10.1371/journal.pgen.1006578)
Supplement: S4 Table — (XLSX) [file pgen.1006578.s009.xlsx]

## Sheet: Sheet1
Supplementary Table 4 3191 proteins identified in WT sperm
Accession	Description
DYH17_MOUSE	Dynein heavy chain 17, axonemal OS=Mus musculus GN=Dnah17 PE=1 SV=2
DYH8_MOUSE	Dynein heavy chain 8, axonemal OS=Mus musculus GN=Dnah8 PE=1 SV=2
DYH2_MOUSE	Dynein heavy chain 2, axonemal OS=Mus musculus GN=Dnah2 PE=1 SV=1
DYH3_MOUSE	Dynein heavy chain 3, axonemal OS=Mus musculus GN=Dnah3 PE=1 SV=2
GTR3_MOUSE	Solute carrier family 2, facilitated glucose transporter member 3 OS=Mus musculus GN=Slc2a3 PE=1 SV=1
LDHC_MOUSE	L-lactate dehydrogenase C chain OS=Mus musculus GN=Ldhc PE=1 SV=2
LDHA_MOUSE	L-lactate dehydrogenase A chain OS=Mus musculus GN=Ldha PE=1 SV=3
AT1A4_MOUSE	Sodium/potassium-transporting ATPase subunit alpha-4 OS=Mus musculus GN=Atp1a4 PE=1 SV=3
AT1A1_MOUSE	Sodium/potassium-transporting ATPase subunit alpha-1 OS=Mus musculus GN=Atp1a1 PE=1 SV=1
PFKAP_MOUSE	ATP-dependent 6-phosphofructokinase, platelet type OS=Mus musculus GN=Pfkp PE=1 SV=1
PFKAM_MOUSE	ATP-dependent 6-phosphofructokinase, muscle type OS=Mus musculus GN=Pfkm PE=1 SV=3
RAB2A_MOUSE	Ras-related protein Rab-2A OS=Mus musculus GN=Rab2a PE=1 SV=1
SCO2A_MOUSE	Succinyl-CoA:3-ketoacid coenzyme A transferase 2A, mitochondrial OS=Mus musculus GN=Oxct2a PE=1 SV=2
ADT4_MOUSE	ADP/ATP translocase 4 OS=Mus musculus GN=Slc25a31 PE=1 SV=1
ADT1_MOUSE	ADP/ATP translocase 1 OS=Mus musculus GN=Slc25a4 PE=1 SV=4
ADT2_MOUSE	ADP/ATP translocase 2 OS=Mus musculus GN=Slc25a5 PE=1 SV=3
DNAI1_MOUSE	Dynein intermediate chain 1, axonemal OS=Mus musculus GN=Dnai1 PE=1 SV=1
F16P1_MOUSE	Fructose-1,6-bisphosphatase 1 OS=Mus musculus GN=Fbp1 PE=1 SV=3
UBR4_MOUSE	E3 ubiquitin-protein ligase UBR4 OS=Mus musculus GN=Ubr4 PE=1 SV=1
VP13A_MOUSE	Vacuolar protein sorting-associated protein 13A OS=Mus musculus GN=Vps13a PE=1 SV=1
DHSO_MOUSE	Sorbitol dehydrogenase OS=Mus musculus GN=Sord PE=1 SV=3
MPI_MOUSE	Mannose-6-phosphate isomerase OS=Mus musculus GN=Mpi PE=1 SV=1
FAS_MOUSE	Fatty acid synthase OS=Mus musculus GN=Fasn PE=1 SV=2
AT8B3_MOUSE	Phospholipid-transporting ATPase IK OS=Mus musculus GN=Atp8b3 PE=1 SV=1
ZAN_MOUSE	Zonadhesin OS=Mus musculus GN=Zan PE=1 SV=1
AT2B1_MOUSE	Plasma membrane calcium-transporting ATPase 1 OS=Mus musculus GN=Atp2b1 PE=1 SV=1
TCPA_MOUSE	T-complex protein 1 subunit alpha OS=Mus musculus GN=Tcp1 PE=1 SV=3
TPP2_MOUSE	Tripeptidyl-peptidase 2 OS=Mus musculus GN=Tpp2 PE=1 SV=3
MYH11_MOUSE	Myosin-11 OS=Mus musculus GN=Myh11 PE=1 SV=1
MYH9_MOUSE	Myosin-9 OS=Mus musculus GN=Myh9 PE=1 SV=4
SDHA_MOUSE	Succinate dehydrogenase [ubiquinone] flavoprotein subunit, mitochondrial OS=Mus musculus GN=Sdha PE=1 SV=1
K1C10_MOUSE	Keratin, type I cytoskeletal 10 OS=Mus musculus GN=Krt10 PE=1 SV=3
ODPB_MOUSE	Pyruvate dehydrogenase E1 component subunit beta, mitochondrial OS=Mus musculus GN=Pdhb PE=1 SV=1
SPA3K_MOUSE	Serine protease inhibitor A3K OS=Mus musculus GN=Serpina3k PE=1 SV=2
PTHD3_MOUSE	Patched domain-containing protein 3 OS=Mus musculus GN=Ptchd3 PE=1 SV=1
PGK2_MOUSE	Phosphoglycerate kinase 2 OS=Mus musculus GN=Pgk2 PE=1 SV=4
ACOT9_MOUSE	Acyl-coenzyme A thioesterase 9, mitochondrial OS=Mus musculus GN=Acot9 PE=1 SV=1
MPCP_MOUSE	Phosphate carrier protein, mitochondrial OS=Mus musculus GN=Slc25a3 PE=1 SV=1
SCAM1_MOUSE	Secretory carrier-associated membrane protein 1 OS=Mus musculus GN=Scamp1 PE=1 SV=1
ZPBP1_MOUSE	Zona pellucida-binding protein 1 OS=Mus musculus GN=Zpbp PE=1 SV=2
ACSL1_MOUSE	Long-chain-fatty-acid--CoA ligase 1 OS=Mus musculus GN=Acsl1 PE=1 SV=2
STOM_MOUSE	Erythrocyte band 7 integral membrane protein OS=Mus musculus GN=Stom PE=1 SV=3
CFA57_MOUSE	Cilia- and flagella-associated protein 57 OS=Mus musculus GN=Cfap57 PE=1 SV=3
SYPL1_MOUSE	Synaptophysin-like protein 1 OS=Mus musculus GN=Sypl1 PE=1 SV=2
HXK1_MOUSE	Hexokinase-1 OS=Mus musculus GN=Hk1 PE=1 SV=3
PSMD3_MOUSE	26S proteasome non-ATPase regulatory subunit 3 OS=Mus musculus GN=Psmd3 PE=1 SV=3
CSRP1_MOUSE	Cysteine and glycine-rich protein 1 OS=Mus musculus GN=Csrp1 PE=1 SV=3
CES1D_MOUSE	Carboxylesterase 1D OS=Mus musculus GN=Ces1d PE=1 SV=1
TKFC_MOUSE	Triokinase/FMN cyclase OS=Mus musculus GN=Tkfc PE=1 SV=1
THEM4_MOUSE	Acyl-coenzyme A thioesterase THEM4 OS=Mus musculus GN=Them4 PE=1 SV=1
LRP2_MOUSE	Low-density lipoprotein receptor-related protein 2 OS=Mus musculus GN=Lrp2 PE=1 SV=1
CLH1_MOUSE	Clathrin heavy chain 1 OS=Mus musculus GN=Cltc PE=1 SV=3
GNPI2_MOUSE	Glucosamine-6-phosphate isomerase 2 OS=Mus musculus GN=Gnpda2 PE=1 SV=1
GNPI1_MOUSE	Glucosamine-6-phosphate isomerase 1 OS=Mus musculus GN=Gnpda1 PE=1 SV=3
CD109_MOUSE	CD109 antigen OS=Mus musculus GN=Cd109 PE=1 SV=1
CACP_MOUSE	Carnitine O-acetyltransferase OS=Mus musculus GN=Crat PE=1 SV=3
ZPBP2_MOUSE	Zona pellucida-binding protein 2 OS=Mus musculus GN=Zpbp2 PE=1 SV=2
G3P_MOUSE	Glyceraldehyde-3-phosphate dehydrogenase OS=Mus musculus GN=Gapdh PE=1 SV=2
KPYM_MOUSE	Pyruvate kinase PKM OS=Mus musculus GN=Pkm PE=1 SV=4
CUZD1_MOUSE	CUB and zona pellucida-like domain-containing protein 1 OS=Mus musculus GN=Cuzd1 PE=1 SV=2
L2HDH_MOUSE	L-2-hydroxyglutarate dehydrogenase, mitochondrial OS=Mus musculus GN=L2hgdh PE=1 SV=1
LYPD4_MOUSE	Ly6/PLAUR domain-containing protein 4 OS=Mus musculus GN=Lypd4 PE=1 SV=1
LIPS_MOUSE	Hormone-sensitive lipase OS=Mus musculus GN=Lipe PE=1 SV=2
AQP7_MOUSE	Aquaporin-7 OS=Mus musculus GN=Aqp7 PE=1 SV=1
BACH_MOUSE	Cytosolic acyl coenzyme A thioester hydrolase OS=Mus musculus GN=Acot7 PE=1 SV=2
RAB14_MOUSE	Ras-related protein Rab-14 OS=Mus musculus GN=Rab14 PE=1 SV=3
KLH10_MOUSE	Kelch-like protein 10 OS=Mus musculus GN=Klhl10 PE=1 SV=1
G3PT_MOUSE	Glyceraldehyde-3-phosphate dehydrogenase, testis-specific OS=Mus musculus GN=Gapdhs PE=1 SV=1
ANM5_MOUSE	Protein arginine N-methyltransferase 5 OS=Mus musculus GN=Prmt5 PE=1 SV=3
AL1A1_MOUSE	Retinal dehydrogenase 1 OS=Mus musculus GN=Aldh1a1 PE=1 SV=5
K2C8_MOUSE	Keratin, type II cytoskeletal 8 OS=Mus musculus GN=Krt8 PE=1 SV=4
RPN2_MOUSE	Dolichyl-diphosphooligosaccharide--protein glycosyltransferase subunit 2 OS=Mus musculus GN=Rpn2 PE=1 SV=1
EF1A1_MOUSE	Elongation factor 1-alpha 1 OS=Mus musculus GN=Eef1a1 PE=1 SV=3
MPC2_MOUSE	Mitochondrial pyruvate carrier 2 OS=Mus musculus GN=Mpc2 PE=1 SV=1
EST5A_MOUSE	Carboxylesterase 5A OS=Mus musculus GN=Ces5a PE=2 SV=1
ATPA_MOUSE	ATP synthase subunit alpha, mitochondrial OS=Mus musculus GN=Atp5a1 PE=1 SV=1
PG2IP_MOUSE	PGAP2-interacting protein OS=Mus musculus GN=Cwh43 PE=1 SV=1
MOT1_MOUSE	Monocarboxylate transporter 1 OS=Mus musculus GN=Slc16a1 PE=1 SV=1
PLCC_MOUSE	1-acyl-sn-glycerol-3-phosphate acyltransferase gamma OS=Mus musculus GN=Agpat3 PE=1 SV=2
LRBA_MOUSE	Lipopolysaccharide-responsive and beige-like anchor protein OS=Mus musculus GN=Lrba PE=1 SV=1
PSMD6_MOUSE	26S proteasome non-ATPase regulatory subunit 6 OS=Mus musculus GN=Psmd6 PE=1 SV=1
IMPA1_MOUSE	Inositol monophosphatase 1 OS=Mus musculus GN=Impa1 PE=1 SV=1
COPA_MOUSE	Coatomer subunit alpha OS=Mus musculus GN=Copa PE=1 SV=2
ODPAT_MOUSE	Pyruvate dehydrogenase E1 component subunit alpha, testis-specific form, mitochondrial OS=Mus musculus GN=Pdha2 PE=1 SV=1
ECHB_MOUSE	Trifunctional enzyme subunit beta, mitochondrial OS=Mus musculus GN=Hadhb PE=1 SV=1
SCAM2_MOUSE	Secretory carrier-associated membrane protein 2 OS=Mus musculus GN=Scamp2 PE=1 SV=1
ADH1_MOUSE	Alcohol dehydrogenase 1 OS=Mus musculus GN=Adh1 PE=1 SV=2
OXLA_MOUSE	L-amino-acid oxidase OS=Mus musculus GN=Il4i1 PE=1 SV=1
ZP3R_MOUSE	Zona pellucida sperm-binding protein 3 receptor OS=Mus musculus GN=Zp3r PE=1 SV=1
DLDH_MOUSE	Dihydrolipoyl dehydrogenase, mitochondrial OS=Mus musculus GN=Dld PE=1 SV=2
S22AL_MOUSE	Solute carrier family 22 member 21 OS=Mus musculus GN=Slc22a21 PE=2 SV=1
MOT2_MOUSE	Monocarboxylate transporter 2 OS=Mus musculus GN=Slc16a7 PE=1 SV=1
PSA7L_MOUSE	Proteasome subunit alpha type-7-like OS=Mus musculus GN=Psma8 PE=1 SV=1
IZUM1_MOUSE	Izumo sperm-egg fusion protein 1 OS=Mus musculus GN=Izumo1 PE=1 SV=1
COIA1_MOUSE	Collagen alpha-1(XVIII) chain OS=Mus musculus GN=Col18a1 PE=1 SV=4
HDAC6_MOUSE	Histone deacetylase 6 OS=Mus musculus GN=Hdac6 PE=1 SV=3
ACBG2_MOUSE	Long-chain-fatty-acid--CoA ligase ACSBG2 OS=Mus musculus GN=Acsbg2 PE=1 SV=1
RPN1_MOUSE	Dolichyl-diphosphooligosaccharide--protein glycosyltransferase subunit 1 OS=Mus musculus GN=Rpn1 PE=1 SV=1
AT1B3_MOUSE	Sodium/potassium-transporting ATPase subunit beta-3 OS=Mus musculus GN=Atp1b3 PE=1 SV=1
SL9B1_MOUSE	Sodium/hydrogen exchanger 9B1 OS=Mus musculus GN=Slc9b1 PE=2 SV=1
NGLY1_MOUSE	Peptide-N(4)-(N-acetyl-beta-glucosaminyl)asparagine amidase OS=Mus musculus GN=Ngly1 PE=1 SV=2
SAHH_MOUSE	Adenosylhomocysteinase OS=Mus musculus GN=Ahcy PE=1 SV=3
TM38B_MOUSE	Trimeric intracellular cation channel type B OS=Mus musculus GN=Tmem38b PE=1 SV=1
ACRBP_MOUSE	Acrosin-binding protein OS=Mus musculus GN=Acrbp PE=1 SV=1
AT2A2_MOUSE	Sarcoplasmic/endoplasmic reticulum calcium ATPase 2 OS=Mus musculus GN=Atp2a2 PE=1 SV=2
MA2B2_MOUSE	Epididymis-specific alpha-mannosidase OS=Mus musculus GN=Man2b2 PE=1 SV=2
PSMD1_MOUSE	26S proteasome non-ATPase regulatory subunit 1 OS=Mus musculus GN=Psmd1 PE=1 SV=1
MRP9_MOUSE	Multidrug resistance-associated protein 9 OS=Mus musculus GN=Abcc12 PE=2 SV=1
COX1_MOUSE	Cytochrome c oxidase subunit 1 OS=Mus musculus GN=Mtco1 PE=1 SV=2
RS27A_MOUSE	Ubiquitin-40S ribosomal protein S27a OS=Mus musculus GN=Rps27a PE=1 SV=2
ACRO_MOUSE	Acrosin OS=Mus musculus GN=Acr PE=1 SV=1
TECR_MOUSE	Very-long-chain enoyl-CoA reductase OS=Mus musculus GN=Tecr PE=1 SV=1
ACON_MOUSE	Aconitate hydratase, mitochondrial OS=Mus musculus GN=Aco2 PE=1 SV=1
CAH4_MOUSE	Carbonic anhydrase 4 OS=Mus musculus GN=Ca4 PE=1 SV=1
PTGDS_MOUSE	Prostaglandin-H2 D-isomerase OS=Mus musculus GN=Ptgds PE=1 SV=1
GPC5B_MOUSE	G-protein coupled receptor family C group 5 member B OS=Mus musculus GN=Gprc5b PE=1 SV=1
S52A3_MOUSE	Solute carrier family 52, riboflavin transporter, member 3 OS=Mus musculus GN=Slc52a3 PE=1 SV=3
HYALP_MOUSE	Hyaluronidase PH-20 OS=Mus musculus GN=Spam1 PE=1 SV=2
CLF2A_MOUSE	CKLF-like MARVEL transmembrane domain-containing protein 2A OS=Mus musculus GN=Cmtm2a PE=2 SV=1
PPCE_MOUSE	Prolyl endopeptidase OS=Mus musculus GN=Prep PE=1 SV=1
TCPH_MOUSE	T-complex protein 1 subunit eta OS=Mus musculus GN=Cct7 PE=1 SV=1
WDR64_MOUSE	WD repeat-containing protein 64 OS=Mus musculus GN=Wdr64 PE=2 SV=2
BPI_MOUSE	Bactericidal permeability-increasing protein OS=Mus musculus GN=Bpi PE=1 SV=1
CTSRB_MOUSE	Cation channel sperm-associated protein subunit beta OS=Mus musculus GN=Catsperb PE=1 SV=1
NNTM_MOUSE	NAD(P) transhydrogenase, mitochondrial OS=Mus musculus GN=Nnt PE=1 SV=2
MA2C1_MOUSE	Alpha-mannosidase 2C1 OS=Mus musculus GN=Man2c1 PE=1 SV=1
NSDHL_MOUSE	Sterol-4-alpha-carboxylate 3-dehydrogenase, decarboxylating OS=Mus musculus GN=Nsdhl PE=1 SV=1
TMM33_MOUSE	Transmembrane protein 33 OS=Mus musculus GN=Tmem33 PE=1 SV=1
ARF1_MOUSE	ADP-ribosylation factor 1 OS=Mus musculus GN=Arf1 PE=1 SV=2
CDIPT_MOUSE	CDP-diacylglycerol--inositol 3-phosphatidyltransferase OS=Mus musculus GN=Cdipt PE=1 SV=1
RAB1B_MOUSE	Ras-related protein Rab-1B OS=Mus musculus GN=Rab1b PE=1 SV=1
RAB1A_MOUSE	Ras-related protein Rab-1A OS=Mus musculus GN=Rab1A PE=1 SV=3
SSRG_MOUSE	Translocon-associated protein subunit gamma OS=Mus musculus GN=Ssr3 PE=1 SV=1
PSB6_MOUSE	Proteasome subunit beta type-6 OS=Mus musculus GN=Psmb6 PE=1 SV=3
SYNE1_MOUSE	Nesprin-1 OS=Mus musculus GN=Syne1 PE=1 SV=2
RNLS_MOUSE	Renalase OS=Mus musculus GN=Rnls PE=1 SV=2
BIRC6_MOUSE	Baculoviral IAP repeat-containing protein 6 OS=Mus musculus GN=Birc6 PE=1 SV=2
CTSR1_MOUSE	Cation channel sperm-associated protein 1 OS=Mus musculus GN=Catsper1 PE=1 SV=1
RAN_MOUSE	GTP-binding nuclear protein Ran OS=Mus musculus GN=Ran PE=1 SV=3
CCD62_MOUSE	Coiled-coil domain-containing protein 62 OS=Mus musculus GN=Ccdc62 PE=3 SV=1
KCNU1_MOUSE	Potassium channel subfamily U member 1 OS=Mus musculus GN=Kcnu1 PE=1 SV=2
PSB5_MOUSE	Proteasome subunit beta type-5 OS=Mus musculus GN=Psmb5 PE=1 SV=3
TMM56_MOUSE	Transmembrane protein 56 OS=Mus musculus GN=Tmem56 PE=2 SV=1
MYOF_MOUSE	Myoferlin OS=Mus musculus GN=Myof PE=1 SV=2
S13A5_MOUSE	Solute carrier family 13 member 5 OS=Mus musculus GN=Slc13a5 PE=2 SV=1
PLBL1_MOUSE	Phospholipase B-like 1 OS=Mus musculus GN=Plbd1 PE=1 SV=1
GDIR1_MOUSE	Rho GDP-dissociation inhibitor 1 OS=Mus musculus GN=Arhgdia PE=1 SV=3
DTL_MOUSE	Denticleless protein homolog OS=Mus musculus GN=Dtl PE=1 SV=2
RTN3_MOUSE	Reticulon-3 OS=Mus musculus GN=Rtn3 PE=1 SV=2
AOFA_MOUSE	Amine oxidase [flavin-containing] A OS=Mus musculus GN=Maoa PE=1 SV=3
HS71L_MOUSE	Heat shock 70 kDa protein 1-like OS=Mus musculus GN=Hspa1l PE=1 SV=4
AT5F1_MOUSE	ATP synthase F(0) complex subunit B1, mitochondrial OS=Mus musculus GN=Atp5f1 PE=1 SV=1
CTSR4_MOUSE	Cation channel sperm-associated protein 4 OS=Mus musculus GN=Catsper4 PE=1 SV=1
CQ064_MOUSE	Uncharacterized protein C17orf64 homolog OS=Mus musculus PE=2 SV=3
GTR5_MOUSE	Solute carrier family 2, facilitated glucose transporter member 5 OS=Mus musculus GN=Slc2a5 PE=1 SV=2
FABP9_MOUSE	Fatty acid-binding protein 9 OS=Mus musculus GN=Fabp9 PE=1 SV=2
REPS1_MOUSE	RalBP1-associated Eps domain-containing protein 1 OS=Mus musculus GN=Reps1 PE=1 SV=2
COPB2_MOUSE	Coatomer subunit beta' OS=Mus musculus GN=Copb2 PE=1 SV=2
ACTS_MOUSE	Actin, alpha skeletal muscle OS=Mus musculus GN=Acta1 PE=1 SV=1
RER1_MOUSE	Protein RER1 OS=Mus musculus GN=Rer1 PE=1 SV=1
HSP74_MOUSE	Heat shock 70 kDa protein 4 OS=Mus musculus GN=Hspa4 PE=1 SV=1
PRS39_MOUSE	Inactive serine protease 39 OS=Mus musculus GN=Prss39 PE=2 SV=1
PKHH3_MOUSE	Pleckstrin homology domain-containing family H member 3 OS=Mus musculus GN=Plekhh3 PE=2 SV=1
TCPQ_MOUSE	T-complex protein 1 subunit theta OS=Mus musculus GN=Cct8 PE=1 SV=3
PRS46_MOUSE	Serine protease 46 OS=Mus musculus GN=Prss46 PE=1 SV=2
D19L1_MOUSE	Probable C-mannosyltransferase DPY19L1 OS=Mus musculus GN=Dpy19l1 PE=1 SV=1
CGL_MOUSE	Cystathionine gamma-lyase OS=Mus musculus GN=Cth PE=1 SV=1
RS27_MOUSE	40S ribosomal protein S27 OS=Mus musculus GN=Rps27 PE=1 SV=3
TYW3_MOUSE	tRNA wybutosine-synthesizing protein 3 homolog OS=Mus musculus GN=Tyw3 PE=1 SV=1
KDSR_MOUSE	3-ketodihydrosphingosine reductase OS=Mus musculus GN=Kdsr PE=1 SV=1
TM210_MOUSE	Transmembrane protein 210 OS=Mus musculus GN=Tmem210 PE=2 SV=1
ALDR_MOUSE	Aldose reductase OS=Mus musculus GN=Akr1b1 PE=1 SV=3
DDB1_MOUSE	DNA damage-binding protein 1 OS=Mus musculus GN=Ddb1 PE=1 SV=2
CC50A_MOUSE	Cell cycle control protein 50A OS=Mus musculus GN=Tmem30a PE=1 SV=1
HNRPU_MOUSE	Heterogeneous nuclear ribonucleoprotein U OS=Mus musculus GN=Hnrnpu PE=1 SV=1
INSC_MOUSE	Protein inscuteable homolog OS=Mus musculus GN=Insc PE=1 SV=2
MTCH1_MOUSE	Mitochondrial carrier homolog 1 OS=Mus musculus GN=Mtch1 PE=1 SV=1
SCML4_MOUSE	Sex comb on midleg-like protein 4 OS=Mus musculus GN=Scml4 PE=1 SV=2
MRO2B_MOUSE	Maestro heat-like repeat-containing protein family member 2B OS=Mus musculus GN=Mroh2b PE=2 SV=2
CTL5_MOUSE	Choline transporter-like protein 5 OS=Mus musculus GN=Slc44a5 PE=2 SV=1
JKAMP_MOUSE	JNK1/MAPK8-associated membrane protein OS=Mus musculus GN=Jkamp PE=1 SV=2
TM205_MOUSE	Transmembrane protein 205 OS=Mus musculus GN=Tmem205 PE=1 SV=1
DYL1_MOUSE	Dynein light chain 1, cytoplasmic OS=Mus musculus GN=Dynll1 PE=1 SV=1
PHIP_MOUSE	PH-interacting protein OS=Mus musculus GN=Phip PE=1 SV=2
S27A2_MOUSE	Very long-chain acyl-CoA synthetase OS=Mus musculus GN=Slc27a2 PE=1 SV=2
ANT3_MOUSE	Antithrombin-III OS=Mus musculus GN=Serpinc1 PE=1 SV=1
PGAP2_MOUSE	Post-GPI attachment to proteins factor 2 OS=Mus musculus GN=Pgap2 PE=1 SV=2
C4BPA_MOUSE	C4b-binding protein OS=Mus musculus GN=C4bpa PE=1 SV=3
ADGB_MOUSE	Androglobin OS=Mus musculus GN=Adgb PE=1 SV=1
CDKN3_MOUSE	Cyclin-dependent kinase inhibitor 3 OS=Mus musculus GN=Cdkn3 PE=2 SV=1
FA71B_MOUSE	Protein FAM71B OS=Mus musculus GN=Fam71b PE=3 SV=3
MLEC_MOUSE	Malectin OS=Mus musculus GN=Mlec PE=1 SV=2
ADCYA_MOUSE	Adenylate cyclase type 10 OS=Mus musculus GN=Adcy10 PE=2 SV=2
TM177_MOUSE	Transmembrane protein 177 OS=Mus musculus GN=Tmem177 PE=1 SV=1
CTSRD_MOUSE	Cation channel sperm-associated protein subunit delta OS=Mus musculus GN=Catsperd PE=1 SV=1
MGAP_MOUSE	MAX gene-associated protein OS=Mus musculus GN=Mga PE=2 SV=1
CALI_MOUSE	Calicin OS=Mus musculus GN=Ccin PE=1 SV=1
K2C1_MOUSE	Keratin, type II cytoskeletal 1 OS=Mus musculus GN=Krt1 PE=1 SV=4
ISOC1_MOUSE	Isochorismatase domain-containing protein 1 OS=Mus musculus GN=Isoc1 PE=1 SV=1
LIPA2_MOUSE	Liprin-alpha-2 OS=Mus musculus GN=Ppfia2 PE=1 SV=2
GDIB_MOUSE	Rab GDP dissociation inhibitor beta OS=Mus musculus GN=Gdi2 PE=1 SV=1
ITSN2_MOUSE	Intersectin-2 OS=Mus musculus GN=Itsn2 PE=1 SV=2
OXA1L_MOUSE	Mitochondrial inner membrane protein OXA1L OS=Mus musculus GN=Oxa1l PE=1 SV=1
LCN5_MOUSE	Epididymal-specific lipocalin-5 OS=Mus musculus GN=Lcn5 PE=1 SV=1
OST48_MOUSE	Dolichyl-diphosphooligosaccharide--protein glycosyltransferase 48 kDa subunit OS=Mus musculus GN=Ddost PE=1 SV=2
SSRD_MOUSE	Translocon-associated protein subunit delta OS=Mus musculus GN=Ssr4 PE=1 SV=1
APEH_MOUSE	Acylamino-acid-releasing enzyme OS=Mus musculus GN=Apeh PE=1 SV=3
DERL1_MOUSE	Derlin-1 OS=Mus musculus GN=Derl1 PE=1 SV=1
PEPD_MOUSE	Xaa-Pro dipeptidase OS=Mus musculus GN=Pepd PE=1 SV=3
FSIP2_MOUSE	Fibrous sheath-interacting protein 2 OS=Mus musculus GN=Fsip2 PE=1 SV=3
TRXR2_MOUSE	Thioredoxin reductase 2, mitochondrial OS=Mus musculus GN=Txnrd2 PE=1 SV=4
DNPEP_MOUSE	Aspartyl aminopeptidase OS=Mus musculus GN=Dnpep PE=1 SV=2
MTMR1_MOUSE	Myotubularin-related protein 1 OS=Mus musculus GN=Mtmr1 PE=1 SV=1
PROX2_MOUSE	Prospero homeobox protein 2 OS=Mus musculus GN=Prox2 PE=2 SV=1
RHG42_MOUSE	Rho GTPase-activating protein 42 OS=Mus musculus GN=Arhgap42 PE=1 SV=1
KDM5C_MOUSE	Lysine-specific demethylase 5C OS=Mus musculus GN=Kdm5c PE=1 SV=4
SDCG3_MOUSE	Serologically defined colon cancer antigen 3 homolog OS=Mus musculus GN=Sdccag3 PE=1 SV=1
PYR1_MOUSE	CAD protein OS=Mus musculus GN=Cad PE=1 SV=1
LIPE_MOUSE	Endothelial lipase OS=Mus musculus GN=Lipg PE=2 SV=3
CAF1B_MOUSE	Chromatin assembly factor 1 subunit B OS=Mus musculus GN=Chaf1b PE=1 SV=1
NDUAB_MOUSE	NADH dehydrogenase [ubiquinone] 1 alpha subcomplex subunit 11 OS=Mus musculus GN=Ndufa11 PE=1 SV=2
VDAC3_MOUSE	Voltage-dependent anion-selective channel protein 3 OS=Mus musculus GN=Vdac3 PE=1 SV=1
SCAM4_MOUSE	Secretory carrier-associated membrane protein 4 OS=Mus musculus GN=Scamp4 PE=1 SV=1
RAD50_MOUSE	DNA repair protein RAD50 OS=Mus musculus GN=Rad50 PE=1 SV=1
PLPL9_MOUSE	85/88 kDa calcium-independent phospholipase A2 OS=Mus musculus GN=Pla2g6 PE=1 SV=3
KAPCA_MOUSE	cAMP-dependent protein kinase catalytic subunit alpha OS=Mus musculus GN=Prkaca PE=1 SV=3
HACD2_MOUSE	Very-long-chain (3R)-3-hydroxyacyl-CoA dehydratase 2 OS=Mus musculus GN=Hacd2 PE=1 SV=1
PLAP_MOUSE	Phospholipase A-2-activating protein OS=Mus musculus GN=Plaa PE=1 SV=4
NMES1_MOUSE	Normal mucosa of esophagus-specific gene 1 protein OS=Mus musculus GN=Nmes1 PE=1 SV=1
RS3_MOUSE	40S ribosomal protein S3 OS=Mus musculus GN=Rps3 PE=1 SV=1
HS90A_MOUSE	Heat shock protein HSP 90-alpha OS=Mus musculus GN=Hsp90aa1 PE=1 SV=4
PSMD2_MOUSE	26S proteasome non-ATPase regulatory subunit 2 OS=Mus musculus GN=Psmd2 PE=1 SV=1
CAV1_MOUSE	Caveolin-1 OS=Mus musculus GN=Cav1 PE=1 SV=1
SYVM_MOUSE	Valine--tRNA ligase, mitochondrial OS=Mus musculus GN=Vars2 PE=1 SV=2
ADNP_MOUSE	Activity-dependent neuroprotector homeobox protein OS=Mus musculus GN=Adnp PE=1 SV=1
PEBP1_MOUSE	Phosphatidylethanolamine-binding protein 1 OS=Mus musculus GN=Pebp1 PE=1 SV=3
PPAC2_MOUSE	Presqualene diphosphate phosphatase OS=Mus musculus GN=Ppapdc2 PE=1 SV=1
RSPRY_MOUSE	RING finger and SPRY domain-containing protein 1 OS=Mus musculus GN=Rspry1 PE=1 SV=1
PDLI7_MOUSE	PDZ and LIM domain protein 7 OS=Mus musculus GN=Pdlim7 PE=1 SV=1
DPOLZ_MOUSE	DNA polymerase zeta catalytic subunit OS=Mus musculus GN=Rev3l PE=1 SV=3
CNNM4_MOUSE	Metal transporter CNNM4 OS=Mus musculus GN=Cnnm4 PE=1 SV=2
RL5_MOUSE	60S ribosomal protein L5 OS=Mus musculus GN=Rpl5 PE=1 SV=3
APOB_MOUSE	Apolipoprotein B-100 OS=Mus musculus GN=Apob PE=1 SV=1
UBP49_MOUSE	Ubiquitin carboxyl-terminal hydrolase 49 OS=Mus musculus GN=Usp49 PE=2 SV=1
MTMR7_MOUSE	Myotubularin-related protein 7 OS=Mus musculus GN=Mtmr7 PE=1 SV=2
HM13_MOUSE	Minor histocompatibility antigen H13 OS=Mus musculus GN=Hm13 PE=1 SV=1
KIZ_MOUSE	Centrosomal protein kizuna OS=Mus musculus GN=Kiz PE=1 SV=1
STT3B_MOUSE	Dolichyl-diphosphooligosaccharide--protein glycosyltransferase subunit STT3B OS=Mus musculus GN=Stt3b PE=1 SV=2
GALC_MOUSE	Galactocerebrosidase OS=Mus musculus GN=Galc PE=1 SV=2
NO40_MOUSE	Nucleolar protein of 40 kDa OS=Mus musculus GN=Zcchc17 PE=1 SV=1
S22AG_MOUSE	Solute carrier family 22 member 16 OS=Mus musculus GN=Slc22a16 PE=2 SV=1
ACSS3_MOUSE	Acyl-CoA synthetase short-chain family member 3, mitochondrial OS=Mus musculus GN=Acss3 PE=1 SV=2
RL3_MOUSE	60S ribosomal protein L3 OS=Mus musculus GN=Rpl3 PE=1 SV=3
LY65B_MOUSE	Lymphocyte antigen 6 complex locus protein G5b OS=Mus musculus GN=Ly6g5b PE=1 SV=1
TM9S4_MOUSE	Transmembrane 9 superfamily member 4 OS=Mus musculus GN=Tm9sf4 PE=1 SV=1
DC121_MOUSE	DDB1- and CUL4-associated factor 12-like protein 1 OS=Mus musculus GN=Dcaf12l1 PE=2 SV=1
EAA3_MOUSE	Excitatory amino acid transporter 3 OS=Mus musculus GN=Slc1a1 PE=1 SV=2
TIM44_MOUSE	Mitochondrial import inner membrane translocase subunit TIM44 OS=Mus musculus GN=Timm44 PE=1 SV=2
PTPM1_MOUSE	Phosphatidylglycerophosphatase and protein-tyrosine phosphatase 1 OS=Mus musculus GN=Ptpmt1 PE=1 SV=1
NU5M_MOUSE	NADH-ubiquinone oxidoreductase chain 5 OS=Mus musculus GN=Mtnd5 PE=1 SV=3
ACACA_MOUSE	Acetyl-CoA carboxylase 1 OS=Mus musculus GN=Acaca PE=1 SV=1
AT8A2_MOUSE	Phospholipid-transporting ATPase IB OS=Mus musculus GN=Atp8a2 PE=1 SV=1
TCPR1_MOUSE	Tectonin beta-propeller repeat-containing protein 1 OS=Mus musculus GN=Tecpr1 PE=1 SV=1
IZUM4_MOUSE	Izumo sperm-egg fusion protein 4 OS=Mus musculus GN=Izumo4 PE=1 SV=1
TKT_MOUSE	Transketolase OS=Mus musculus GN=Tkt PE=1 SV=1
ARRD5_MOUSE	Arrestin domain-containing protein 5 OS=Mus musculus GN=Arrdc5 PE=2 SV=1
SAC1_MOUSE	Phosphatidylinositide phosphatase SAC1 OS=Mus musculus GN=Sacm1l PE=1 SV=1
MAGT1_MOUSE	Magnesium transporter protein 1 OS=Mus musculus GN=Magt1 PE=1 SV=1
QCR2_MOUSE	Cytochrome b-c1 complex subunit 2, mitochondrial OS=Mus musculus GN=Uqcrc2 PE=1 SV=1
HUWE1_MOUSE	E3 ubiquitin-protein ligase HUWE1 OS=Mus musculus GN=Huwe1 PE=1 SV=5
LDHB_MOUSE	L-lactate dehydrogenase B chain OS=Mus musculus GN=Ldhb PE=1 SV=2
PIGN_MOUSE	GPI ethanolamine phosphate transferase 1 OS=Mus musculus GN=Pign PE=2 SV=2
PRS54_MOUSE	Inactive serine protease 54 OS=Mus musculus GN=Prss54 PE=2 SV=1
HBB1_MOUSE	Hemoglobin subunit beta-1 OS=Mus musculus GN=Hbb-b1 PE=1 SV=2
GSTA1_MOUSE	Glutathione S-transferase A1 OS=Mus musculus GN=Gsta1 PE=1 SV=2
FGFR1_MOUSE	Fibroblast growth factor receptor 1 OS=Mus musculus GN=Fgfr1 PE=1 SV=2
KPCD3_MOUSE	Serine/threonine-protein kinase D3 OS=Mus musculus GN=Prkd3 PE=1 SV=1
SUCA_MOUSE	Succinyl-CoA ligase [ADP/GDP-forming] subunit alpha, mitochondrial OS=Mus musculus GN=Suclg1 PE=1 SV=4
MYO6_MOUSE	Unconventional myosin-VI OS=Mus musculus GN=Myo6 PE=1 SV=1
S26A8_MOUSE	Testis anion transporter 1 OS=Mus musculus GN=Slc26a8 PE=2 SV=2
PHEX_MOUSE	Metalloendopeptidase homolog PEX OS=Mus musculus GN=Phex PE=1 SV=1
GDE1_MOUSE	Glycerophosphodiester phosphodiesterase 1 OS=Mus musculus GN=Gde1 PE=1 SV=1
REEP6_MOUSE	Receptor expression-enhancing protein 6 OS=Mus musculus GN=Reep6 PE=1 SV=1
ALBU_MOUSE	Serum albumin OS=Mus musculus GN=Alb PE=1 SV=3
CPT1B_MOUSE	Carnitine O-palmitoyltransferase 1, muscle isoform OS=Mus musculus GN=Cpt1b PE=1 SV=1
NUP93_MOUSE	Nuclear pore complex protein Nup93 OS=Mus musculus GN=Nup93 PE=1 SV=1
C170B_MOUSE	Centrosomal protein of 170 kDa protein B OS=Mus musculus GN=Cep170b PE=1 SV=2
MUSK_MOUSE	Muscle, skeletal receptor tyrosine-protein kinase OS=Mus musculus GN=Musk PE=1 SV=1
NPA1P_MOUSE	Nucleolar pre-ribosomal-associated protein 1 OS=Mus musculus GN=Urb1 PE=1 SV=2
GTPB2_MOUSE	GTP-binding protein 2 OS=Mus musculus GN=Gtpbp2 PE=1 SV=1
EHD1_MOUSE	EH domain-containing protein 1 OS=Mus musculus GN=Ehd1 PE=1 SV=1
PGAM2_MOUSE	Phosphoglycerate mutase 2 OS=Mus musculus GN=Pgam2 PE=1 SV=3
PRKDC_MOUSE	DNA-dependent protein kinase catalytic subunit OS=Mus musculus GN=Prkdc PE=1 SV=3
PLCB_MOUSE	1-acyl-sn-glycerol-3-phosphate acyltransferase beta OS=Mus musculus GN=Agpat2 PE=1 SV=1
SPF30_MOUSE	Survival of motor neuron-related-splicing factor 30 OS=Mus musculus GN=Smndc1 PE=1 SV=1
GDPD4_MOUSE	Glycerophosphodiester phosphodiesterase domain-containing protein 4 OS=Mus musculus GN=Gdpd4 PE=2 SV=1
LR16C_MOUSE	Leucine-rich repeat-containing protein 16C OS=Mus musculus GN=Rltpr PE=1 SV=2
TBPL1_MOUSE	TATA box-binding protein-like protein 1 OS=Mus musculus GN=Tbpl1 PE=1 SV=1
IKZF1_MOUSE	DNA-binding protein Ikaros OS=Mus musculus GN=Ikzf1 PE=1 SV=2
PENK_MOUSE	Proenkephalin-A OS=Mus musculus GN=Penk PE=1 SV=2
LEG2_MOUSE	Galectin-2 OS=Mus musculus GN=Lgals2 PE=1 SV=1
STK4_MOUSE	Serine/threonine-protein kinase 4 OS=Mus musculus GN=Stk4 PE=1 SV=1
ZN423_MOUSE	Zinc finger protein 423 OS=Mus musculus GN=Znf423 PE=1 SV=2
ERG24_MOUSE	Delta(14)-sterol reductase OS=Mus musculus GN=Tm7sf2 PE=1 SV=2
ACLY_MOUSE	ATP-citrate synthase OS=Mus musculus GN=Acly PE=1 SV=1
B3AT_MOUSE	Band 3 anion transport protein OS=Mus musculus GN=Slc4a1 PE=1 SV=1
K1KB4_MOUSE	Kallikrein 1-related peptidase-like b4 OS=Mus musculus GN=Klk1b4 PE=1 SV=1
RTN4_MOUSE	Reticulon-4 OS=Mus musculus GN=Rtn4 PE=1 SV=2
DAPLE_MOUSE	Protein Daple OS=Mus musculus GN=Ccdc88c PE=1 SV=1
PGK1_MOUSE	Phosphoglycerate kinase 1 OS=Mus musculus GN=Pgk1 PE=1 SV=4
SUCB1_MOUSE	Succinyl-CoA ligase [ADP-forming] subunit beta, mitochondrial OS=Mus musculus GN=Sucla2 PE=1 SV=2
ATPB_MOUSE	ATP synthase subunit beta, mitochondrial OS=Mus musculus GN=Atp5b PE=1 SV=2
CISY_MOUSE	Citrate synthase, mitochondrial OS=Mus musculus GN=Cs PE=1 SV=1
KCRB_MOUSE	Creatine kinase B-type OS=Mus musculus GN=Ckb PE=1 SV=1
ALDOA_MOUSE	Fructose-bisphosphate aldolase A OS=Mus musculus GN=Aldoa PE=1 SV=2
ALDOC_MOUSE	Fructose-bisphosphate aldolase C OS=Mus musculus GN=Aldoc PE=1 SV=4
EQTN_MOUSE	Equatorin OS=Mus musculus GN=Eqtn PE=1 SV=2
ACTB_MOUSE	Actin, cytoplasmic 1 OS=Mus musculus GN=Actb PE=1 SV=1
ACTA_MOUSE	Actin, aortic smooth muscle OS=Mus musculus GN=Acta2 PE=1 SV=1
ACTBL_MOUSE	Beta-actin-like protein 2 OS=Mus musculus GN=Actbl2 PE=1 SV=1
MENT_MOUSE	Protein MENT OS=Mus musculus GN=MENT PE=1 SV=1
SCO2B_MOUSE	Succinyl-CoA:3-ketoacid coenzyme A transferase 2B, mitochondrial OS=Mus musculus GN=Oxct2b PE=2 SV=1
PP1G_MOUSE	Serine/threonine-protein phosphatase PP1-gamma catalytic subunit OS=Mus musculus GN=Ppp1cc PE=1 SV=1
CH60_MOUSE	60 kDa heat shock protein, mitochondrial OS=Mus musculus GN=Hspd1 PE=1 SV=1
PP1R7_MOUSE	Protein phosphatase 1 regulatory subunit 7 OS=Mus musculus GN=Ppp1r7 PE=1 SV=2
SPESP_MOUSE	Sperm equatorial segment protein 1 OS=Mus musculus GN=Spesp1 PE=1 SV=2
ODFP2_MOUSE	Outer dense fiber protein 2 OS=Mus musculus GN=Odf2 PE=1 SV=1
DESM_MOUSE	Desmin OS=Mus musculus GN=Des PE=1 SV=3
VIME_MOUSE	Vimentin OS=Mus musculus GN=Vim PE=1 SV=3
THIL_MOUSE	Acetyl-CoA acetyltransferase, mitochondrial OS=Mus musculus GN=Acat1 PE=1 SV=1
PRPS2_MOUSE	Ribose-phosphate pyrophosphokinase 2 OS=Mus musculus GN=Prps2 PE=1 SV=4
PRPS1_MOUSE	Ribose-phosphate pyrophosphokinase 1 OS=Mus musculus GN=Prps1 PE=1 SV=4
TCPB_MOUSE	T-complex protein 1 subunit beta OS=Mus musculus GN=Cct2 PE=1 SV=4
TPM2_MOUSE	Tropomyosin beta chain OS=Mus musculus GN=Tpm2 PE=1 SV=1
TPM1_MOUSE	Tropomyosin alpha-1 chain OS=Mus musculus GN=Tpm1 PE=1 SV=1
K1C19_MOUSE	Keratin, type I cytoskeletal 19 OS=Mus musculus GN=Krt19 PE=1 SV=1
K1C18_MOUSE	Keratin, type I cytoskeletal 18 OS=Mus musculus GN=Krt18 PE=1 SV=5
AATM_MOUSE	Aspartate aminotransferase, mitochondrial OS=Mus musculus GN=Got2 PE=1 SV=1
SCPDL_MOUSE	Saccharopine dehydrogenase-like oxidoreductase OS=Mus musculus GN=Sccpdh PE=1 SV=1
TCPZ_MOUSE	T-complex protein 1 subunit zeta OS=Mus musculus GN=Cct6a PE=1 SV=3
TCPW_MOUSE	T-complex protein 1 subunit zeta-2 OS=Mus musculus GN=Cct6b PE=1 SV=4
IDH3A_MOUSE	Isocitrate dehydrogenase [NAD] subunit alpha, mitochondrial OS=Mus musculus GN=Idh3a PE=1 SV=1
PRS8_MOUSE	26S protease regulatory subunit 8 OS=Mus musculus GN=Psmc5 PE=1 SV=1
GRP78_MOUSE	78 kDa glucose-regulated protein OS=Mus musculus GN=Hspa5 PE=1 SV=3
HSP7C_MOUSE	Heat shock cognate 71 kDa protein OS=Mus musculus GN=Hspa8 PE=1 SV=1
HS71A_MOUSE	Heat shock 70 kDa protein 1A OS=Mus musculus GN=Hspa1a PE=1 SV=2
GRHPR_MOUSE	Glyoxylate reductase/hydroxypyruvate reductase OS=Mus musculus GN=Grhpr PE=1 SV=1
TBA1A_MOUSE	Tubulin alpha-1A chain OS=Mus musculus GN=Tuba1a PE=1 SV=1
GRPL2_MOUSE	GLIPR1-like protein 2 OS=Mus musculus GN=Glipr1l2 PE=1 SV=1
KAP2_MOUSE	cAMP-dependent protein kinase type II-alpha regulatory subunit OS=Mus musculus GN=Prkar2a PE=1 SV=2
PSMD7_MOUSE	26S proteasome non-ATPase regulatory subunit 7 OS=Mus musculus GN=Psmd7 PE=1 SV=2
PSD13_MOUSE	26S proteasome non-ATPase regulatory subunit 13 OS=Mus musculus GN=Psmd13 PE=1 SV=1
TCPE_MOUSE	T-complex protein 1 subunit epsilon OS=Mus musculus GN=Cct5 PE=1 SV=1
THIM_MOUSE	3-ketoacyl-CoA thiolase, mitochondrial OS=Mus musculus GN=Acaa2 PE=1 SV=3
SCOT1_MOUSE	Succinyl-CoA:3-ketoacid coenzyme A transferase 1, mitochondrial OS=Mus musculus GN=Oxct1 PE=1 SV=1
TERA_MOUSE	Transitional endoplasmic reticulum ATPase OS=Mus musculus GN=Vcp PE=1 SV=4
TCPG_MOUSE	T-complex protein 1 subunit gamma OS=Mus musculus GN=Cct3 PE=1 SV=1
MMSA_MOUSE	Methylmalonate-semialdehyde dehydrogenase [acylating], mitochondrial OS=Mus musculus GN=Aldh6a1 PE=1 SV=1
ENOA_MOUSE	Alpha-enolase OS=Mus musculus GN=Eno1 PE=1 SV=3
PRS10_MOUSE	26S protease regulatory subunit 10B OS=Mus musculus GN=Psmc6 PE=1 SV=1
SPA3M_MOUSE	Serine protease inhibitor A3M OS=Mus musculus GN=Serpina3m PE=1 SV=2
A1AT6_MOUSE	Alpha-1-antitrypsin 1-6 OS=Mus musculus GN=Serpina1f PE=2 SV=1
PPM1A_MOUSE	Protein phosphatase 1A OS=Mus musculus GN=Ppm1a PE=1 SV=1
PPM1B_MOUSE	Protein phosphatase 1B OS=Mus musculus GN=Ppm1b PE=1 SV=1
PIPNA_MOUSE	Phosphatidylinositol transfer protein alpha isoform OS=Mus musculus GN=Pitpna PE=1 SV=2
SPB6_MOUSE	Serpin B6 OS=Mus musculus GN=Serpinb6 PE=1 SV=1
PRS7_MOUSE	26S protease regulatory subunit 7 OS=Mus musculus GN=Psmc2 PE=1 SV=5
AATC_MOUSE	Aspartate aminotransferase, cytoplasmic OS=Mus musculus GN=Got1 PE=1 SV=3
TBB4B_MOUSE	Tubulin beta-4B chain OS=Mus musculus GN=Tubb4b PE=1 SV=1
CCD42_MOUSE	Coiled-coil domain-containing protein 42A OS=Mus musculus GN=Ccdc42 PE=2 SV=2
G6PI_MOUSE	Glucose-6-phosphate isomerase OS=Mus musculus GN=Gpi PE=1 SV=4
INPP_MOUSE	Inositol polyphosphate 1-phosphatase OS=Mus musculus GN=Inpp1 PE=1 SV=2
UGPA_MOUSE	UTP--glucose-1-phosphate uridylyltransferase OS=Mus musculus GN=Ugp2 PE=1 SV=3
NDUAA_MOUSE	NADH dehydrogenase [ubiquinone] 1 alpha subcomplex subunit 10, mitochondrial OS=Mus musculus GN=Ndufa10 PE=1 SV=1
CECR5_MOUSE	Cat eye syndrome critical region protein 5 homolog OS=Mus musculus GN=Cecr5 PE=1 SV=1
PTPA_MOUSE	Serine/threonine-protein phosphatase 2A activator OS=Mus musculus GN=Ppp2r4 PE=1 SV=1
BPNT1_MOUSE	3'(2'),5'-bisphosphate nucleotidase 1 OS=Mus musculus GN=Bpnt1 PE=1 SV=2
HEM2_MOUSE	Delta-aminolevulinic acid dehydratase OS=Mus musculus GN=Alad PE=1 SV=1
ECHA_MOUSE	Trifunctional enzyme subunit alpha, mitochondrial OS=Mus musculus GN=Hadha PE=1 SV=1
CBPA5_MOUSE	Carboxypeptidase A5 OS=Mus musculus GN=Cpa5 PE=2 SV=1
PRS6B_MOUSE	26S protease regulatory subunit 6B OS=Mus musculus GN=Psmc4 PE=1 SV=2
KPRB_MOUSE	Phosphoribosyl pyrophosphate synthase-associated protein 2 OS=Mus musculus GN=Prpsap2 PE=1 SV=1
KPRA_MOUSE	Phosphoribosyl pyrophosphate synthase-associated protein 1 OS=Mus musculus GN=Prpsap1 PE=1 SV=1
KCRM_MOUSE	Creatine kinase M-type OS=Mus musculus GN=Ckm PE=1 SV=1
ERLN2_MOUSE	Erlin-2 OS=Mus musculus GN=Erlin2 PE=1 SV=1
ERLN1_MOUSE	Erlin-1 OS=Mus musculus GN=Erlin1 PE=1 SV=1
THIC_MOUSE	Acetyl-CoA acetyltransferase, cytosolic OS=Mus musculus GN=Acat2 PE=1 SV=2
TCPD_MOUSE	T-complex protein 1 subunit delta OS=Mus musculus GN=Cct4 PE=1 SV=3
PSDE_MOUSE	26S proteasome non-ATPase regulatory subunit 14 OS=Mus musculus GN=Psmd14 PE=1 SV=2
NAGA_MOUSE	Putative N-acetylglucosamine-6-phosphate deacetylase OS=Mus musculus GN=Amdhd2 PE=1 SV=1
KAT1_MOUSE	Kynurenine--oxoglutarate transaminase 1 OS=Mus musculus GN=Ccbl1 PE=1 SV=1
IVD_MOUSE	Isovaleryl-CoA dehydrogenase, mitochondrial OS=Mus musculus GN=Ivd PE=1 SV=1
AATC2_MOUSE	Putative aspartate aminotransferase, cytoplasmic 2 OS=Mus musculus GN=Got1l1 PE=2 SV=1
A1AT4_MOUSE	Alpha-1-antitrypsin 1-4 OS=Mus musculus GN=Serpina1d PE=1 SV=1
ITM2B_MOUSE	Integral membrane protein 2B OS=Mus musculus GN=Itm2b PE=1 SV=1
PTGR2_MOUSE	Prostaglandin reductase 2 OS=Mus musculus GN=Ptgr2 PE=1 SV=2
SYWC_MOUSE	Tryptophan--tRNA ligase, cytoplasmic OS=Mus musculus GN=Wars PE=1 SV=2
5NT1B_MOUSE	Cytosolic 5'-nucleotidase 1B OS=Mus musculus GN=Nt5c1b PE=2 SV=2
HIBCH_MOUSE	3-hydroxyisobutyryl-CoA hydrolase, mitochondrial OS=Mus musculus GN=Hibch PE=1 SV=1
NAMPT_MOUSE	Nicotinamide phosphoribosyltransferase OS=Mus musculus GN=Nampt PE=1 SV=1
ACL7A_MOUSE	Actin-like protein 7A OS=Mus musculus GN=Actl7a PE=1 SV=1
AK1CD_MOUSE	Aldo-keto reductase family 1 member C13 OS=Mus musculus GN=Akr1c13 PE=1 SV=2
DPEP3_MOUSE	Dipeptidase 3 OS=Mus musculus GN=Dpep3 PE=1 SV=1
MEP50_MOUSE	Methylosome protein 50 OS=Mus musculus GN=Wdr77 PE=1 SV=1
ANXA1_MOUSE	Annexin A1 OS=Mus musculus GN=Anxa1 PE=1 SV=2
CC183_MOUSE	Coiled-coil domain-containing protein 183 OS=Mus musculus GN=Ccdc183 PE=2 SV=1
AMRP_MOUSE	Alpha-2-macroglobulin receptor-associated protein OS=Mus musculus GN=Lrpap1 PE=1 SV=1
LIPG_MOUSE	Gastric triacylglycerol lipase OS=Mus musculus GN=Lipf PE=2 SV=1
NIF3L_MOUSE	NIF3-like protein 1 OS=Mus musculus GN=Nif3l1 PE=1 SV=4
IF4A1_MOUSE	Eukaryotic initiation factor 4A-I OS=Mus musculus GN=Eif4a1 PE=1 SV=1
ADHX_MOUSE	Alcohol dehydrogenase class-3 OS=Mus musculus GN=Adh5 PE=1 SV=3
PURA_MOUSE	Transcriptional activator protein Pur-alpha OS=Mus musculus GN=Pura PE=1 SV=1
PCBP1_MOUSE	Poly(rC)-binding protein 1 OS=Mus musculus GN=Pcbp1 PE=1 SV=1
MPRD_MOUSE	Cation-dependent mannose-6-phosphate receptor OS=Mus musculus GN=M6pr PE=1 SV=1
IDHC_MOUSE	Isocitrate dehydrogenase [NADP] cytoplasmic OS=Mus musculus GN=Idh1 PE=1 SV=2
NPM_MOUSE	Nucleophosmin OS=Mus musculus GN=Npm1 PE=1 SV=1
OAT_MOUSE	Ornithine aminotransferase, mitochondrial OS=Mus musculus GN=Oat PE=1 SV=1
EF2_MOUSE	Elongation factor 2 OS=Mus musculus GN=Eef2 PE=1 SV=2
KC1A_MOUSE	Casein kinase I isoform alpha OS=Mus musculus GN=Csnk1a1 PE=1 SV=2
TEST_MOUSE	Testisin OS=Mus musculus GN=Prss21 PE=1 SV=2
MARC2_MOUSE	Mitochondrial amidoxime reducing component 2 OS=Mus musculus GN=Marc2 PE=1 SV=1
IGB1B_MOUSE	Immunoglobulin-binding protein 1b OS=Mus musculus GN=Igbp1b PE=1 SV=1
TIM50_MOUSE	Mitochondrial import inner membrane translocase subunit TIM50 OS=Mus musculus GN=Timm50 PE=1 SV=1
NSF1C_MOUSE	NSFL1 cofactor p47 OS=Mus musculus GN=Nsfl1c PE=1 SV=1
CYC2_MOUSE	Cytochrome c, testis-specific OS=Mus musculus GN=Cyct PE=1 SV=3
STXB2_MOUSE	Syntaxin-binding protein 2 OS=Mus musculus GN=Stxbp2 PE=1 SV=1
I23O1_MOUSE	Indoleamine 2,3-dioxygenase 1 OS=Mus musculus GN=Ido1 PE=1 SV=1
IDHP_MOUSE	Isocitrate dehydrogenase [NADP], mitochondrial OS=Mus musculus GN=Idh2 PE=1 SV=3
TWF1_MOUSE	Twinfilin-1 OS=Mus musculus GN=Twf1 PE=1 SV=2
IDHG2_MOUSE	Probable isocitrate dehydrogenase [NAD] gamma 2, mitochondrial OS=Mus musculus PE=2 SV=1
PDXK_MOUSE	Pyridoxal kinase OS=Mus musculus GN=Pdxk PE=1 SV=1
PLBL2_MOUSE	Putative phospholipase B-like 2 OS=Mus musculus GN=Plbd2 PE=1 SV=2
PRS52_MOUSE	Serine protease 52 OS=Mus musculus GN=Prss52 PE=2 SV=2
NAGAB_MOUSE	Alpha-N-acetylgalactosaminidase OS=Mus musculus GN=Naga PE=1 SV=2
SQRD_MOUSE	Sulfide:quinone oxidoreductase, mitochondrial OS=Mus musculus GN=Sqrdl PE=1 SV=3
CNN1_MOUSE	Calponin-1 OS=Mus musculus GN=Cnn1 PE=1 SV=1
ANXA2_MOUSE	Annexin A2 OS=Mus musculus GN=Anxa2 PE=1 SV=2
TOM1_MOUSE	Target of Myb protein 1 OS=Mus musculus GN=Tom1 PE=1 SV=1
UCHL5_MOUSE	Ubiquitin carboxyl-terminal hydrolase isozyme L5 OS=Mus musculus GN=Uchl5 PE=1 SV=2
AMPL_MOUSE	Cytosol aminopeptidase OS=Mus musculus GN=Lap3 PE=1 SV=3
CCD63_MOUSE	Coiled-coil domain-containing protein 63 OS=Mus musculus GN=Ccdc63 PE=2 SV=2
TPP1_MOUSE	Tripeptidyl-peptidase 1 OS=Mus musculus GN=Tpp1 PE=1 SV=2
OXSM_MOUSE	3-oxoacyl-[acyl-carrier-protein] synthase, mitochondrial OS=Mus musculus GN=Oxsm PE=1 SV=1
6PGD_MOUSE	6-phosphogluconate dehydrogenase, decarboxylating OS=Mus musculus GN=Pgd PE=1 SV=3
TSSK1_MOUSE	Testis-specific serine/threonine-protein kinase 1 OS=Mus musculus GN=Tssk1b PE=1 SV=2
NACAM_MOUSE	Nascent polypeptide-associated complex subunit alpha, muscle-specific form OS=Mus musculus GN=Naca PE=1 SV=2
CSN4_MOUSE	COP9 signalosome complex subunit 4 OS=Mus musculus GN=Cops4 PE=1 SV=1
ARMC4_MOUSE	Armadillo repeat-containing protein 4 OS=Mus musculus GN=Armc4 PE=1 SV=1
PRS55_MOUSE	Serine protease 55 OS=Mus musculus GN=Prss55 PE=2 SV=1
CSN3_MOUSE	COP9 signalosome complex subunit 3 OS=Mus musculus GN=Cops3 PE=1 SV=3
STRAA_MOUSE	STE20-related kinase adapter protein alpha OS=Mus musculus GN=Strada PE=1 SV=1
HNRPD_MOUSE	Heterogeneous nuclear ribonucleoprotein D0 OS=Mus musculus GN=Hnrnpd PE=1 SV=2
SATL1_MOUSE	Spermidine/spermine N(1)-acetyltransferase-like protein 1 OS=Mus musculus GN=Satl1 PE=2 SV=2
SLMAP_MOUSE	Sarcolemmal membrane-associated protein OS=Mus musculus GN=Slmap PE=1 SV=2
AK1A1_MOUSE	Alcohol dehydrogenase [NADP(+)] OS=Mus musculus GN=Akr1a1 PE=1 SV=3
GRP75_MOUSE	Stress-70 protein, mitochondrial OS=Mus musculus GN=Hspa9 PE=1 SV=3
CSK21_MOUSE	Casein kinase II subunit alpha OS=Mus musculus GN=Csnk2a1 PE=1 SV=2
QCR1_MOUSE	Cytochrome b-c1 complex subunit 1, mitochondrial OS=Mus musculus GN=Uqcrc1 PE=1 SV=2
ODP2_MOUSE	Dihydrolipoyllysine-residue acetyltransferase component of pyruvate dehydrogenase complex, mitochondrial OS=Mus musculus GN=Dlat PE=1 SV=2
PGM5_MOUSE	Phosphoglucomutase-like protein 5 OS=Mus musculus GN=Pgm5 PE=1 SV=2
PYRG1_MOUSE	CTP synthase 1 OS=Mus musculus GN=Ctps1 PE=1 SV=2
BAG6_MOUSE	Large proline-rich protein BAG6 OS=Mus musculus GN=Bag6 PE=1 SV=1
OLA1_MOUSE	Obg-like ATPase 1 OS=Mus musculus GN=Ola1 PE=1 SV=1
ROAA_MOUSE	Heterogeneous nuclear ribonucleoprotein A/B OS=Mus musculus GN=Hnrnpab PE=1 SV=1
G6PD1_MOUSE	Glucose-6-phosphate 1-dehydrogenase X OS=Mus musculus GN=G6pdx PE=1 SV=3
H2AY_MOUSE	Core histone macro-H2A.1 OS=Mus musculus GN=H2afy PE=1 SV=3
CATD_MOUSE	Cathepsin D OS=Mus musculus GN=Ctsd PE=1 SV=1
HTRA2_MOUSE	Serine protease HTRA2, mitochondrial OS=Mus musculus GN=Htra2 PE=1 SV=2
RLA0_MOUSE	60S acidic ribosomal protein P0 OS=Mus musculus GN=Rplp0 PE=1 SV=3
PLIN3_MOUSE	Perilipin-3 OS=Mus musculus GN=Plin3 PE=1 SV=1
SUCB2_MOUSE	Succinyl-CoA ligase [GDP-forming] subunit beta, mitochondrial OS=Mus musculus GN=Suclg2 PE=1 SV=3
PDIA6_MOUSE	Protein disulfide-isomerase A6 OS=Mus musculus GN=Pdia6 PE=1 SV=3
GGH_MOUSE	Gamma-glutamyl hydrolase OS=Mus musculus GN=Ggh PE=1 SV=2
RL6_MOUSE	60S ribosomal protein L6 OS=Mus musculus GN=Rpl6 PE=1 SV=3
PRS6A_MOUSE	26S protease regulatory subunit 6A OS=Mus musculus GN=Psmc3 PE=1 SV=2
ROA3_MOUSE	Heterogeneous nuclear ribonucleoprotein A3 OS=Mus musculus GN=Hnrnpa3 PE=1 SV=1
DAXX_MOUSE	Death domain-associated protein 6 OS=Mus musculus GN=Daxx PE=1 SV=1
ODO1_MOUSE	2-oxoglutarate dehydrogenase, mitochondrial OS=Mus musculus GN=Ogdh PE=1 SV=3
SERC_MOUSE	Phosphoserine aminotransferase OS=Mus musculus GN=Psat1 PE=1 SV=1
KAP0_MOUSE	cAMP-dependent protein kinase type I-alpha regulatory subunit OS=Mus musculus GN=Prkar1a PE=1 SV=3
CUL3_MOUSE	Cullin-3 OS=Mus musculus GN=Cul3 PE=1 SV=1
HS90B_MOUSE	Heat shock protein HSP 90-beta OS=Mus musculus GN=Hsp90ab1 PE=1 SV=3
CRK_MOUSE	Adapter molecule crk OS=Mus musculus GN=Crk PE=1 SV=1
CSN5_MOUSE	COP9 signalosome complex subunit 5 OS=Mus musculus GN=Cops5 PE=1 SV=3
PDIA3_MOUSE	Protein disulfide-isomerase A3 OS=Mus musculus GN=Pdia3 PE=1 SV=2
RBP17_MOUSE	Ran-binding protein 17 OS=Mus musculus GN=Ranbp17 PE=1 SV=1
LMNA_MOUSE	Prelamin-A/C OS=Mus musculus GN=Lmna PE=1 SV=2
ACTZ_MOUSE	Alpha-centractin OS=Mus musculus GN=Actr1a PE=1 SV=1
NFS1_MOUSE	Cysteine desulfurase, mitochondrial OS=Mus musculus GN=Nfs1 PE=1 SV=3
XPO1_MOUSE	Exportin-1 OS=Mus musculus GN=Xpo1 PE=1 SV=1
UBXN1_MOUSE	UBX domain-containing protein 1 OS=Mus musculus GN=Ubxn1 PE=1 SV=1
RSSA_MOUSE	40S ribosomal protein SA OS=Mus musculus GN=Rpsa PE=1 SV=4
PGH1_MOUSE	Prostaglandin G/H synthase 1 OS=Mus musculus GN=Ptgs1 PE=1 SV=1
GPR98_MOUSE	G-protein coupled receptor 98 OS=Mus musculus GN=Gpr98 PE=2 SV=1
VTA1_MOUSE	Vacuolar protein sorting-associated protein VTA1 homolog OS=Mus musculus GN=Vta1 PE=1 SV=1
PDXD1_MOUSE	Pyridoxal-dependent decarboxylase domain-containing protein 1 OS=Mus musculus GN=Pdxdc1 PE=1 SV=2
PPME1_MOUSE	Protein phosphatase methylesterase 1 OS=Mus musculus GN=Ppme1 PE=1 SV=5
FANK1_MOUSE	Fibronectin type 3 and ankyrin repeat domains 1 protein OS=Mus musculus GN=Fank1 PE=1 SV=1
APEX1_MOUSE	DNA-(apurinic or apyrimidinic site) lyase OS=Mus musculus GN=Apex1 PE=1 SV=2
TEX29_MOUSE	Testis-expressed sequence 29 protein OS=Mus musculus GN=Tex29 PE=1 SV=1
FUMH_MOUSE	Fumarate hydratase, mitochondrial OS=Mus musculus GN=Fh PE=1 SV=3
ACADV_MOUSE	Very long-chain specific acyl-CoA dehydrogenase, mitochondrial OS=Mus musculus GN=Acadvl PE=1 SV=3
GNAQ_MOUSE	Guanine nucleotide-binding protein G(q) subunit alpha OS=Mus musculus GN=Gnaq PE=1 SV=4
RCN1_MOUSE	Reticulocalbin-1 OS=Mus musculus GN=Rcn1 PE=1 SV=1
UBFD1_MOUSE	Ubiquitin domain-containing protein UBFD1 OS=Mus musculus GN=Ubfd1 PE=1 SV=2
GLCTK_MOUSE	Glycerate kinase OS=Mus musculus GN=Glyctk PE=1 SV=1
CSK22_MOUSE	Casein kinase II subunit alpha' OS=Mus musculus GN=Csnk2a2 PE=1 SV=1
TRI69_MOUSE	E3 ubiquitin-protein ligase TRIM69 OS=Mus musculus GN=Trim69 PE=1 SV=1
MDHM_MOUSE	Malate dehydrogenase, mitochondrial OS=Mus musculus GN=Mdh2 PE=1 SV=3
PRRC1_MOUSE	Protein PRRC1 OS=Mus musculus GN=Prrc1 PE=1 SV=1
TXNL1_MOUSE	Thioredoxin-like protein 1 OS=Mus musculus GN=Txnl1 PE=1 SV=3
PSA2_MOUSE	Proteasome subunit alpha type-2 OS=Mus musculus GN=Psma2 PE=1 SV=3
BCS1_MOUSE	Mitochondrial chaperone BCS1 OS=Mus musculus GN=Bcs1l PE=1 SV=1
EF1G_MOUSE	Elongation factor 1-gamma OS=Mus musculus GN=Eef1g PE=1 SV=3
THNS1_MOUSE	Threonine synthase-like 1 OS=Mus musculus GN=Thnsl1 PE=1 SV=1
HEM3_MOUSE	Porphobilinogen deaminase OS=Mus musculus GN=Hmbs PE=1 SV=2
EIF3I_MOUSE	Eukaryotic translation initiation factor 3 subunit I OS=Mus musculus GN=Eif3i PE=1 SV=1
PYRD_MOUSE	Dihydroorotate dehydrogenase (quinone), mitochondrial OS=Mus musculus GN=Dhodh PE=1 SV=2
ANXA3_MOUSE	Annexin A3 OS=Mus musculus GN=Anxa3 PE=1 SV=4
GNAI3_MOUSE	Guanine nucleotide-binding protein G(k) subunit alpha OS=Mus musculus GN=Gnai3 PE=1 SV=3
IRGM1_MOUSE	Immunity-related GTPase family M protein 1 OS=Mus musculus GN=Irgm1 PE=1 SV=1
MPPA_MOUSE	Mitochondrial-processing peptidase subunit alpha OS=Mus musculus GN=Pmpca PE=1 SV=1
UBA1_MOUSE	Ubiquitin-like modifier-activating enzyme 1 OS=Mus musculus GN=Uba1 PE=1 SV=1
TXND5_MOUSE	Thioredoxin domain-containing protein 5 OS=Mus musculus GN=Txndc5 PE=1 SV=2
CATB_MOUSE	Cathepsin B OS=Mus musculus GN=Ctsb PE=1 SV=2
SYG_MOUSE	Glycine--tRNA ligase OS=Mus musculus GN=Gars PE=1 SV=1
RT31_MOUSE	28S ribosomal protein S31, mitochondrial OS=Mus musculus GN=Mrps31 PE=1 SV=1
BBOF1_MOUSE	Basal body-orientation factor 1 OS=Mus musculus GN=Ccdc176 PE=2 SV=2
SACA1_MOUSE	Sperm acrosome membrane-associated protein 1 OS=Mus musculus GN=Spaca1 PE=1 SV=1
GALE_MOUSE	UDP-glucose 4-epimerase OS=Mus musculus GN=Gale PE=1 SV=1
STML2_MOUSE	Stomatin-like protein 2, mitochondrial OS=Mus musculus GN=Stoml2 PE=1 SV=1
DDX3X_MOUSE	ATP-dependent RNA helicase DDX3X OS=Mus musculus GN=Ddx3x PE=1 SV=3
ACD10_MOUSE	Acyl-CoA dehydrogenase family member 10 OS=Mus musculus GN=Acad10 PE=1 SV=1
EIF3F_MOUSE	Eukaryotic translation initiation factor 3 subunit F OS=Mus musculus GN=Eif3f PE=1 SV=2
CKAP4_MOUSE	Cytoskeleton-associated protein 4 OS=Mus musculus GN=Ckap4 PE=1 SV=2
CCM2L_MOUSE	Cerebral cavernous malformations 2 protein-like OS=Mus musculus GN=Ccm2l PE=2 SV=2
NAR3_MOUSE	Ecto-ADP-ribosyltransferase 3 OS=Mus musculus GN=Art3 PE=1 SV=2
RM37_MOUSE	39S ribosomal protein L37, mitochondrial OS=Mus musculus GN=Mrpl37 PE=1 SV=1
SPS1_MOUSE	Selenide, water dikinase 1 OS=Mus musculus GN=Sephs1 PE=1 SV=1
IGFN1_MOUSE	Immunoglobulin-like and fibronectin type III domain-containing protein 1 OS=Mus musculus GN=Igfn1 PE=1 SV=3
SDCG8_MOUSE	Serologically defined colon cancer antigen 8 homolog OS=Mus musculus GN=Sdccag8 PE=1 SV=1
GTF2I_MOUSE	General transcription factor II-I OS=Mus musculus GN=Gtf2i PE=1 SV=3
LANC1_MOUSE	LanC-like protein 1 OS=Mus musculus GN=Lancl1 PE=1 SV=1
DFFB_MOUSE	DNA fragmentation factor subunit beta OS=Mus musculus GN=Dffb PE=1 SV=1
SPTN1_MOUSE	Spectrin alpha chain, non-erythrocytic 1 OS=Mus musculus GN=Sptan1 PE=1 SV=4
HNRPK_MOUSE	Heterogeneous nuclear ribonucleoprotein K OS=Mus musculus GN=Hnrnpk PE=1 SV=1
TPA_MOUSE	Tissue-type plasminogen activator OS=Mus musculus GN=Plat PE=1 SV=3
DYHC2_MOUSE	Cytoplasmic dynein 2 heavy chain 1 OS=Mus musculus GN=Dync2h1 PE=1 SV=1
NEK9_MOUSE	Serine/threonine-protein kinase Nek9 OS=Mus musculus GN=Nek9 PE=1 SV=2
CHM4B_MOUSE	Charged multivesicular body protein 4b OS=Mus musculus GN=Chmp4b PE=1 SV=2
SKIT5_MOUSE	Selection and upkeep of intraepithelial T-cells protein 5 OS=Mus musculus GN=Skint5 PE=2 SV=1
RPH3L_MOUSE	Rab effector Noc2 OS=Mus musculus GN=Rph3al PE=1 SV=1
HELB_MOUSE	DNA helicase B OS=Mus musculus GN=Helb PE=1 SV=2
AT131_MOUSE	Manganese-transporting ATPase 13A1 OS=Mus musculus GN=Atp13a1 PE=1 SV=2
CLUS_MOUSE	Clusterin OS=Mus musculus GN=Clu PE=1 SV=1
PLCB2_MOUSE	1-phosphatidylinositol 4,5-bisphosphate phosphodiesterase beta-2 OS=Mus musculus GN=Plcb2 PE=1 SV=1
PDIP2_MOUSE	Polymerase delta-interacting protein 2 OS=Mus musculus GN=Poldip2 PE=1 SV=1
CO052_MOUSE	Uncharacterized protein C15orf52 homolog OS=Mus musculus PE=1 SV=1
EI3JA_MOUSE	Eukaryotic translation initiation factor 3 subunit J-A OS=Mus musculus GN=Eif3j1 PE=2 SV=1
GPDA_MOUSE	Glycerol-3-phosphate dehydrogenase [NAD(+)], cytoplasmic OS=Mus musculus GN=Gpd1 PE=1 SV=3
GLP3L_MOUSE	Golgi phosphoprotein 3-like OS=Mus musculus GN=Golph3l PE=1 SV=1
VP26A_MOUSE	Vacuolar protein sorting-associated protein 26A OS=Mus musculus GN=Vps26a PE=1 SV=1
ECM29_MOUSE	Proteasome-associated protein ECM29 homolog OS=Mus musculus GN=Ecm29 PE=1 SV=3
MTMRB_MOUSE	Myotubularin-related protein 11 OS=Mus musculus GN=Mtmr11 PE=2 SV=1
CP51A_MOUSE	Lanosterol 14-alpha demethylase OS=Mus musculus GN=Cyp51a1 PE=1 SV=1
MTUS2_MOUSE	Microtubule-associated tumor suppressor candidate 2 homolog OS=Mus musculus GN=Mtus2 PE=1 SV=1
CAP1_MOUSE	Adenylyl cyclase-associated protein 1 OS=Mus musculus GN=Cap1 PE=1 SV=4
C1TM_MOUSE	Monofunctional C1-tetrahydrofolate synthase, mitochondrial OS=Mus musculus GN=Mthfd1l PE=1 SV=2
CCD57_MOUSE	Coiled-coil domain-containing protein 57 OS=Mus musculus GN=Ccdc57 PE=1 SV=1
DNJB4_MOUSE	DnaJ homolog subfamily B member 4 OS=Mus musculus GN=Dnajb4 PE=1 SV=1
TTC25_MOUSE	Tetratricopeptide repeat protein 25 OS=Mus musculus GN=Ttc25 PE=1 SV=3
NAKD2_MOUSE	NAD kinase 2, mitochondrial OS=Mus musculus GN=Nadk2 PE=1 SV=2
KPCZ_MOUSE	Protein kinase C zeta type OS=Mus musculus GN=Prkcz PE=1 SV=2
FAD1_MOUSE	FAD synthase OS=Mus musculus GN=Flad1 PE=1 SV=1
TPR_MOUSE	Nucleoprotein TPR OS=Mus musculus GN=Tpr PE=1 SV=1
FAF1_MOUSE	FAS-associated factor 1 OS=Mus musculus GN=Faf1 PE=1 SV=2
NWD2_MOUSE	NACHT and WD repeat domain-containing protein 2 OS=Mus musculus GN=Nwd2 PE=1 SV=2
LAP2A_MOUSE	Lamina-associated polypeptide 2, isoforms alpha/zeta OS=Mus musculus GN=Tmpo PE=1 SV=4
KLRA2_MOUSE	Killer cell lectin-like receptor 2 OS=Mus musculus GN=Klra2 PE=2 SV=1
CLCF1_MOUSE	Cardiotrophin-like cytokine factor 1 OS=Mus musculus GN=Clcf1 PE=2 SV=1
CYC_MOUSE	Cytochrome c, somatic OS=Mus musculus GN=Cycs PE=1 SV=2
NUD13_MOUSE	Nucleoside diphosphate-linked moiety X motif 13 OS=Mus musculus GN=Nudt13 PE=1 SV=2
XIRP2_MOUSE	Xin actin-binding repeat-containing protein 2 OS=Mus musculus GN=Xirp2 PE=1 SV=1
RAB21_MOUSE	Ras-related protein Rab-21 OS=Mus musculus GN=Rab21 PE=1 SV=4
SCO2_MOUSE	Protein SCO2 homolog, mitochondrial OS=Mus musculus GN=Sco2 PE=1 SV=1
CP2DB_MOUSE	Cytochrome P450 2D11 OS=Mus musculus GN=Cyp2d11 PE=2 SV=2
KLH42_MOUSE	Kelch-like protein 42 OS=Mus musculus GN=Klhl42 PE=2 SV=1
CAZA1_MOUSE	F-actin-capping protein subunit alpha-1 OS=Mus musculus GN=Capza1 PE=1 SV=4
ENPL_MOUSE	Endoplasmin OS=Mus musculus GN=Hsp90b1 PE=1 SV=2
WBP2L_MOUSE	Postacrosomal sheath WW domain-binding protein OS=Mus musculus GN=Wbp2nl PE=2 SV=1
AKA12_MOUSE	A-kinase anchor protein 12 OS=Mus musculus GN=Akap12 PE=1 SV=1
PP4C_MOUSE	Serine/threonine-protein phosphatase 4 catalytic subunit OS=Mus musculus GN=Ppp4c PE=1 SV=2
TLX3_MOUSE	T-cell leukemia homeobox protein 3 OS=Mus musculus GN=Tlx3 PE=2 SV=2
PURB_MOUSE	Transcriptional activator protein Pur-beta OS=Mus musculus GN=Purb PE=1 SV=3
CDKL2_MOUSE	Cyclin-dependent kinase-like 2 OS=Mus musculus GN=Cdkl2 PE=2 SV=1
MAT2B_MOUSE	Methionine adenosyltransferase 2 subunit beta OS=Mus musculus GN=Mat2b PE=1 SV=1
STPAP_MOUSE	Speckle targeted PIP5K1A-regulated poly(A) polymerase OS=Mus musculus GN=Tut1 PE=1 SV=1
HEMH_MOUSE	Ferrochelatase, mitochondrial OS=Mus musculus GN=Fech PE=1 SV=2
AP5B1_MOUSE	AP-5 complex subunit beta-1 OS=Mus musculus GN=Ap5b1 PE=1 SV=1
PABP1_MOUSE	Polyadenylate-binding protein 1 OS=Mus musculus GN=Pabpc1 PE=1 SV=2
LRP4_MOUSE	Low-density lipoprotein receptor-related protein 4 OS=Mus musculus GN=Lrp4 PE=1 SV=3
KCD12_MOUSE	BTB/POZ domain-containing protein KCTD12 OS=Mus musculus GN=Kctd12 PE=1 SV=1
DCPS_MOUSE	m7GpppX diphosphatase OS=Mus musculus GN=Dcps PE=1 SV=1
SH3G3_MOUSE	Endophilin-A3 OS=Mus musculus GN=Sh3gl3 PE=1 SV=1
CREL2_MOUSE	Cysteine-rich with EGF-like domain protein 2 OS=Mus musculus GN=Creld2 PE=1 SV=1
DPOG1_MOUSE	DNA polymerase subunit gamma-1 OS=Mus musculus GN=Polg PE=1 SV=3
CC114_MOUSE	Coiled-coil domain-containing protein 114 OS=Mus musculus GN=Ccdc114 PE=2 SV=1
MCP_MOUSE	Membrane cofactor protein OS=Mus musculus GN=Cd46 PE=1 SV=1
PRUNE_MOUSE	Protein prune homolog OS=Mus musculus GN=Prune PE=1 SV=1
OLM2A_MOUSE	Olfactomedin-like protein 2A OS=Mus musculus GN=Olfml2a PE=1 SV=1
ACOT1_MOUSE	Acyl-coenzyme A thioesterase 1 OS=Mus musculus GN=Acot1 PE=1 SV=1
TOP2B_MOUSE	DNA topoisomerase 2-beta OS=Mus musculus GN=Top2b PE=1 SV=2
5NTD_MOUSE	5'-nucleotidase OS=Mus musculus GN=Nt5e PE=1 SV=2
TOR1B_MOUSE	Torsin-1B OS=Mus musculus GN=Tor1b PE=1 SV=2
ECHD2_MOUSE	Enoyl-CoA hydratase domain-containing protein 2, mitochondrial OS=Mus musculus GN=Echdc2 PE=1 SV=2
HPS1_MOUSE	Hermansky-Pudlak syndrome 1 protein homolog OS=Mus musculus GN=Hps1 PE=2 SV=2
MANEL_MOUSE	Glycoprotein endo-alpha-1,2-mannosidase-like protein OS=Mus musculus GN=Maneal PE=2 SV=1
VWF_MOUSE	von Willebrand factor OS=Mus musculus GN=Vwf PE=1 SV=2
KAD7_MOUSE	Adenylate kinase 7 OS=Mus musculus GN=Ak7 PE=1 SV=1
AS3MT_MOUSE	Arsenite methyltransferase OS=Mus musculus GN=As3mt PE=1 SV=2
CKLF6_MOUSE	CKLF-like MARVEL transmembrane domain-containing protein 6 OS=Mus musculus GN=Cmtm6 PE=1 SV=1
APMAP_MOUSE	Adipocyte plasma membrane-associated protein OS=Mus musculus GN=Apmap PE=1 SV=1
ACSF3_MOUSE	Acyl-CoA synthetase family member 3, mitochondrial OS=Mus musculus GN=Acsf3 PE=1 SV=2
KAD1_MOUSE	Adenylate kinase isoenzyme 1 OS=Mus musculus GN=Ak1 PE=1 SV=1
MKL1_MOUSE	MKL/myocardin-like protein 1 OS=Mus musculus GN=Mkl1 PE=1 SV=2
SYNEM_MOUSE	Synemin OS=Mus musculus GN=Synm PE=1 SV=2
DCD2C_MOUSE	Doublecortin domain-containing protein 2C OS=Mus musculus GN=Dcdc2c PE=2 SV=2
SPEG_MOUSE	Striated muscle-specific serine/threonine-protein kinase OS=Mus musculus GN=Speg PE=1 SV=2
SACS_MOUSE	Sacsin OS=Mus musculus GN=Sacs PE=1 SV=2
PPA6_MOUSE	Lysophosphatidic acid phosphatase type 6 OS=Mus musculus GN=Acp6 PE=1 SV=1
CMC1_MOUSE	Calcium-binding mitochondrial carrier protein Aralar1 OS=Mus musculus GN=Slc25a12 PE=1 SV=1
PP4R1_MOUSE	Serine/threonine-protein phosphatase 4 regulatory subunit 1 OS=Mus musculus GN=Ppp4r1 PE=1 SV=2
CSN1_MOUSE	COP9 signalosome complex subunit 1 OS=Mus musculus GN=Gps1 PE=1 SV=1
VATC1_MOUSE	V-type proton ATPase subunit C 1 OS=Mus musculus GN=Atp6v1c1 PE=1 SV=4
SYVC_MOUSE	Valine--tRNA ligase OS=Mus musculus GN=Vars PE=1 SV=1
DHDH_MOUSE	Trans-1,2-dihydrobenzene-1,2-diol dehydrogenase OS=Mus musculus GN=Dhdh PE=1 SV=1
ACADM_MOUSE	Medium-chain specific acyl-CoA dehydrogenase, mitochondrial OS=Mus musculus GN=Acadm PE=1 SV=1
EPYC_MOUSE	Epiphycan OS=Mus musculus GN=Epyc PE=2 SV=1
AL1A2_MOUSE	Retinal dehydrogenase 2 OS=Mus musculus GN=Aldh1a2 PE=1 SV=2
ADAD1_MOUSE	Adenosine deaminase domain-containing protein 1 OS=Mus musculus GN=Adad1 PE=1 SV=1
SFRP3_MOUSE	Secreted frizzled-related protein 3 OS=Mus musculus GN=Frzb PE=1 SV=1
BAG3_MOUSE	BAG family molecular chaperone regulator 3 OS=Mus musculus GN=Bag3 PE=1 SV=2
RK_MOUSE	Rhodopsin kinase OS=Mus musculus GN=Grk1 PE=1 SV=1
NIP7_MOUSE	60S ribosome subunit biogenesis protein NIP7 homolog OS=Mus musculus GN=Nip7 PE=1 SV=1
ORC1_MOUSE	Origin recognition complex subunit 1 OS=Mus musculus GN=Orc1 PE=1 SV=2
ZNT1_MOUSE	Zinc transporter 1 OS=Mus musculus GN=Slc30a1 PE=1 SV=1
PPR32_MOUSE	Protein phosphatase 1 regulatory subunit 32 OS=Mus musculus GN=Ppp1r32 PE=1 SV=1
PSMD5_MOUSE	26S proteasome non-ATPase regulatory subunit 5 OS=Mus musculus GN=Psmd5 PE=1 SV=4
MYO7B_MOUSE	Unconventional myosin-VIIb OS=Mus musculus GN=Myo7b PE=1 SV=3
PAOX_MOUSE	Peroxisomal N(1)-acetyl-spermine/spermidine oxidase OS=Mus musculus GN=Paox PE=1 SV=3
LRRK2_MOUSE	Leucine-rich repeat serine/threonine-protein kinase 2 OS=Mus musculus GN=Lrrk2 PE=1 SV=2
KPSH1_MOUSE	Serine/threonine-protein kinase H1 OS=Mus musculus GN=Pskh1 PE=2 SV=3
SPEF2_MOUSE	Sperm flagellar protein 2 OS=Mus musculus GN=Spef2 PE=2 SV=2
SYT2_MOUSE	Synaptotagmin-2 OS=Mus musculus GN=Syt2 PE=1 SV=1
CKLF3_MOUSE	CKLF-like MARVEL transmembrane domain-containing protein 3 OS=Mus musculus GN=Cmtm3 PE=2 SV=1
DHE3_MOUSE	Glutamate dehydrogenase 1, mitochondrial OS=Mus musculus GN=Glud1 PE=1 SV=1
PKHG2_MOUSE	Pleckstrin homology domain-containing family G member 2 OS=Mus musculus GN=Plekhg2 PE=2 SV=2
PHOP1_MOUSE	Phosphoethanolamine/phosphocholine phosphatase OS=Mus musculus GN=Phospho1 PE=1 SV=1
WSB1_MOUSE	WD repeat and SOCS box-containing protein 1 OS=Mus musculus GN=Wsb1 PE=1 SV=1
ARC1B_MOUSE	Actin-related protein 2/3 complex subunit 1B OS=Mus musculus GN=Arpc1b PE=1 SV=4
ARCH_MOUSE	Protein archease OS=Mus musculus GN=Zbtb8os PE=1 SV=2
CENPE_MOUSE	Centromere-associated protein E OS=Mus musculus GN=Cenpe PE=1 SV=1
RHG12_MOUSE	Rho GTPase-activating protein 12 OS=Mus musculus GN=Arhgap12 PE=1 SV=2
ARI1_MOUSE	E3 ubiquitin-protein ligase ARIH1 OS=Mus musculus GN=Arih1 PE=1 SV=3
CYFP2_MOUSE	Cytoplasmic FMR1-interacting protein 2 OS=Mus musculus GN=Cyfip2 PE=1 SV=2
HORM2_MOUSE	HORMA domain-containing protein 2 OS=Mus musculus GN=Hormad2 PE=1 SV=1
MED17_MOUSE	Mediator of RNA polymerase II transcription subunit 17 OS=Mus musculus GN=Med17 PE=1 SV=1
GOT1B_MOUSE	Vesicle transport protein GOT1B OS=Mus musculus GN=Golt1b PE=1 SV=1
EMAL2_MOUSE	Echinoderm microtubule-associated protein-like 2 OS=Mus musculus GN=Eml2 PE=1 SV=1
KDM4C_MOUSE	Lysine-specific demethylase 4C OS=Mus musculus GN=Kdm4c PE=1 SV=1
WDR24_MOUSE	WD repeat-containing protein 24 OS=Mus musculus GN=Wdr24 PE=1 SV=1
WDR13_MOUSE	WD repeat-containing protein 13 OS=Mus musculus GN=Wdr13 PE=1 SV=1
ATAD1_MOUSE	ATPase family AAA domain-containing protein 1 OS=Mus musculus GN=Atad1 PE=1 SV=1
TOPZ1_MOUSE	Testis- and ovary-specific PAZ domain-containing protein 1 OS=Mus musculus GN=Topaz1 PE=2 SV=1
MMEL1_MOUSE	Membrane metallo-endopeptidase-like 1 OS=Mus musculus GN=Mmel1 PE=1 SV=1
CP4CA_MOUSE	Cytochrome P450 4A12A OS=Mus musculus GN=Cyp4a12a PE=1 SV=2
DNAI2_MOUSE	Dynein intermediate chain 2, axonemal OS=Mus musculus GN=Dnai2 PE=1 SV=2
ARMC3_MOUSE	Armadillo repeat-containing protein 3 OS=Mus musculus GN=Armc3 PE=1 SV=1
WDR89_MOUSE	WD repeat-containing protein 89 OS=Mus musculus GN=Wdr89 PE=2 SV=1
AL3B1_MOUSE	Aldehyde dehydrogenase family 3 member B1 OS=Mus musculus GN=Aldh3b1 PE=1 SV=1
FAHD2_MOUSE	Fumarylacetoacetate hydrolase domain-containing protein 2A OS=Mus musculus GN=Fahd2 PE=1 SV=1
3HIDH_MOUSE	3-hydroxyisobutyrate dehydrogenase, mitochondrial OS=Mus musculus GN=Hibadh PE=1 SV=1
PP1B_MOUSE	Serine/threonine-protein phosphatase PP1-beta catalytic subunit OS=Mus musculus GN=Ppp1cb PE=1 SV=3
6PGL_MOUSE	6-phosphogluconolactonase OS=Mus musculus GN=Pgls PE=1 SV=1
ETFA_MOUSE	Electron transfer flavoprotein subunit alpha, mitochondrial OS=Mus musculus GN=Etfa PE=1 SV=2
CAH2_MOUSE	Carbonic anhydrase 2 OS=Mus musculus GN=Ca2 PE=1 SV=4
1433Z_MOUSE	14-3-3 protein zeta/delta OS=Mus musculus GN=Ywhaz PE=1 SV=1
UCHL3_MOUSE	Ubiquitin carboxyl-terminal hydrolase isozyme L3 OS=Mus musculus GN=Uchl3 PE=1 SV=2
ANXA5_MOUSE	Annexin A5 OS=Mus musculus GN=Anxa5 PE=1 SV=1
ARK72_MOUSE	Aflatoxin B1 aldehyde reductase member 2 OS=Mus musculus GN=Akr7a2 PE=1 SV=3
PHB2_MOUSE	Prohibitin-2 OS=Mus musculus GN=Phb2 PE=1 SV=1
STX12_MOUSE	Syntaxin-12 OS=Mus musculus GN=Stx12 PE=1 SV=1
BASI_MOUSE	Basigin OS=Mus musculus GN=Bsg PE=1 SV=2
HDHD2_MOUSE	Haloacid dehalogenase-like hydrolase domain-containing protein 2 OS=Mus musculus GN=Hdhd2 PE=1 SV=2
PHB_MOUSE	Prohibitin OS=Mus musculus GN=Phb PE=1 SV=1
HS74L_MOUSE	Heat shock 70 kDa protein 4L OS=Mus musculus GN=Hspa4l PE=1 SV=2
ACTC_MOUSE	Actin, alpha cardiac muscle 1 OS=Mus musculus GN=Actc1 PE=1 SV=1
CY1_MOUSE	Cytochrome c1, heme protein, mitochondrial OS=Mus musculus GN=Cyc1 PE=1 SV=1
PSME2_MOUSE	Proteasome activator complex subunit 2 OS=Mus musculus GN=Psme2 PE=1 SV=4
EF1B_MOUSE	Elongation factor 1-beta OS=Mus musculus GN=Eef1b PE=1 SV=5
PSB7_MOUSE	Proteasome subunit beta type-7 OS=Mus musculus GN=Psmb7 PE=1 SV=1
GLOD4_MOUSE	Glyoxalase domain-containing protein 4 OS=Mus musculus GN=Glod4 PE=1 SV=1
DHB8_MOUSE	Estradiol 17-beta-dehydrogenase 8 OS=Mus musculus GN=Hsd17b8 PE=1 SV=2
PP2AA_MOUSE	Serine/threonine-protein phosphatase 2A catalytic subunit alpha isoform OS=Mus musculus GN=Ppp2ca PE=1 SV=1
CSN7A_MOUSE	COP9 signalosome complex subunit 7a OS=Mus musculus GN=Cops7a PE=1 SV=2
ANX13_MOUSE	Annexin A13 OS=Mus musculus GN=Anxa13 PE=1 SV=3
ESTD_MOUSE	S-formylglutathione hydrolase OS=Mus musculus GN=Esd PE=1 SV=1
MDHC_MOUSE	Malate dehydrogenase, cytoplasmic OS=Mus musculus GN=Mdh1 PE=1 SV=3
SP17_MOUSE	Sperm surface protein Sp17 OS=Mus musculus GN=Spa17 PE=1 SV=1
C1QBP_MOUSE	Complement component 1 Q subcomponent-binding protein, mitochondrial OS=Mus musculus GN=C1qbp PE=1 SV=1
SNAA_MOUSE	Alpha-soluble NSF attachment protein OS=Mus musculus GN=Napa PE=1 SV=1
CRIS1_MOUSE	Cysteine-rich secretory protein 1 OS=Mus musculus GN=Crisp1 PE=2 SV=1
IDLC_MOUSE	Axonemal dynein light intermediate polypeptide 1 OS=Mus musculus GN=Dnali1 PE=1 SV=1
HCDH_MOUSE	Hydroxyacyl-coenzyme A dehydrogenase, mitochondrial OS=Mus musculus GN=Hadh PE=1 SV=2
TX101_MOUSE	Testis-expressed sequence 101 protein OS=Mus musculus GN=Tex101 PE=1 SV=1
PSA1_MOUSE	Proteasome subunit alpha type-1 OS=Mus musculus GN=Psma1 PE=1 SV=1
VATA_MOUSE	V-type proton ATPase catalytic subunit A OS=Mus musculus GN=Atp6v1a PE=1 SV=2
ATPG_MOUSE	ATP synthase subunit gamma, mitochondrial OS=Mus musculus GN=Atp5c1 PE=1 SV=1
MECR_MOUSE	Trans-2-enoyl-CoA reductase, mitochondrial OS=Mus musculus GN=Mecr PE=1 SV=2
VDAC1_MOUSE	Voltage-dependent anion-selective channel protein 1 OS=Mus musculus GN=Vdac1 PE=1 SV=3
PGAM1_MOUSE	Phosphoglycerate mutase 1 OS=Mus musculus GN=Pgam1 PE=1 SV=3
TSSK4_MOUSE	Testis-specific serine/threonine-protein kinase 4 OS=Mus musculus GN=Tssk4 PE=2 SV=1
PNPH_MOUSE	Purine nucleoside phosphorylase OS=Mus musculus GN=Pnp PE=1 SV=2
COPE_MOUSE	Coatomer subunit epsilon OS=Mus musculus GN=Cope PE=1 SV=3
ALD1_MOUSE	Aldose reductase-related protein 1 OS=Mus musculus GN=Akr1b7 PE=1 SV=4
1433E_MOUSE	14-3-3 protein epsilon OS=Mus musculus GN=Ywhae PE=1 SV=1
EF1D_MOUSE	Elongation factor 1-delta OS=Mus musculus GN=Eef1d PE=1 SV=3
1433G_MOUSE	14-3-3 protein gamma OS=Mus musculus GN=Ywhag PE=1 SV=2
CLIC1_MOUSE	Chloride intracellular channel protein 1 OS=Mus musculus GN=Clic1 PE=1 SV=3
NB5R2_MOUSE	NADH-cytochrome b5 reductase 2 OS=Mus musculus GN=Cyb5r2 PE=2 SV=2
NAGK_MOUSE	N-acetyl-D-glucosamine kinase OS=Mus musculus GN=Nagk PE=1 SV=3
D39U1_MOUSE	Epimerase family protein SDR39U1 OS=Mus musculus GN=Sdr39u1 PE=1 SV=1
DHPR_MOUSE	Dihydropteridine reductase OS=Mus musculus GN=Qdpr PE=1 SV=2
DNJ5B_MOUSE	DnaJ homolog subfamily C member 5B OS=Mus musculus GN=Dnajc5b PE=1 SV=1
CBR1_MOUSE	Carbonyl reductase [NADPH] 1 OS=Mus musculus GN=Cbr1 PE=1 SV=3
1433T_MOUSE	14-3-3 protein theta OS=Mus musculus GN=Ywhaq PE=1 SV=1
SGTA_MOUSE	Small glutamine-rich tetratricopeptide repeat-containing protein alpha OS=Mus musculus GN=Sgta PE=1 SV=2
NB5R3_MOUSE	NADH-cytochrome b5 reductase 3 OS=Mus musculus GN=Cyb5r3 PE=1 SV=3
LMAN2_MOUSE	Vesicular integral-membrane protein VIP36 OS=Mus musculus GN=Lman2 PE=1 SV=2
HSP72_MOUSE	Heat shock-related 70 kDa protein 2 OS=Mus musculus GN=Hspa2 PE=1 SV=2
BPIA3_MOUSE	BPI fold-containing family A member 3 OS=Mus musculus GN=Bpifa3 PE=2 SV=1
BAP31_MOUSE	B-cell receptor-associated protein 31 OS=Mus musculus GN=Bcap31 PE=1 SV=4
FA78A_MOUSE	Protein FAM78A OS=Mus musculus GN=Fam78a PE=1 SV=1
SFXN3_MOUSE	Sideroflexin-3 OS=Mus musculus GN=Sfxn3 PE=1 SV=1
NIT2_MOUSE	Omega-amidase NIT2 OS=Mus musculus GN=Nit2 PE=1 SV=1
DHRS1_MOUSE	Dehydrogenase/reductase SDR family member 1 OS=Mus musculus GN=Dhrs1 PE=1 SV=1
OCAD1_MOUSE	OCIA domain-containing protein 1 OS=Mus musculus GN=Ociad1 PE=1 SV=1
TXND3_MOUSE	Thioredoxin domain-containing protein 3 OS=Mus musculus GN=Nme8 PE=2 SV=1
PDLI3_MOUSE	PDZ and LIM domain protein 3 OS=Mus musculus GN=Pdlim3 PE=1 SV=1
NIT1_MOUSE	Nitrilase homolog 1 OS=Mus musculus GN=Nit1 PE=1 SV=2
LCN12_MOUSE	Epididymal-specific lipocalin-12 OS=Mus musculus GN=Lcn12 PE=2 SV=1
CAND1_MOUSE	Cullin-associated NEDD8-dissociated protein 1 OS=Mus musculus GN=Cand1 PE=1 SV=2
1433B_MOUSE	14-3-3 protein beta/alpha OS=Mus musculus GN=Ywhab PE=1 SV=3
CABYR_MOUSE	Calcium-binding tyrosine phosphorylation-regulated protein OS=Mus musculus GN=Cabyr PE=1 SV=1
TPM3_MOUSE	Tropomyosin alpha-3 chain OS=Mus musculus GN=Tpm3 PE=1 SV=3
PPP6_MOUSE	Serine/threonine-protein phosphatase 6 catalytic subunit OS=Mus musculus GN=Ppp6c PE=1 SV=1
CLIC3_MOUSE	Chloride intracellular channel protein 3 OS=Mus musculus GN=Clic3 PE=1 SV=2
MIC27_MOUSE	MICOS complex subunit Mic27 OS=Mus musculus GN=Apool PE=1 SV=1
HDHD3_MOUSE	Haloacid dehalogenase-like hydrolase domain-containing protein 3 OS=Mus musculus GN=Hdhd3 PE=1 SV=1
FA49B_MOUSE	Protein FAM49B OS=Mus musculus GN=Fam49b PE=1 SV=1
SFXN1_MOUSE	Sideroflexin-1 OS=Mus musculus GN=Sfxn1 PE=1 SV=3
EPCAM_MOUSE	Epithelial cell adhesion molecule OS=Mus musculus GN=Epcam PE=1 SV=1
ECI1_MOUSE	Enoyl-CoA delta isomerase 1, mitochondrial OS=Mus musculus GN=Eci1 PE=1 SV=2
CLMN_MOUSE	Calmin OS=Mus musculus GN=Clmn PE=1 SV=2
HBB2_MOUSE	Hemoglobin subunit beta-2 OS=Mus musculus GN=Hbb-b2 PE=1 SV=2
BDH_MOUSE	D-beta-hydroxybutyrate dehydrogenase, mitochondrial OS=Mus musculus GN=Bdh1 PE=1 SV=2
DENR_MOUSE	Density-regulated protein OS=Mus musculus GN=Denr PE=1 SV=1
EZRI_MOUSE	Ezrin OS=Mus musculus GN=Ezr PE=1 SV=3
SRPRB_MOUSE	Signal recognition particle receptor subunit beta OS=Mus musculus GN=Srprb PE=1 SV=1
CHIP_MOUSE	STIP1 homology and U box-containing protein 1 OS=Mus musculus GN=Stub1 PE=1 SV=1
PSMD8_MOUSE	26S proteasome non-ATPase regulatory subunit 8 OS=Mus musculus GN=Psmd8 PE=1 SV=2
OTUB1_MOUSE	Ubiquitin thioesterase OTUB1 OS=Mus musculus GN=Otub1 PE=1 SV=2
ECH1_MOUSE	Delta(3,5)-Delta(2,4)-dienoyl-CoA isomerase, mitochondrial OS=Mus musculus GN=Ech1 PE=1 SV=1
CG062_MOUSE	Uncharacterized protein C7orf62 homolog OS=Mus musculus PE=2 SV=1
RAB15_MOUSE	Ras-related protein Rab-15 OS=Mus musculus GN=Rab15 PE=1 SV=1
CLIC4_MOUSE	Chloride intracellular channel protein 4 OS=Mus musculus GN=Clic4 PE=1 SV=3
GNMT_MOUSE	Glycine N-methyltransferase OS=Mus musculus GN=Gnmt PE=1 SV=3
LRIQ3_MOUSE	Leucine-rich repeat and IQ domain-containing protein 3 OS=Mus musculus GN=Lrriq3 PE=2 SV=1
P5CR2_MOUSE	Pyrroline-5-carboxylate reductase 2 OS=Mus musculus GN=Pycr2 PE=1 SV=1
NNRD_MOUSE	ATP-dependent (S)-NAD(P)H-hydrate dehydratase OS=Mus musculus GN=Carkd PE=1 SV=1
HBA_MOUSE	Hemoglobin subunit alpha OS=Mus musculus GN=Hba PE=1 SV=2
DIC_MOUSE	Mitochondrial dicarboxylate carrier OS=Mus musculus GN=Slc25a10 PE=1 SV=2
RRAGA_MOUSE	Ras-related GTP-binding protein A OS=Mus musculus GN=Rraga PE=1 SV=1
PCTL_MOUSE	PCTP-like protein OS=Mus musculus GN=Stard10 PE=1 SV=1
ASB9_MOUSE	Ankyrin repeat and SOCS box protein 9 OS=Mus musculus GN=Asb9 PE=1 SV=2
CB061_MOUSE	Uncharacterized protein C2orf61 homolog OS=Mus musculus PE=2 SV=1
STX7_MOUSE	Syntaxin-7 OS=Mus musculus GN=Stx7 PE=1 SV=3
MTCH2_MOUSE	Mitochondrial carrier homolog 2 OS=Mus musculus GN=Mtch2 PE=1 SV=1
PDIA1_MOUSE	Protein disulfide-isomerase OS=Mus musculus GN=P4hb PE=1 SV=2
WDR61_MOUSE	WD repeat-containing protein 61 OS=Mus musculus GN=Wdr61 PE=1 SV=1
2AAA_MOUSE	Serine/threonine-protein phosphatase 2A 65 kDa regulatory subunit A alpha isoform OS=Mus musculus GN=Ppp2r1a PE=1 SV=3
UBX11_MOUSE	UBX domain-containing protein 11 OS=Mus musculus GN=Ubxn11 PE=1 SV=1
PGAM5_MOUSE	Serine/threonine-protein phosphatase PGAM5, mitochondrial OS=Mus musculus GN=Pgam5 PE=1 SV=1
PSD11_MOUSE	26S proteasome non-ATPase regulatory subunit 11 OS=Mus musculus GN=Psmd11 PE=1 SV=3
RDH14_MOUSE	Retinol dehydrogenase 14 OS=Mus musculus GN=Rdh14 PE=1 SV=1
FHL1_MOUSE	Four and a half LIM domains protein 1 OS=Mus musculus GN=Fhl1 PE=1 SV=3
PPT1_MOUSE	Palmitoyl-protein thioesterase 1 OS=Mus musculus GN=Ppt1 PE=1 SV=2
MTHR_MOUSE	Methylenetetrahydrofolate reductase OS=Mus musculus GN=Mthfr PE=1 SV=2
ODBB_MOUSE	2-oxoisovalerate dehydrogenase subunit beta, mitochondrial OS=Mus musculus GN=Bckdhb PE=1 SV=2
TXTP_MOUSE	Tricarboxylate transport protein, mitochondrial OS=Mus musculus GN=Slc25a1 PE=1 SV=1
DDX49_MOUSE	Probable ATP-dependent RNA helicase DDX49 OS=Mus musculus GN=Ddx49 PE=2 SV=1
GL1D1_MOUSE	Glycosyltransferase 1 domain-containing protein 1 OS=Mus musculus GN=Glt1d1 PE=2 SV=2
HNRL2_MOUSE	Heterogeneous nuclear ribonucleoprotein U-like protein 2 OS=Mus musculus GN=Hnrnpul2 PE=1 SV=2
PRS44_MOUSE	Serine protease 44 OS=Mus musculus GN=Prss44 PE=2 SV=1
AP1B1_MOUSE	AP-1 complex subunit beta-1 OS=Mus musculus GN=Ap1b1 PE=1 SV=2
GSK3A_MOUSE	Glycogen synthase kinase-3 alpha OS=Mus musculus GN=Gsk3a PE=1 SV=2
ABHDA_MOUSE	Mycophenolic acid acyl-glucuronide esterase, mitochondrial OS=Mus musculus GN=Abhd10 PE=1 SV=1
F10A1_MOUSE	Hsc70-interacting protein OS=Mus musculus GN=St13 PE=1 SV=1
THEG_MOUSE	Testicular haploid expressed gene protein OS=Mus musculus GN=Theg PE=1 SV=1
CTR9_MOUSE	RNA polymerase-associated protein CTR9 homolog OS=Mus musculus GN=Ctr9 PE=1 SV=2
ASAH1_MOUSE	Acid ceramidase OS=Mus musculus GN=Asah1 PE=1 SV=1
SARNP_MOUSE	SAP domain-containing ribonucleoprotein OS=Mus musculus GN=Sarnp PE=1 SV=3
GBB2_MOUSE	Guanine nucleotide-binding protein G(I)/G(S)/G(T) subunit beta-2 OS=Mus musculus GN=Gnb2 PE=1 SV=3
DHRS4_MOUSE	Dehydrogenase/reductase SDR family member 4 OS=Mus musculus GN=Dhrs4 PE=1 SV=3
RS2_MOUSE	40S ribosomal protein S2 OS=Mus musculus GN=Rps2 PE=1 SV=3
LPP1_MOUSE	Lipid phosphate phosphohydrolase 1 OS=Mus musculus GN=Ppap2a PE=1 SV=1
ANXA4_MOUSE	Annexin A4 OS=Mus musculus GN=Anxa4 PE=1 SV=4
DNJC5_MOUSE	DnaJ homolog subfamily C member 5 OS=Mus musculus GN=Dnajc5 PE=1 SV=1
NPL_MOUSE	N-acetylneuraminate lyase OS=Mus musculus GN=Npl PE=1 SV=1
MTD2L_MOUSE	Probable bifunctional methylenetetrahydrofolate dehydrogenase/cyclohydrolase 2 OS=Mus musculus GN=Mthfd2l PE=3 SV=1
VATD_MOUSE	V-type proton ATPase subunit D OS=Mus musculus GN=Atp6v1d PE=1 SV=1
PSD12_MOUSE	26S proteasome non-ATPase regulatory subunit 12 OS=Mus musculus GN=Psmd12 PE=1 SV=4
CUTC_MOUSE	Copper homeostasis protein cutC homolog OS=Mus musculus GN=Cutc PE=1 SV=1
ISC2A_MOUSE	Isochorismatase domain-containing protein 2A, mitochondrial OS=Mus musculus GN=Isoc2a PE=1 SV=1
EIF3L_MOUSE	Eukaryotic translation initiation factor 3 subunit L OS=Mus musculus GN=Eif3l PE=1 SV=1
CLCA_MOUSE	Clathrin light chain A OS=Mus musculus GN=Clta PE=1 SV=2
ZN750_MOUSE	Zinc finger protein 750 OS=Mus musculus GN=Znf750 PE=2 SV=1
ANXA6_MOUSE	Annexin A6 OS=Mus musculus GN=Anxa6 PE=1 SV=3
ARMX2_MOUSE	Armadillo repeat-containing X-linked protein 2 OS=Mus musculus GN=Armcx2 PE=2 SV=2
PSME1_MOUSE	Proteasome activator complex subunit 1 OS=Mus musculus GN=Psme1 PE=1 SV=2
CTDP1_MOUSE	RNA polymerase II subunit A C-terminal domain phosphatase OS=Mus musculus GN=Ctdp1 PE=1 SV=1
DDX21_MOUSE	Nucleolar RNA helicase 2 OS=Mus musculus GN=Ddx21 PE=1 SV=3
CAB39_MOUSE	Calcium-binding protein 39 OS=Mus musculus GN=Cab39 PE=1 SV=2
CSN7B_MOUSE	COP9 signalosome complex subunit 7b OS=Mus musculus GN=Cops7b PE=1 SV=1
HECD2_MOUSE	Probable E3 ubiquitin-protein ligase HECTD2 OS=Mus musculus GN=Hectd2 PE=1 SV=2
VAPA_MOUSE	Vesicle-associated membrane protein-associated protein A OS=Mus musculus GN=Vapa PE=1 SV=2
PSA4_MOUSE	Proteasome subunit alpha type-4 OS=Mus musculus GN=Psma4 PE=1 SV=1
EI2BA_MOUSE	Translation initiation factor eIF-2B subunit alpha OS=Mus musculus GN=Eif2b1 PE=1 SV=1
TDRKH_MOUSE	Tudor and KH domain-containing protein OS=Mus musculus GN=Tdrkh PE=1 SV=1
STK10_MOUSE	Serine/threonine-protein kinase 10 OS=Mus musculus GN=Stk10 PE=1 SV=2
F212B_MOUSE	Protein FAM212B OS=Mus musculus GN=Fam212b PE=2 SV=1
RGN_MOUSE	Regucalcin OS=Mus musculus GN=Rgn PE=1 SV=1
GOGA1_MOUSE	Golgin subfamily A member 1 OS=Mus musculus GN=Golga1 PE=1 SV=2
PPIP1_MOUSE	Proline-serine-threonine phosphatase-interacting protein 1 OS=Mus musculus GN=Pstpip1 PE=1 SV=1
DJC14_MOUSE	DnaJ homolog subfamily C member 14 OS=Mus musculus GN=Dnajc14 PE=2 SV=2
LAMC3_MOUSE	Laminin subunit gamma-3 OS=Mus musculus GN=Lamc3 PE=1 SV=2
ALX1_MOUSE	ALX homeobox protein 1 OS=Mus musculus GN=Alx1 PE=1 SV=1
CRIPT_MOUSE	Cysteine-rich PDZ-binding protein OS=Mus musculus GN=Cript PE=1 SV=1
PSA_MOUSE	Puromycin-sensitive aminopeptidase OS=Mus musculus GN=Npepps PE=1 SV=2
TPD54_MOUSE	Tumor protein D54 OS=Mus musculus GN=Tpd52l2 PE=1 SV=1
GSTM7_MOUSE	Glutathione S-transferase Mu 7 OS=Mus musculus GN=Gstm7 PE=1 SV=1
CAF17_MOUSE	Putative transferase CAF17 homolog, mitochondrial OS=Mus musculus GN=Iba57 PE=1 SV=1
DND1_MOUSE	Dead end protein homolog 1 OS=Mus musculus GN=Dnd1 PE=1 SV=1
M2OM_MOUSE	Mitochondrial 2-oxoglutarate/malate carrier protein OS=Mus musculus GN=Slc25a11 PE=1 SV=3
FAAH1_MOUSE	Fatty-acid amide hydrolase 1 OS=Mus musculus GN=Faah PE=1 SV=1
KT222_MOUSE	Keratin-like protein KRT222 OS=Mus musculus GN=Krt222 PE=2 SV=1
UBE2O_MOUSE	E2/E3 hybrid ubiquitin-protein ligase UBE2O OS=Mus musculus GN=Ube2o PE=1 SV=3
S2535_MOUSE	Solute carrier family 25 member 35 OS=Mus musculus GN=Slc25a35 PE=1 SV=2
GNPAT_MOUSE	Dihydroxyacetone phosphate acyltransferase OS=Mus musculus GN=Gnpat PE=1 SV=1
STK39_MOUSE	STE20/SPS1-related proline-alanine-rich protein kinase OS=Mus musculus GN=Stk39 PE=1 SV=1
UBTD1_MOUSE	Ubiquitin domain-containing protein 1 OS=Mus musculus GN=Ubtd1 PE=2 SV=1
PNMT_MOUSE	Phenylethanolamine N-methyltransferase OS=Mus musculus GN=Pnmt PE=2 SV=1
LUZP1_MOUSE	Leucine zipper protein 1 OS=Mus musculus GN=Luzp1 PE=1 SV=2
GDPD1_MOUSE	Glycerophosphodiester phosphodiesterase domain-containing protein 1 OS=Mus musculus GN=Gdpd1 PE=1 SV=1
ZN691_MOUSE	Zinc finger protein 691 OS=Mus musculus GN=Znf691 PE=2 SV=1
NDUA9_MOUSE	NADH dehydrogenase [ubiquinone] 1 alpha subcomplex subunit 9, mitochondrial OS=Mus musculus GN=Ndufa9 PE=1 SV=2
CEGT_MOUSE	Ceramide glucosyltransferase OS=Mus musculus GN=Ugcg PE=1 SV=1
IDI2_MOUSE	Isopentenyl-diphosphate delta-isomerase 2 OS=Mus musculus GN=Idi2 PE=2 SV=1
2ABG_MOUSE	Serine/threonine-protein phosphatase 2A 55 kDa regulatory subunit B gamma isoform OS=Mus musculus GN=Ppp2r2c PE=1 SV=1
RABEK_MOUSE	Rab9 effector protein with kelch motifs OS=Mus musculus GN=Rabepk PE=1 SV=2
PLCZ1_MOUSE	1-phosphatidylinositol 4,5-bisphosphate phosphodiesterase zeta-1 OS=Mus musculus GN=Plcz1 PE=1 SV=1
DHB4_MOUSE	Peroxisomal multifunctional enzyme type 2 OS=Mus musculus GN=Hsd17b4 PE=1 SV=3
COG3_MOUSE	Conserved oligomeric Golgi complex subunit 3 OS=Mus musculus GN=Cog3 PE=1 SV=3
MRCKB_MOUSE	Serine/threonine-protein kinase MRCK beta OS=Mus musculus GN=Cdc42bpb PE=1 SV=2
TRPC2_MOUSE	Short transient receptor potential channel 2 OS=Mus musculus GN=Trpc2 PE=2 SV=2
IPP2_MOUSE	Protein phosphatase inhibitor 2 OS=Mus musculus GN=Ppp1r2 PE=1 SV=3
ARPC2_MOUSE	Actin-related protein 2/3 complex subunit 2 OS=Mus musculus GN=Arpc2 PE=1 SV=3
NR6A1_MOUSE	Nuclear receptor subfamily 6 group A member 1 OS=Mus musculus GN=Nr6a1 PE=1 SV=1
TOR1A_MOUSE	Torsin-1A OS=Mus musculus GN=Tor1a PE=1 SV=1
GBLP_MOUSE	Guanine nucleotide-binding protein subunit beta-2-like 1 OS=Mus musculus GN=Gnb2l1 PE=1 SV=3
GLO2_MOUSE	Hydroxyacylglutathione hydrolase, mitochondrial OS=Mus musculus GN=Hagh PE=1 SV=2
PLK4_MOUSE	Serine/threonine-protein kinase PLK4 OS=Mus musculus GN=Plk4 PE=1 SV=2
EHD3_MOUSE	EH domain-containing protein 3 OS=Mus musculus GN=Ehd3 PE=1 SV=2
CCAR2_MOUSE	Cell cycle and apoptosis regulator protein 2 OS=Mus musculus GN=Ccar2 PE=1 SV=2
PRS45_MOUSE	Inactive serine protease 45 OS=Mus musculus GN=Prss45 PE=2 SV=1
CEP95_MOUSE	Centrosomal protein of 95 kDa OS=Mus musculus GN=Cep95 PE=1 SV=2
PRR33_MOUSE	Proline-rich protein 33 OS=Mus musculus GN=Prr33 PE=2 SV=1
DYH12_MOUSE	Dynein heavy chain 12, axonemal OS=Mus musculus GN=Dnah12 PE=1 SV=2
PDIA4_MOUSE	Protein disulfide-isomerase A4 OS=Mus musculus GN=Pdia4 PE=1 SV=3
SURF6_MOUSE	Surfeit locus protein 6 OS=Mus musculus GN=Surf6 PE=1 SV=1
MEOX1_MOUSE	Homeobox protein MOX-1 OS=Mus musculus GN=Meox1 PE=1 SV=1
GLRA4_MOUSE	Glycine receptor subunit alpha-4 OS=Mus musculus GN=Glra4 PE=2 SV=3
DRS7B_MOUSE	Dehydrogenase/reductase SDR family member 7B OS=Mus musculus GN=Dhrs7b PE=1 SV=1
PER1_MOUSE	Period circadian protein homolog 1 OS=Mus musculus GN=Per1 PE=1 SV=2
DDAH2_MOUSE	N(G),N(G)-dimethylarginine dimethylaminohydrolase 2 OS=Mus musculus GN=Ddah2 PE=1 SV=1
GOLP3_MOUSE	Golgi phosphoprotein 3 OS=Mus musculus GN=Golph3 PE=1 SV=1
CO1A1_MOUSE	Collagen alpha-1(I) chain OS=Mus musculus GN=Col1a1 PE=1 SV=4
AN32B_MOUSE	Acidic leucine-rich nuclear phosphoprotein 32 family member B OS=Mus musculus GN=Anp32b PE=1 SV=1
UST_MOUSE	Uronyl 2-sulfotransferase OS=Mus musculus GN=Ust PE=2 SV=3
R9BP_MOUSE	Regulator of G-protein signaling 9-binding protein OS=Mus musculus GN=Rgs9bp PE=1 SV=2
BRF2_MOUSE	Transcription factor IIIB 50 kDa subunit OS=Mus musculus GN=Brf2 PE=1 SV=1
CP250_MOUSE	Centrosome-associated protein CEP250 OS=Mus musculus GN=Cep250 PE=1 SV=4
MYO1C_MOUSE	Unconventional myosin-Ic OS=Mus musculus GN=Myo1c PE=1 SV=2
GPKOW_MOUSE	G patch domain and KOW motifs-containing protein OS=Mus musculus GN=Gpkow PE=1 SV=2
UCRI_MOUSE	Cytochrome b-c1 complex subunit Rieske, mitochondrial OS=Mus musculus GN=Uqcrfs1 PE=1 SV=1
GCC2_MOUSE	GRIP and coiled-coil domain-containing protein 2 OS=Mus musculus GN=Gcc2 PE=1 SV=2
GATL2_MOUSE	GATS-like protein 2 OS=Mus musculus GN=Gatsl2 PE=1 SV=1
MIME_MOUSE	Mimecan OS=Mus musculus GN=Ogn PE=1 SV=1
ANM3_MOUSE	Protein arginine N-methyltransferase 3 OS=Mus musculus GN=Prmt3 PE=1 SV=2
STK33_MOUSE	Serine/threonine-protein kinase 33 OS=Mus musculus GN=Stk33 PE=1 SV=2
S38A2_MOUSE	Sodium-coupled neutral amino acid transporter 2 OS=Mus musculus GN=Slc38a2 PE=1 SV=1
RNF12_MOUSE	E3 ubiquitin-protein ligase RLIM OS=Mus musculus GN=Rlim PE=1 SV=2
SPEE_MOUSE	Spermidine synthase OS=Mus musculus GN=Srm PE=1 SV=1
KDM3A_MOUSE	Lysine-specific demethylase 3A OS=Mus musculus GN=Kdm3a PE=1 SV=1
ATPK_MOUSE	ATP synthase subunit f, mitochondrial OS=Mus musculus GN=Atp5j2 PE=1 SV=3
UTP18_MOUSE	U3 small nucleolar RNA-associated protein 18 homolog OS=Mus musculus GN=Utp18 PE=1 SV=1
DSEL_MOUSE	Dermatan-sulfate epimerase-like protein OS=Mus musculus GN=Dsel PE=2 SV=1
ALDH2_MOUSE	Aldehyde dehydrogenase, mitochondrial OS=Mus musculus GN=Aldh2 PE=1 SV=1
JIP2_MOUSE	C-Jun-amino-terminal kinase-interacting protein 2 OS=Mus musculus GN=Mapk8ip2 PE=1 SV=1
OTOAN_MOUSE	Otoancorin OS=Mus musculus GN=Otoa PE=2 SV=1
GLPK2_MOUSE	Glycerol kinase 2 OS=Mus musculus GN=Gk2 PE=1 SV=1
ENOPH_MOUSE	Enolase-phosphatase E1 OS=Mus musculus GN=Enoph1 PE=1 SV=1
SENP5_MOUSE	Sentrin-specific protease 5 OS=Mus musculus GN=Senp5 PE=2 SV=1
TASOR_MOUSE	Protein TASOR OS=Mus musculus GN=Fam208a PE=1 SV=2
QOR_MOUSE	Quinone oxidoreductase OS=Mus musculus GN=Cryz PE=1 SV=1
RN213_MOUSE	E3 ubiquitin-protein ligase RNF213 OS=Mus musculus GN=Rnf213 PE=1 SV=1
HIC1_MOUSE	Hypermethylated in cancer 1 protein OS=Mus musculus GN=Hic1 PE=1 SV=4
LSM4_MOUSE	U6 snRNA-associated Sm-like protein LSm4 OS=Mus musculus GN=Lsm4 PE=1 SV=1
SYNP2_MOUSE	Synaptopodin-2 OS=Mus musculus GN=Synpo2 PE=1 SV=2
TSNAX_MOUSE	Translin-associated protein X OS=Mus musculus GN=Tsnax PE=1 SV=1
NAA15_MOUSE	N-alpha-acetyltransferase 15, NatA auxiliary subunit OS=Mus musculus GN=Naa15 PE=1 SV=1
AGRE4_MOUSE	Adhesion G protein-coupled receptor E4 OS=Mus musculus GN=Adgre4 PE=1 SV=1
RHEB_MOUSE	GTP-binding protein Rheb OS=Mus musculus GN=Rheb PE=1 SV=1
ANO8_MOUSE	Anoctamin-8 OS=Mus musculus GN=Ano8 PE=1 SV=3
FEZF1_MOUSE	Fez family zinc finger protein 1 OS=Mus musculus GN=Fezf1 PE=2 SV=1
CAC1E_MOUSE	Voltage-dependent R-type calcium channel subunit alpha-1E OS=Mus musculus GN=Cacna1e PE=1 SV=1
HMOX2_MOUSE	Heme oxygenase 2 OS=Mus musculus GN=Hmox2 PE=1 SV=1
CKP2L_MOUSE	Cytoskeleton-associated protein 2-like OS=Mus musculus GN=Ckap2l PE=1 SV=1
BAZ1A_MOUSE	Bromodomain adjacent to zinc finger domain protein 1A OS=Mus musculus GN=Baz1a PE=1 SV=3
SYNM_MOUSE	Probable asparagine--tRNA ligase, mitochondrial OS=Mus musculus GN=Nars2 PE=1 SV=1
LRGUK_MOUSE	Leucine-rich repeat and guanylate kinase domain-containing protein OS=Mus musculus GN=Lrguk PE=2 SV=1
DECR_MOUSE	2,4-dienoyl-CoA reductase, mitochondrial OS=Mus musculus GN=Decr1 PE=1 SV=1
AN13C_MOUSE	Ankyrin repeat domain-containing protein 13C OS=Mus musculus GN=Ankrd13c PE=1 SV=2
STX2_MOUSE	Syntaxin-2 OS=Mus musculus GN=Stx2 PE=1 SV=1
DAG1_MOUSE	Dystroglycan OS=Mus musculus GN=Dag1 PE=1 SV=4
SCNBA_MOUSE	Sodium channel protein type 11 subunit alpha OS=Mus musculus GN=Scn11a PE=2 SV=2
1433F_MOUSE	14-3-3 protein eta OS=Mus musculus GN=Ywhah PE=1 SV=2
CRIS3_MOUSE	Cysteine-rich secretory protein 3 OS=Mus musculus GN=Crisp3 PE=1 SV=1
GSTM1_MOUSE	Glutathione S-transferase Mu 1 OS=Mus musculus GN=Gstm1 PE=1 SV=2
GSTM2_MOUSE	Glutathione S-transferase Mu 2 OS=Mus musculus GN=Gstm2 PE=1 SV=2
GSTM5_MOUSE	Glutathione S-transferase Mu 5 OS=Mus musculus GN=Gstm5 PE=1 SV=1
GSTM4_MOUSE	Glutathione S-transferase Mu 3 OS=Mus musculus GN=Gstm3 PE=1 SV=2
COX2_MOUSE	Cytochrome c oxidase subunit 2 OS=Mus musculus GN=Mtco2 PE=1 SV=1
KAD2_MOUSE	Adenylate kinase 2, mitochondrial OS=Mus musculus GN=Ak2 PE=1 SV=5
PRDX6_MOUSE	Peroxiredoxin-6 OS=Mus musculus GN=Prdx6 PE=1 SV=3
CBR4_MOUSE	Carbonyl reductase family member 4 OS=Mus musculus GN=Cbr4 PE=1 SV=2
CLPP_MOUSE	ATP-dependent Clp protease proteolytic subunit, mitochondrial OS=Mus musculus GN=Clpp PE=1 SV=1
SDHB_MOUSE	Succinate dehydrogenase [ubiquinone] iron-sulfur subunit, mitochondrial OS=Mus musculus GN=Sdhb PE=1 SV=1
PSA5_MOUSE	Proteasome subunit alpha type-5 OS=Mus musculus GN=Psma5 PE=1 SV=1
TPIS_MOUSE	Triosephosphate isomerase OS=Mus musculus GN=Tpi1 PE=1 SV=4
PMGE_MOUSE	Bisphosphoglycerate mutase OS=Mus musculus GN=Bpgm PE=1 SV=2
RAB5C_MOUSE	Ras-related protein Rab-5C OS=Mus musculus GN=Rab5c PE=1 SV=2
ASPG_MOUSE	N(4)-(beta-N-acetylglucosaminyl)-L-asparaginase OS=Mus musculus GN=Aga PE=1 SV=1
SNP23_MOUSE	Synaptosomal-associated protein 23 OS=Mus musculus GN=Snap23 PE=1 SV=1
TBA1B_MOUSE	Tubulin alpha-1B chain OS=Mus musculus GN=Tuba1b PE=1 SV=2
TBA3_MOUSE	Tubulin alpha-3 chain OS=Mus musculus GN=Tuba3a PE=1 SV=1
HCD2_MOUSE	3-hydroxyacyl-CoA dehydrogenase type-2 OS=Mus musculus GN=Hsd17b10 PE=1 SV=4
PSA6_MOUSE	Proteasome subunit alpha type-6 OS=Mus musculus GN=Psma6 PE=1 SV=1
CAH1_MOUSE	Carbonic anhydrase 1 OS=Mus musculus GN=Ca1 PE=1 SV=4
PRS4_MOUSE	26S protease regulatory subunit 4 OS=Mus musculus GN=Psmc1 PE=1 SV=1
TBB4A_MOUSE	Tubulin beta-4A chain OS=Mus musculus GN=Tubb4a PE=1 SV=3
RMD1_MOUSE	Regulator of microtubule dynamics protein 1 OS=Mus musculus GN=Rmdn1 PE=1 SV=2
NNRE_MOUSE	NAD(P)H-hydrate epimerase OS=Mus musculus GN=Apoa1bp PE=1 SV=1
ECHM_MOUSE	Enoyl-CoA hydratase, mitochondrial OS=Mus musculus GN=Echs1 PE=1 SV=1
ACTG_MOUSE	Actin, cytoplasmic 2 OS=Mus musculus GN=Actg1 PE=1 SV=1
INMT_MOUSE	Indolethylamine N-methyltransferase OS=Mus musculus GN=Inmt PE=1 SV=1
RB11B_MOUSE	Ras-related protein Rab-11B OS=Mus musculus GN=Rab11b PE=1 SV=3
ES1_MOUSE	ES1 protein homolog, mitochondrial OS=Mus musculus GN=D10Jhu81e PE=1 SV=1
NDUBA_MOUSE	NADH dehydrogenase [ubiquinone] 1 beta subcomplex subunit 10 OS=Mus musculus GN=Ndufb10 PE=1 SV=3
PIMT_MOUSE	Protein-L-isoaspartate(D-aspartate) O-methyltransferase OS=Mus musculus GN=Pcmt1 PE=1 SV=3
RAB5A_MOUSE	Ras-related protein Rab-5A OS=Mus musculus GN=Rab5a PE=1 SV=1
RRAS2_MOUSE	Ras-related protein R-Ras2 OS=Mus musculus GN=Rras2 PE=1 SV=1
IDI1_MOUSE	Isopentenyl-diphosphate Delta-isomerase 1 OS=Mus musculus GN=Idi1 PE=1 SV=1
NQO2_MOUSE	Ribosyldihydronicotinamide dehydrogenase [quinone] OS=Mus musculus GN=Nqo2 PE=1 SV=3
PSA3_MOUSE	Proteasome subunit alpha type-3 OS=Mus musculus GN=Psma3 PE=1 SV=3
PARK7_MOUSE	Protein deglycase DJ-1 OS=Mus musculus GN=Park7 PE=1 SV=1
KAD3_MOUSE	GTP:AMP phosphotransferase AK3, mitochondrial OS=Mus musculus GN=Ak3 PE=1 SV=3
PROSC_MOUSE	Proline synthase co-transcribed bacterial homolog protein OS=Mus musculus GN=Prosc PE=1 SV=1
DGUOK_MOUSE	Deoxyguanosine kinase, mitochondrial OS=Mus musculus GN=Dguok PE=1 SV=3
TPMT_MOUSE	Thiopurine S-methyltransferase OS=Mus musculus GN=Tpmt PE=1 SV=1
PMM2_MOUSE	Phosphomannomutase 2 OS=Mus musculus GN=Pmm2 PE=1 SV=1
DKKL1_MOUSE	Dickkopf-like protein 1 OS=Mus musculus GN=Dkkl1 PE=1 SV=2
BPHL_MOUSE	Valacyclovir hydrolase OS=Mus musculus GN=Bphl PE=1 SV=1
LGUL_MOUSE	Lactoylglutathione lyase OS=Mus musculus GN=Glo1 PE=1 SV=3
PGRC1_MOUSE	Membrane-associated progesterone receptor component 1 OS=Mus musculus GN=Pgrmc1 PE=1 SV=4
PP1RB_MOUSE	Protein phosphatase 1 regulatory subunit 11 OS=Mus musculus GN=Ppp1r11 PE=1 SV=1
IF6_MOUSE	Eukaryotic translation initiation factor 6 OS=Mus musculus GN=Eif6 PE=1 SV=2
RAB8A_MOUSE	Ras-related protein Rab-8A OS=Mus musculus GN=Rab8a PE=1 SV=2
SERB_MOUSE	Phosphoserine phosphatase OS=Mus musculus GN=Psph PE=1 SV=1
GSTK1_MOUSE	Glutathione S-transferase kappa 1 OS=Mus musculus GN=Gstk1 PE=1 SV=3
CPNS1_MOUSE	Calpain small subunit 1 OS=Mus musculus GN=Capns1 PE=1 SV=1
ERP29_MOUSE	Endoplasmic reticulum resident protein 29 OS=Mus musculus GN=Erp29 PE=1 SV=2
MACD1_MOUSE	O-acetyl-ADP-ribose deacetylase MACROD1 OS=Mus musculus GN=Macrod1 PE=1 SV=2
RALA_MOUSE	Ras-related protein Ral-A OS=Mus musculus GN=Rala PE=1 SV=1
ETFB_MOUSE	Electron transfer flavoprotein subunit beta OS=Mus musculus GN=Etfb PE=1 SV=3
VATE2_MOUSE	V-type proton ATPase subunit E 2 OS=Mus musculus GN=Atp6v1e2 PE=1 SV=1
BAG1_MOUSE	BAG family molecular chaperone regulator 1 OS=Mus musculus GN=Bag1 PE=1 SV=3
CB074_MOUSE	Uncharacterized protein C2orf74 homolog OS=Mus musculus PE=2 SV=1
PSB1_MOUSE	Proteasome subunit beta type-1 OS=Mus musculus GN=Psmb1 PE=1 SV=1
MAOX_MOUSE	NADP-dependent malic enzyme OS=Mus musculus GN=Me1 PE=1 SV=2
RS8_MOUSE	40S ribosomal protein S8 OS=Mus musculus GN=Rps8 PE=1 SV=2
LRC18_MOUSE	Leucine-rich repeat-containing protein 18 OS=Mus musculus GN=Lrrc18 PE=2 SV=1
NDUS3_MOUSE	NADH dehydrogenase [ubiquinone] iron-sulfur protein 3, mitochondrial OS=Mus musculus GN=Ndufs3 PE=1 SV=2
DUS3_MOUSE	Dual specificity protein phosphatase 3 OS=Mus musculus GN=Dusp3 PE=1 SV=1
CRIS2_MOUSE	Cysteine-rich secretory protein 2 OS=Mus musculus GN=Crisp2 PE=1 SV=1
GRPE1_MOUSE	GrpE protein homolog 1, mitochondrial OS=Mus musculus GN=Grpel1 PE=1 SV=1
TEX40_MOUSE	Testis-expressed sequence 40 protein OS=Mus musculus GN=Tex40 PE=2 SV=1
HNRPF_MOUSE	Heterogeneous nuclear ribonucleoprotein F OS=Mus musculus GN=Hnrnpf PE=1 SV=3
SODM_MOUSE	Superoxide dismutase [Mn], mitochondrial OS=Mus musculus GN=Sod2 PE=1 SV=3
PGM1_MOUSE	Phosphoglucomutase-1 OS=Mus musculus GN=Pgm1 PE=1 SV=4
CRIP2_MOUSE	Cysteine-rich protein 2 OS=Mus musculus GN=Crip2 PE=1 SV=1
PRPK_MOUSE	TP53-regulating kinase OS=Mus musculus GN=Tp53rk PE=2 SV=1
TMED4_MOUSE	Transmembrane emp24 domain-containing protein 4 OS=Mus musculus GN=Tmed4 PE=1 SV=1
TCTP_MOUSE	Translationally-controlled tumor protein OS=Mus musculus GN=Tpt1 PE=1 SV=1
PGRC2_MOUSE	Membrane-associated progesterone receptor component 2 OS=Mus musculus GN=Pgrmc2 PE=1 SV=2
GSTP1_MOUSE	Glutathione S-transferase P 1 OS=Mus musculus GN=Gstp1 PE=1 SV=2
DPM1_MOUSE	Dolichol-phosphate mannosyltransferase subunit 1 OS=Mus musculus GN=Dpm1 PE=1 SV=1
CB047_MOUSE	Uncharacterized protein C2orf47 homolog, mitochondrial OS=Mus musculus PE=1 SV=1
IAH1_MOUSE	Isoamyl acetate-hydrolyzing esterase 1 homolog OS=Mus musculus GN=Iah1 PE=1 SV=1
TPD52_MOUSE	Tumor protein D52 OS=Mus musculus GN=Tpd52 PE=1 SV=2
NHRF1_MOUSE	Na(+)/H(+) exchange regulatory cofactor NHE-RF1 OS=Mus musculus GN=Slc9a3r1 PE=1 SV=3
RL7A_MOUSE	60S ribosomal protein L7a OS=Mus musculus GN=Rpl7a PE=1 SV=2
HTAI2_MOUSE	Oxidoreductase HTATIP2 OS=Mus musculus GN=Htatip2 PE=1 SV=3
PSB3_MOUSE	Proteasome subunit beta type-3 OS=Mus musculus GN=Psmb3 PE=1 SV=1
TMED2_MOUSE	Transmembrane emp24 domain-containing protein 2 OS=Mus musculus GN=Tmed2 PE=1 SV=1
MYLK_MOUSE	Myosin light chain kinase, smooth muscle OS=Mus musculus GN=Mylk PE=1 SV=3
CI009_MOUSE	Uncharacterized protein C9orf9 homolog OS=Mus musculus PE=1 SV=1
NGAL_MOUSE	Neutrophil gelatinase-associated lipocalin OS=Mus musculus GN=Lcn2 PE=1 SV=1
CF203_MOUSE	Uncharacterized protein C6orf203 homolog OS=Mus musculus PE=1 SV=1
RU2A_MOUSE	U2 small nuclear ribonucleoprotein A' OS=Mus musculus GN=Snrpa1 PE=1 SV=2
RPIA_MOUSE	Ribose-5-phosphate isomerase OS=Mus musculus GN=Rpia PE=1 SV=2
TMED9_MOUSE	Transmembrane emp24 domain-containing protein 9 OS=Mus musculus GN=Tmed9 PE=1 SV=2
GDIR2_MOUSE	Rho GDP-dissociation inhibitor 2 OS=Mus musculus GN=Arhgdib PE=1 SV=3
SRBS1_MOUSE	Sorbin and SH3 domain-containing protein 1 OS=Mus musculus GN=Sorbs1 PE=1 SV=2
CBR2_MOUSE	Carbonyl reductase [NADPH] 2 OS=Mus musculus GN=Cbr2 PE=1 SV=1
PDCL2_MOUSE	Phosducin-like protein 2 OS=Mus musculus GN=Pdcl2 PE=1 SV=1
HDHD1_MOUSE	Pseudouridine-5'-phosphatase OS=Mus musculus GN=Hdhd1 PE=1 SV=1
TAM41_MOUSE	Phosphatidate cytidylyltransferase, mitochondrial OS=Mus musculus GN=Tamm41 PE=1 SV=2
HMGB1_MOUSE	High mobility group protein B1 OS=Mus musculus GN=Hmgb1 PE=1 SV=2
MIC19_MOUSE	MICOS complex subunit Mic19 OS=Mus musculus GN=Chchd3 PE=1 SV=1
RL13_MOUSE	60S ribosomal protein L13 OS=Mus musculus GN=Rpl13 PE=1 SV=3
UBL4B_MOUSE	Ubiquitin-like protein 4B OS=Mus musculus GN=Ubl4b PE=2 SV=1
DPP3_MOUSE	Dipeptidyl peptidase 3 OS=Mus musculus GN=Dpp3 PE=1 SV=2
RAB7A_MOUSE	Ras-related protein Rab-7a OS=Mus musculus GN=Rab7a PE=1 SV=2
CSK2B_MOUSE	Casein kinase II subunit beta OS=Mus musculus GN=Csnk2b PE=1 SV=1
IF4H_MOUSE	Eukaryotic translation initiation factor 4H OS=Mus musculus GN=Eif4h PE=1 SV=3
SSA27_MOUSE	Sjoegren syndrome/scleroderma autoantigen 1 homolog OS=Mus musculus GN=Sssca1 PE=1 SV=1
STAG1_MOUSE	Cohesin subunit SA-1 OS=Mus musculus GN=Stag1 PE=1 SV=3
NDUV2_MOUSE	NADH dehydrogenase [ubiquinone] flavoprotein 2, mitochondrial OS=Mus musculus GN=Ndufv2 PE=1 SV=2
UBE2K_MOUSE	Ubiquitin-conjugating enzyme E2 K OS=Mus musculus GN=Ube2k PE=1 SV=3
UBP5_MOUSE	Ubiquitin carboxyl-terminal hydrolase 5 OS=Mus musculus GN=Usp5 PE=1 SV=1
S2540_MOUSE	Solute carrier family 25 member 40 OS=Mus musculus GN=Slc25a40 PE=1 SV=1
CN166_MOUSE	UPF0568 protein C14orf166 homolog OS=Mus musculus PE=1 SV=1
ITPA_MOUSE	Inosine triphosphate pyrophosphatase OS=Mus musculus GN=Itpa PE=1 SV=2
UCHL1_MOUSE	Ubiquitin carboxyl-terminal hydrolase isozyme L1 OS=Mus musculus GN=Uchl1 PE=1 SV=1
SDF2L_MOUSE	Stromal cell-derived factor 2-like protein 1 OS=Mus musculus GN=Sdf2l1 PE=1 SV=2
NMNA3_MOUSE	Nicotinamide/nicotinic acid mononucleotide adenylyltransferase 3 OS=Mus musculus GN=Nmnat3 PE=1 SV=1
DHR11_MOUSE	Dehydrogenase/reductase SDR family member 11 OS=Mus musculus GN=Dhrs11 PE=1 SV=1
FKBP4_MOUSE	Peptidyl-prolyl cis-trans isomerase FKBP4 OS=Mus musculus GN=Fkbp4 PE=1 SV=5
SETD2_MOUSE	Histone-lysine N-methyltransferase SETD2 OS=Mus musculus GN=Setd2 PE=1 SV=1
MAAI_MOUSE	Maleylacetoacetate isomerase OS=Mus musculus GN=Gstz1 PE=1 SV=1
LYPL1_MOUSE	Lysophospholipase-like protein 1 OS=Mus musculus GN=Lyplal1 PE=1 SV=3
NIPS2_MOUSE	Protein NipSnap homolog 2 OS=Mus musculus GN=Gbas PE=1 SV=1
PRDX2_MOUSE	Peroxiredoxin-2 OS=Mus musculus GN=Prdx2 PE=1 SV=3
RRBP1_MOUSE	Ribosome-binding protein 1 OS=Mus musculus GN=Rrbp1 PE=1 SV=2
MIEAP_MOUSE	Mitochondria-eating protein OS=Mus musculus GN=Spata18 PE=1 SV=2
GPX5_MOUSE	Epididymal secretory glutathione peroxidase OS=Mus musculus GN=Gpx5 PE=2 SV=3
RL10A_MOUSE	60S ribosomal protein L10a OS=Mus musculus GN=Rpl10a PE=1 SV=3
AKAP4_MOUSE	A-kinase anchor protein 4 OS=Mus musculus GN=Akap4 PE=1 SV=1
NKAP_MOUSE	NF-kappa-B-activating protein OS=Mus musculus GN=Nkap PE=2 SV=1
ZDBF2_MOUSE	DBF4-type zinc finger-containing protein 2 homolog OS=Mus musculus GN=Zdbf2 PE=2 SV=1
TAGL_MOUSE	Transgelin OS=Mus musculus GN=Tagln PE=1 SV=3
DHX57_MOUSE	Putative ATP-dependent RNA helicase DHX57 OS=Mus musculus GN=Dhx57 PE=1 SV=2
SPRE_MOUSE	Sepiapterin reductase OS=Mus musculus GN=Spr PE=1 SV=1
AUHM_MOUSE	Methylglutaconyl-CoA hydratase, mitochondrial OS=Mus musculus GN=Auh PE=1 SV=1
COPD_MOUSE	Coatomer subunit delta OS=Mus musculus GN=Arcn1 PE=1 SV=2
MINT_MOUSE	Msx2-interacting protein OS=Mus musculus GN=Spen PE=1 SV=2
FADD_MOUSE	FAS-associated death domain protein OS=Mus musculus GN=Fadd PE=1 SV=1
PCP_MOUSE	Lysosomal Pro-X carboxypeptidase OS=Mus musculus GN=Prcp PE=1 SV=2
CL060_MOUSE	Uncharacterized protein C12orf60 homolog OS=Mus musculus PE=2 SV=1
M3K15_MOUSE	Mitogen-activated protein kinase kinase kinase 15 OS=Mus musculus GN=Map3k15 PE=1 SV=1
DCNL1_MOUSE	DCN1-like protein 1 OS=Mus musculus GN=Dcun1d1 PE=1 SV=1
ARMT1_MOUSE	Protein-glutamate O-methyltransferase OS=Mus musculus GN=Armt1 PE=1 SV=1
SKT_MOUSE	Sickle tail protein OS=Mus musculus GN=Skt PE=1 SV=1
CXA8_MOUSE	Gap junction alpha-8 protein OS=Mus musculus GN=Gja8 PE=1 SV=2
RAB5B_MOUSE	Ras-related protein Rab-5B OS=Mus musculus GN=Rab5b PE=1 SV=1
PCIF1_MOUSE	Phosphorylated CTD-interacting factor 1 OS=Mus musculus GN=Pcif1 PE=1 SV=1
CAC1C_MOUSE	Voltage-dependent L-type calcium channel subunit alpha-1C OS=Mus musculus GN=Cacna1c PE=1 SV=1
SSH2_MOUSE	Protein phosphatase Slingshot homolog 2 OS=Mus musculus GN=Ssh2 PE=1 SV=2
SNRK_MOUSE	SNF-related serine/threonine-protein kinase OS=Mus musculus GN=Snrk PE=1 SV=1
TACO1_MOUSE	Translational activator of cytochrome c oxidase 1 OS=Mus musculus GN=Taco1 PE=1 SV=1
EXOC1_MOUSE	Exocyst complex component 1 OS=Mus musculus GN=Exoc1 PE=1 SV=4
FPPS_MOUSE	Farnesyl pyrophosphate synthase OS=Mus musculus GN=Fdps PE=1 SV=1
CAC1A_MOUSE	Voltage-dependent P/Q-type calcium channel subunit alpha-1A OS=Mus musculus GN=Cacna1a PE=1 SV=2
STAR6_MOUSE	StAR-related lipid transfer protein 6 OS=Mus musculus GN=Stard6 PE=2 SV=1
SNG4_MOUSE	Synaptogyrin-4 OS=Mus musculus GN=Syngr4 PE=1 SV=2
ARHGA_MOUSE	Rho guanine nucleotide exchange factor 10 OS=Mus musculus GN=Arhgef10 PE=1 SV=2
HPRT_MOUSE	Hypoxanthine-guanine phosphoribosyltransferase OS=Mus musculus GN=Hprt1 PE=1 SV=3
C1QT9_MOUSE	Complement C1q and tumor necrosis factor-related protein 9 OS=Mus musculus GN=C1qtnf9 PE=1 SV=1
CYB5B_MOUSE	Cytochrome b5 type B OS=Mus musculus GN=Cyb5b PE=1 SV=1
UBAC1_MOUSE	Ubiquitin-associated domain-containing protein 1 OS=Mus musculus GN=Ubac1 PE=1 SV=2
SCAP_MOUSE	Sterol regulatory element-binding protein cleavage-activating protein OS=Mus musculus GN=Scap PE=1 SV=1
BICD2_MOUSE	Protein bicaudal D homolog 2 OS=Mus musculus GN=Bicd2 PE=1 SV=1
FANCM_MOUSE	Fanconi anemia group M protein homolog OS=Mus musculus GN=Fancm PE=1 SV=3
THMS1_MOUSE	Protein THEMIS OS=Mus musculus GN=Themis PE=1 SV=1
PPR18_MOUSE	Phostensin OS=Mus musculus GN=Ppp1r18 PE=1 SV=1
NDUB9_MOUSE	NADH dehydrogenase [ubiquinone] 1 beta subcomplex subunit 9 OS=Mus musculus GN=Ndufb9 PE=1 SV=3
EFCB1_MOUSE	EF-hand calcium-binding domain-containing protein 1 OS=Mus musculus GN=Efcab1 PE=2 SV=1
GAB3_MOUSE	GRB2-associated-binding protein 3 OS=Mus musculus GN=Gab3 PE=1 SV=1
B3GA2_MOUSE	Galactosylgalactosylxylosylprotein 3-beta-glucuronosyltransferase 2 OS=Mus musculus GN=B3gat2 PE=2 SV=1
K1755_MOUSE	Uncharacterized protein KIAA1755 homolog OS=Mus musculus PE=2 SV=2
CLC2F_MOUSE	C-type lectin domain family 2 member F OS=Mus musculus GN=Clec2f PE=3 SV=1
AT8B1_MOUSE	Phospholipid-transporting ATPase IC OS=Mus musculus GN=Atp8b1 PE=1 SV=2
NFU1_MOUSE	NFU1 iron-sulfur cluster scaffold homolog, mitochondrial OS=Mus musculus GN=Nfu1 PE=1 SV=2
PEBP4_MOUSE	Phosphatidylethanolamine-binding protein 4 OS=Mus musculus GN=Pebp4 PE=1 SV=1
FOG1_MOUSE	Zinc finger protein ZFPM1 OS=Mus musculus GN=Zfpm1 PE=1 SV=1
PP2BC_MOUSE	Serine/threonine-protein phosphatase 2B catalytic subunit gamma isoform OS=Mus musculus GN=Ppp3cc PE=1 SV=1
NRIF2_MOUSE	Neurotrophin receptor-interacting factor 2 OS=Mus musculus GN=Nrif2 PE=1 SV=1
ODPX_MOUSE	Pyruvate dehydrogenase protein X component, mitochondrial OS=Mus musculus GN=Pdhx PE=1 SV=1
PGM2L_MOUSE	Glucose 1,6-bisphosphate synthase OS=Mus musculus GN=Pgm2l1 PE=1 SV=1
ATPO_MOUSE	ATP synthase subunit O, mitochondrial OS=Mus musculus GN=Atp5o PE=1 SV=1
NCK5L_MOUSE	Nck-associated protein 5-like OS=Mus musculus GN=Nckap5l PE=1 SV=1
KC1G2_MOUSE	Casein kinase I isoform gamma-2 OS=Mus musculus GN=Csnk1g2 PE=1 SV=1
IF2B_MOUSE	Eukaryotic translation initiation factor 2 subunit 2 OS=Mus musculus GN=Eif2s2 PE=1 SV=1
MED14_MOUSE	Mediator of RNA polymerase II transcription subunit 14 OS=Mus musculus GN=Med14 PE=1 SV=1
HN1L_MOUSE	Hematological and neurological expressed 1-like protein OS=Mus musculus GN=Hn1l PE=1 SV=1
SMAD2_MOUSE	Mothers against decapentaplegic homolog 2 OS=Mus musculus GN=Smad2 PE=1 SV=2
UBA6_MOUSE	Ubiquitin-like modifier-activating enzyme 6 OS=Mus musculus GN=Uba6 PE=1 SV=1
PCDH8_MOUSE	Protocadherin-8 OS=Mus musculus GN=Pcdh8 PE=1 SV=1
SAS6_MOUSE	Spindle assembly abnormal protein 6 homolog OS=Mus musculus GN=Sass6 PE=2 SV=2
FKBP3_MOUSE	Peptidyl-prolyl cis-trans isomerase FKBP3 OS=Mus musculus GN=Fkbp3 PE=1 SV=2
LRC14_MOUSE	Leucine-rich repeat-containing protein 14 OS=Mus musculus GN=Lrrc14 PE=1 SV=1
PLIN4_MOUSE	Perilipin-4 OS=Mus musculus GN=Plin4 PE=1 SV=2
DDX59_MOUSE	Probable ATP-dependent RNA helicase DDX59 OS=Mus musculus GN=Ddx59 PE=1 SV=1
UBE4A_MOUSE	Ubiquitin conjugation factor E4 A OS=Mus musculus GN=Ube4a PE=1 SV=1
SOGA1_MOUSE	Protein SOGA1 OS=Mus musculus GN=Soga1 PE=1 SV=3
H2A2A_MOUSE	Histone H2A type 2-A OS=Mus musculus GN=Hist2h2aa1 PE=1 SV=3
TRPC3_MOUSE	Short transient receptor potential channel 3 OS=Mus musculus GN=Trpc3 PE=2 SV=1
CB39L_MOUSE	Calcium-binding protein 39-like OS=Mus musculus GN=Cab39l PE=1 SV=3
CLD11_MOUSE	Claudin-11 OS=Mus musculus GN=Cldn11 PE=1 SV=1
PA1B2_MOUSE	Platelet-activating factor acetylhydrolase IB subunit beta OS=Mus musculus GN=Pafah1b2 PE=1 SV=2
COAA1_MOUSE	Collagen alpha-1(X) chain OS=Mus musculus GN=Col10a1 PE=2 SV=1
ER6L2_MOUSE	DNA excision repair protein ERCC-6-like 2 OS=Mus musculus GN=Ercc6l2 PE=1 SV=3
NOTC4_MOUSE	Neurogenic locus notch homolog protein 4 OS=Mus musculus GN=Notch4 PE=1 SV=2
BLVRB_MOUSE	Flavin reductase (NADPH) OS=Mus musculus GN=Blvrb PE=1 SV=3
SPT16_MOUSE	Spermatogenesis-associated protein 16 OS=Mus musculus GN=Spata16 PE=2 SV=1
OSTF1_MOUSE	Osteoclast-stimulating factor 1 OS=Mus musculus GN=Ostf1 PE=1 SV=2
TET2_MOUSE	Methylcytosine dioxygenase TET2 OS=Mus musculus GN=Tet2 PE=1 SV=3
COR1A_MOUSE	Coronin-1A OS=Mus musculus GN=Coro1a PE=1 SV=5
SRBS2_MOUSE	Sorbin and SH3 domain-containing protein 2 OS=Mus musculus GN=Sorbs2 PE=1 SV=2
F193A_MOUSE	Protein FAM193A OS=Mus musculus GN=Fam193a PE=1 SV=2
SKIL_MOUSE	Ski-like protein OS=Mus musculus GN=Skil PE=2 SV=2
COMT_MOUSE	Catechol O-methyltransferase OS=Mus musculus GN=Comt PE=1 SV=2
5NT3A_MOUSE	Cytosolic 5'-nucleotidase 3A OS=Mus musculus GN=Nt5c3a PE=1 SV=4
TAOK1_MOUSE	Serine/threonine-protein kinase TAO1 OS=Mus musculus GN=Taok1 PE=1 SV=1
NAV3_MOUSE	Neuron navigator 3 OS=Mus musculus GN=Nav3 PE=1 SV=2
AZI2_MOUSE	5-azacytidine-induced protein 2 OS=Mus musculus GN=Azi2 PE=1 SV=1
COQ5_MOUSE	2-methoxy-6-polyprenyl-1,4-benzoquinol methylase, mitochondrial OS=Mus musculus GN=Coq5 PE=1 SV=2
BBS12_MOUSE	Bardet-Biedl syndrome 12 protein homolog OS=Mus musculus GN=Bbs12 PE=3 SV=2
NUDT8_MOUSE	Nucleoside diphosphate-linked moiety X motif 8, mitochondrial OS=Mus musculus GN=Nudt8 PE=1 SV=1
SKOR2_MOUSE	SKI family transcriptional corepressor 2 OS=Mus musculus GN=Skor2 PE=1 SV=1
KCNV2_MOUSE	Potassium voltage-gated channel subfamily V member 2 OS=Mus musculus GN=Kcnv2 PE=2 SV=1
RAP1B_MOUSE	Ras-related protein Rap-1b OS=Mus musculus GN=Rap1b PE=1 SV=2
STAR8_MOUSE	StAR-related lipid transfer protein 8 OS=Mus musculus GN=Stard8 PE=1 SV=2
UBXN4_MOUSE	UBX domain-containing protein 4 OS=Mus musculus GN=Ubxn4 PE=1 SV=1
MYL6_MOUSE	Myosin light polypeptide 6 OS=Mus musculus GN=Myl6 PE=1 SV=3
CD80_MOUSE	T-lymphocyte activation antigen CD80 OS=Mus musculus GN=Cd80 PE=1 SV=1
MTX2_MOUSE	Metaxin-2 OS=Mus musculus GN=Mtx2 PE=1 SV=1
HERC6_MOUSE	E3 ISG15--protein ligase Herc6 OS=Mus musculus GN=Herc6 PE=2 SV=1
TF3C5_MOUSE	General transcription factor 3C polypeptide 5 OS=Mus musculus GN=Gtf3c5 PE=2 SV=2
RL19_MOUSE	60S ribosomal protein L19 OS=Mus musculus GN=Rpl19 PE=1 SV=1
ADDB_MOUSE	Beta-adducin OS=Mus musculus GN=Add2 PE=1 SV=4
B4GT7_MOUSE	Beta-1,4-galactosyltransferase 7 OS=Mus musculus GN=B4galt7 PE=2 SV=1
LRC71_MOUSE	Leucine-rich repeat-containing protein 71 OS=Mus musculus GN=Lrrc71 PE=2 SV=1
RALB_MOUSE	Ras-related protein Ral-B OS=Mus musculus GN=Ralb PE=1 SV=1
RCC1_MOUSE	Regulator of chromosome condensation OS=Mus musculus GN=Rcc1 PE=1 SV=1
INVS_MOUSE	Inversin OS=Mus musculus GN=Invs PE=1 SV=2
FA65C_MOUSE	Protein FAM65C OS=Mus musculus GN=Fam65c PE=1 SV=1
CK054_MOUSE	Ester hydrolase C11orf54 homolog OS=Mus musculus PE=1 SV=1
LGI1_MOUSE	Leucine-rich glioma-inactivated protein 1 OS=Mus musculus GN=Lgi1 PE=1 SV=1
MYOME_MOUSE	Myomegalin OS=Mus musculus GN=Pde4dip PE=1 SV=2
SCMC1_MOUSE	Calcium-binding mitochondrial carrier protein SCaMC-1 OS=Mus musculus GN=Slc25a24 PE=1 SV=1
DHB12_MOUSE	Very-long-chain 3-oxoacyl-CoA reductase OS=Mus musculus GN=Hsd17b12 PE=1 SV=1
IIGP1_MOUSE	Interferon-inducible GTPase 1 OS=Mus musculus GN=Iigp1 PE=1 SV=2
NO66_MOUSE	Bifunctional lysine-specific demethylase and histidyl-hydroxylase NO66 OS=Mus musculus GN=No66 PE=1 SV=2
ATP5H_MOUSE	ATP synthase subunit d, mitochondrial OS=Mus musculus GN=Atp5h PE=1 SV=3
SYNDE_MOUSE	Syndetin OS=Mus musculus GN=Ccdc132 PE=1 SV=2
GMCLL_MOUSE	Putative germ cell-less protein-like 1-like OS=Mus musculus GN=GMCL1P1 PE=2 SV=2
KPB2_MOUSE	Phosphorylase b kinase regulatory subunit alpha, liver isoform OS=Mus musculus GN=Phka2 PE=1 SV=1
RBBP6_MOUSE	E3 ubiquitin-protein ligase RBBP6 OS=Mus musculus GN=Rbbp6 PE=1 SV=5
PPIL3_MOUSE	Peptidyl-prolyl cis-trans isomerase-like 3 OS=Mus musculus GN=Ppil3 PE=1 SV=1
PSB4_MOUSE	Proteasome subunit beta type-4 OS=Mus musculus GN=Psmb4 PE=1 SV=1
ROP1_MOUSE	Ropporin-1 OS=Mus musculus GN=Ropn1 PE=1 SV=1
MYL9_MOUSE	Myosin regulatory light polypeptide 9 OS=Mus musculus GN=Myl9 PE=1 SV=3
ML12B_MOUSE	Myosin regulatory light chain 12B OS=Mus musculus GN=Myl12b PE=1 SV=2
HSC20_MOUSE	Iron-sulfur cluster co-chaperone protein HscB, mitochondrial OS=Mus musculus GN=Hscb PE=1 SV=2
TMEDA_MOUSE	Transmembrane emp24 domain-containing protein 10 OS=Mus musculus GN=Tmed10 PE=1 SV=1
EFR3A_MOUSE	Protein EFR3 homolog A OS=Mus musculus GN=Efr3a PE=1 SV=1
FRIL1_MOUSE	Ferritin light chain 1 OS=Mus musculus GN=Ftl1 PE=1 SV=2
RB11A_MOUSE	Ras-related protein Rab-11A OS=Mus musculus GN=Rab11a PE=1 SV=3
TPPP2_MOUSE	Tubulin polymerization-promoting protein family member 2 OS=Mus musculus GN=Tppp2 PE=2 SV=1
IZUM2_MOUSE	Izumo sperm-egg fusion protein 2 OS=Mus musculus GN=Izumo2 PE=2 SV=2
CETN1_MOUSE	Centrin-1 OS=Mus musculus GN=Cetn1 PE=1 SV=1
COF1_MOUSE	Cofilin-1 OS=Mus musculus GN=Cfl1 PE=1 SV=3
COF2_MOUSE	Cofilin-2 OS=Mus musculus GN=Cfl2 PE=1 SV=1
TAGL2_MOUSE	Transgelin-2 OS=Mus musculus GN=Tagln2 PE=1 SV=4
ARF3_MOUSE	ADP-ribosylation factor 3 OS=Mus musculus GN=Arf3 PE=2 SV=2
APOA1_MOUSE	Apolipoprotein A-I OS=Mus musculus GN=Apoa1 PE=1 SV=2
ABHEB_MOUSE	Alpha/beta hydrolase domain-containing protein 14B OS=Mus musculus GN=Abhd14b PE=1 SV=1
FRIH_MOUSE	Ferritin heavy chain OS=Mus musculus GN=Fth1 PE=1 SV=2
GPX6_MOUSE	Glutathione peroxidase 6 OS=Mus musculus GN=Gpx6 PE=2 SV=2
PRDX3_MOUSE	Thioredoxin-dependent peroxide reductase, mitochondrial OS=Mus musculus GN=Prdx3 PE=1 SV=1
KCY_MOUSE	UMP-CMP kinase OS=Mus musculus GN=Cmpk1 PE=1 SV=1
MIMIT_MOUSE	Mimitin, mitochondrial OS=Mus musculus GN=Ndufaf2 PE=1 SV=1
GSTA3_MOUSE	Glutathione S-transferase A3 OS=Mus musculus GN=Gsta3 PE=1 SV=2
NT5M_MOUSE	5'(3')-deoxyribonucleotidase, mitochondrial OS=Mus musculus GN=Nt5m PE=1 SV=1
PDLI1_MOUSE	PDZ and LIM domain protein 1 OS=Mus musculus GN=Pdlim1 PE=1 SV=4
CDC42_MOUSE	Cell division control protein 42 homolog OS=Mus musculus GN=Cdc42 PE=1 SV=2
PFD3_MOUSE	Prefoldin subunit 3 OS=Mus musculus GN=Vbp1 PE=1 SV=2
H2A1F_MOUSE	Histone H2A type 1-F OS=Mus musculus GN=Hist1h2af PE=1 SV=3
RAB4B_MOUSE	Ras-related protein Rab-4B OS=Mus musculus GN=Rab4b PE=1 SV=2
PSB2_MOUSE	Proteasome subunit beta type-2 OS=Mus musculus GN=Psmb2 PE=1 SV=1
COPZ1_MOUSE	Coatomer subunit zeta-1 OS=Mus musculus GN=Copz1 PE=1 SV=1
GPX1_MOUSE	Glutathione peroxidase 1 OS=Mus musculus GN=Gpx1 PE=1 SV=2
HPCL1_MOUSE	Hippocalcin-like protein 1 OS=Mus musculus GN=Hpcal1 PE=1 SV=2
UBC12_MOUSE	NEDD8-conjugating enzyme Ubc12 OS=Mus musculus GN=Ube2m PE=1 SV=1
RRAS_MOUSE	Ras-related protein R-Ras OS=Mus musculus GN=Rras PE=1 SV=1
NPS3B_MOUSE	Protein NipSnap homolog 3B OS=Mus musculus GN=Nipsnap3b PE=1 SV=1
NUDT3_MOUSE	Diphosphoinositol polyphosphate phosphohydrolase 1 OS=Mus musculus GN=Nudt3 PE=1 SV=1
SAP3_MOUSE	Ganglioside GM2 activator OS=Mus musculus GN=Gm2a PE=1 SV=2
ASC_MOUSE	Apoptosis-associated speck-like protein containing a CARD OS=Mus musculus GN=Pycard PE=1 SV=1
CLPB_MOUSE	Caseinolytic peptidase B protein homolog OS=Mus musculus GN=Clpb PE=1 SV=1
RRFM_MOUSE	Ribosome-recycling factor, mitochondrial OS=Mus musculus GN=Mrrf PE=1 SV=1
F213A_MOUSE	Redox-regulatory protein FAM213A OS=Mus musculus GN=Fam213a PE=1 SV=2
PTH2_MOUSE	Peptidyl-tRNA hydrolase 2, mitochondrial OS=Mus musculus GN=Ptrh2 PE=1 SV=1
CALM_MOUSE	Calmodulin OS=Mus musculus GN=Calm1 PE=1 SV=2
PRDX1_MOUSE	Peroxiredoxin-1 OS=Mus musculus GN=Prdx1 PE=1 SV=1
SERA_MOUSE	D-3-phosphoglycerate dehydrogenase OS=Mus musculus GN=Phgdh PE=1 SV=3
RHOA_MOUSE	Transforming protein RhoA OS=Mus musculus GN=Rhoa PE=1 SV=1
TIM23_MOUSE	Mitochondrial import inner membrane translocase subunit Tim23 OS=Mus musculus GN=Timm23 PE=1 SV=1
FAHD1_MOUSE	Acylpyruvase FAHD1, mitochondrial OS=Mus musculus GN=Fahd1 PE=1 SV=2
IGKC_MOUSE	Ig kappa chain C region OS=Mus musculus PE=1 SV=1
SACA3_MOUSE	Sperm acrosome membrane-associated protein 3 OS=Mus musculus GN=Spaca3 PE=1 SV=2
PDE8A_MOUSE	High affinity cAMP-specific and IBMX-insensitive 3',5'-cyclic phosphodiesterase 8A OS=Mus musculus GN=Pde8a PE=1 SV=1
ARL3_MOUSE	ADP-ribosylation factor-like protein 3 OS=Mus musculus GN=Arl3 PE=1 SV=1
RB22A_MOUSE	Ras-related protein Rab-22A OS=Mus musculus GN=Rab22a PE=1 SV=2
RL13A_MOUSE	60S ribosomal protein L13a OS=Mus musculus GN=Rpl13a PE=1 SV=4
DNAL1_MOUSE	Dynein light chain 1, axonemal OS=Mus musculus GN=Dnal1 PE=1 SV=2
PP1A_MOUSE	Serine/threonine-protein phosphatase PP1-alpha catalytic subunit OS=Mus musculus GN=Ppp1ca PE=1 SV=1
NDUS8_MOUSE	NADH dehydrogenase [ubiquinone] iron-sulfur protein 8, mitochondrial OS=Mus musculus GN=Ndufs8 PE=1 SV=1
ARFRP_MOUSE	ADP-ribosylation factor-related protein 1 OS=Mus musculus GN=Arfrp1 PE=1 SV=2
LRC51_MOUSE	Leucine-rich repeat-containing protein 51 OS=Mus musculus GN=Lrrc51 PE=2 SV=1
MYPT2_MOUSE	Protein phosphatase 1 regulatory subunit 12B OS=Mus musculus GN=Ppp1r12b PE=1 SV=2
NDK5_MOUSE	Nucleoside diphosphate kinase homolog 5 OS=Mus musculus GN=Nme5 PE=1 SV=2
HDDC2_MOUSE	HD domain-containing protein 2 OS=Mus musculus GN=Hddc2 PE=1 SV=1
TSN_MOUSE	Translin OS=Mus musculus GN=Tsn PE=1 SV=1
RT26_MOUSE	28S ribosomal protein S26, mitochondrial OS=Mus musculus GN=Mrps26 PE=1 SV=1
RL11_MOUSE	60S ribosomal protein L11 OS=Mus musculus GN=Rpl11 PE=1 SV=4
RL18_MOUSE	60S ribosomal protein L18 OS=Mus musculus GN=Rpl18 PE=1 SV=3
CATC_MOUSE	Dipeptidyl peptidase 1 OS=Mus musculus GN=Ctsc PE=1 SV=1
SODC_MOUSE	Superoxide dismutase [Cu-Zn] OS=Mus musculus GN=Sod1 PE=1 SV=2
HSPB9_MOUSE	Heat shock protein beta-9 OS=Mus musculus GN=Hspb9 PE=2 SV=1
PDDC1_MOUSE	Parkinson disease 7 domain-containing protein 1 OS=Mus musculus GN=Pddc1 PE=1 SV=1
APOE_MOUSE	Apolipoprotein E OS=Mus musculus GN=Apoe PE=1 SV=2
SC22B_MOUSE	Vesicle-trafficking protein SEC22b OS=Mus musculus GN=Sec22b PE=1 SV=3
RHCG_MOUSE	Ammonium transporter Rh type C OS=Mus musculus GN=Rhcg PE=1 SV=2
GSTT2_MOUSE	Glutathione S-transferase theta-2 OS=Mus musculus GN=Gstt2 PE=1 SV=4
PCSK1_MOUSE	ProSAAS OS=Mus musculus GN=Pcsk1n PE=1 SV=2
CSN8_MOUSE	COP9 signalosome complex subunit 8 OS=Mus musculus GN=Cops8 PE=1 SV=1
BAG2_MOUSE	BAG family molecular chaperone regulator 2 OS=Mus musculus GN=Bag2 PE=1 SV=1
MIC25_MOUSE	MICOS complex subunit Mic25 OS=Mus musculus GN=Chchd6 PE=1 SV=2
VPS25_MOUSE	Vacuolar protein-sorting-associated protein 25 OS=Mus musculus GN=Vps25 PE=1 SV=1
XPO7_MOUSE	Exportin-7 OS=Mus musculus GN=Xpo7 PE=1 SV=3
F227B_MOUSE	Protein FAM227B OS=Mus musculus GN=Fam227b PE=2 SV=3
NCALD_MOUSE	Neurocalcin-delta OS=Mus musculus GN=Ncald PE=1 SV=4
PTRF_MOUSE	Polymerase I and transcript release factor OS=Mus musculus GN=Ptrf PE=1 SV=1
TACC2_MOUSE	Transforming acidic coiled-coil-containing protein 2 OS=Mus musculus GN=Tacc2 PE=1 SV=2
MTFP1_MOUSE	Mitochondrial fission process protein 1 OS=Mus musculus GN=Mtfp1 PE=1 SV=1
MSRA_MOUSE	Mitochondrial peptide methionine sulfoxide reductase OS=Mus musculus GN=Msra PE=1 SV=1
LYPA1_MOUSE	Acyl-protein thioesterase 1 OS=Mus musculus GN=Lypla1 PE=1 SV=1
CASP_MOUSE	Protein CASP OS=Mus musculus GN=Cux1 PE=1 SV=2
DPYL5_MOUSE	Dihydropyrimidinase-related protein 5 OS=Mus musculus GN=Dpysl5 PE=1 SV=1
SMCO1_MOUSE	Single-pass membrane and coiled-coil domain-containing protein 1 OS=Mus musculus GN=Smco1 PE=2 SV=3
CA123_MOUSE	UPF0587 protein C1orf123 homolog OS=Mus musculus PE=1 SV=1
ST6B1_MOUSE	Sulfotransferase 6B1 OS=Mus musculus GN=Sult6b1 PE=1 SV=1
APT_MOUSE	Adenine phosphoribosyltransferase OS=Mus musculus GN=Aprt PE=1 SV=2
SENP8_MOUSE	Sentrin-specific protease 8 OS=Mus musculus GN=Senp8 PE=1 SV=2
GSTT4_MOUSE	Glutathione S-transferase theta-4 OS=Mus musculus GN=Gstt4 PE=2 SV=1
GSTA4_MOUSE	Glutathione S-transferase A4 OS=Mus musculus GN=Gsta4 PE=1 SV=3
RAB10_MOUSE	Ras-related protein Rab-10 OS=Mus musculus GN=Rab10 PE=1 SV=1
CREG1_MOUSE	Protein CREG1 OS=Mus musculus GN=Creg1 PE=1 SV=1
CCD18_MOUSE	Coiled-coil domain-containing protein 18 OS=Mus musculus GN=Ccdc18 PE=1 SV=1
SKP1_MOUSE	S-phase kinase-associated protein 1 OS=Mus musculus GN=Skp1 PE=1 SV=3
PLCL2_MOUSE	Inactive phospholipase C-like protein 2 OS=Mus musculus GN=Plcl2 PE=1 SV=2
ITSN1_MOUSE	Intersectin-1 OS=Mus musculus GN=Itsn1 PE=1 SV=2
EFCB2_MOUSE	EF-hand calcium-binding domain-containing protein 2 OS=Mus musculus GN=Efcab2 PE=1 SV=1
KDM5A_MOUSE	Lysine-specific demethylase 5A OS=Mus musculus GN=Kdm5a PE=1 SV=2
ANLN_MOUSE	Actin-binding protein anillin OS=Mus musculus GN=Anln PE=1 SV=2
HEBP1_MOUSE	Heme-binding protein 1 OS=Mus musculus GN=Hebp1 PE=1 SV=2
DEST_MOUSE	Destrin OS=Mus musculus GN=Dstn PE=1 SV=3
U1SBP_MOUSE	U11/U12 small nuclear ribonucleoprotein 35 kDa protein OS=Mus musculus GN=Snrnp35 PE=2 SV=1
PNPT1_MOUSE	Polyribonucleotide nucleotidyltransferase 1, mitochondrial OS=Mus musculus GN=Pnpt1 PE=1 SV=1
RS9_MOUSE	40S ribosomal protein S9 OS=Mus musculus GN=Rps9 PE=1 SV=3
HSPB1_MOUSE	Heat shock protein beta-1 OS=Mus musculus GN=Hspb1 PE=1 SV=3
ARLY_MOUSE	Argininosuccinate lyase OS=Mus musculus GN=Asl PE=1 SV=1
SAMD8_MOUSE	Sphingomyelin synthase-related protein 1 OS=Mus musculus GN=Samd8 PE=2 SV=1
SI1L1_MOUSE	Signal-induced proliferation-associated 1-like protein 1 OS=Mus musculus GN=Sipa1l1 PE=1 SV=2
DNM1L_MOUSE	Dynamin-1-like protein OS=Mus musculus GN=Dnm1l PE=1 SV=2
M3K10_MOUSE	Mitogen-activated protein kinase kinase kinase 10 OS=Mus musculus GN=Map3k10 PE=1 SV=2
ZFP62_MOUSE	Zinc finger protein 62 OS=Mus musculus GN=Zfp62 PE=1 SV=1
RS7_MOUSE	40S ribosomal protein S7 OS=Mus musculus GN=Rps7 PE=2 SV=1
TOM22_MOUSE	Mitochondrial import receptor subunit TOM22 homolog OS=Mus musculus GN=Tomm22 PE=1 SV=3
NSUN4_MOUSE	5-methylcytosine rRNA methyltransferase NSUN4 OS=Mus musculus GN=Nsun4 PE=1 SV=1
GLPK_MOUSE	Glycerol kinase OS=Mus musculus GN=Gk PE=1 SV=2
TMM95_MOUSE	Transmembrane protein 95 OS=Mus musculus GN=Tmem95 PE=2 SV=1
K0753_MOUSE	Uncharacterized protein KIAA0753 OS=Mus musculus GN=Kiaa0753 PE=2 SV=2
CBX3_MOUSE	Chromobox protein homolog 3 OS=Mus musculus GN=Cbx3 PE=1 SV=2
A16L1_MOUSE	Autophagy-related protein 16-1 OS=Mus musculus GN=Atg16l1 PE=1 SV=1
RAB18_MOUSE	Ras-related protein Rab-18 OS=Mus musculus GN=Rab18 PE=1 SV=2
RBBP9_MOUSE	Putative hydrolase RBBP9 OS=Mus musculus GN=Rbbp9 PE=1 SV=2
RL17_MOUSE	60S ribosomal protein L17 OS=Mus musculus GN=Rpl17 PE=1 SV=3
PIPNB_MOUSE	Phosphatidylinositol transfer protein beta isoform OS=Mus musculus GN=Pitpnb PE=1 SV=2
CAMP1_MOUSE	Calmodulin-regulated spectrin-associated protein 1 OS=Mus musculus GN=Camsap1 PE=1 SV=1
PXDN_MOUSE	Peroxidasin homolog OS=Mus musculus GN=Pxdn PE=1 SV=2
ZN516_MOUSE	Zinc finger protein 516 OS=Mus musculus GN=Znf516 PE=1 SV=1
MYOM3_MOUSE	Myomesin-3 OS=Mus musculus GN=Myom3 PE=1 SV=1
TMED3_MOUSE	Transmembrane emp24 domain-containing protein 3 OS=Mus musculus GN=Tmed3 PE=1 SV=1
MESH1_MOUSE	Guanosine-3',5'-bis(diphosphate) 3'-pyrophosphohydrolase MESH1 OS=Mus musculus GN=Hddc3 PE=1 SV=1
RAP2B_MOUSE	Ras-related protein Rap-2b OS=Mus musculus GN=Rap2b PE=1 SV=1
NUD16_MOUSE	U8 snoRNA-decapping enzyme OS=Mus musculus GN=Nudt16 PE=1 SV=1
STRBP_MOUSE	Spermatid perinuclear RNA-binding protein OS=Mus musculus GN=Strbp PE=1 SV=1
DBLOH_MOUSE	Diablo homolog, mitochondrial OS=Mus musculus GN=Diablo PE=1 SV=2
SMCA1_MOUSE	Probable global transcription activator SNF2L1 OS=Mus musculus GN=Smarca1 PE=1 SV=1
MTUS1_MOUSE	Microtubule-associated tumor suppressor 1 homolog OS=Mus musculus GN=Mtus1 PE=1 SV=2
H2B2E_MOUSE	Histone H2B type 2-E OS=Mus musculus GN=Hist2h2be PE=1 SV=3
KCAB2_MOUSE	Voltage-gated potassium channel subunit beta-2 OS=Mus musculus GN=Kcnab2 PE=1 SV=1
PRDX5_MOUSE	Peroxiredoxin-5, mitochondrial OS=Mus musculus GN=Prdx5 PE=1 SV=2
LZIC_MOUSE	Protein LZIC OS=Mus musculus GN=Lzic PE=1 SV=1
ELF1_MOUSE	ETS-related transcription factor Elf-1 OS=Mus musculus GN=Elf1 PE=1 SV=1
TMM11_MOUSE	Transmembrane protein 11, mitochondrial OS=Mus musculus GN=Tmem11 PE=1 SV=1
ZPI_MOUSE	Protein Z-dependent protease inhibitor OS=Mus musculus GN=Serpina10 PE=1 SV=1
CE295_MOUSE	Centrosomal protein of 295 kDa OS=Mus musculus GN=Cep295 PE=1 SV=3
PTMA_MOUSE	Prothymosin alpha OS=Mus musculus GN=Ptma PE=1 SV=2
ROP1L_MOUSE	Ropporin-1-like protein OS=Mus musculus GN=Ropn1l PE=1 SV=1
GGT1_MOUSE	Gamma-glutamyltranspeptidase 1 OS=Mus musculus GN=Ggt1 PE=1 SV=1
GNA1_MOUSE	Glucosamine 6-phosphate N-acetyltransferase OS=Mus musculus GN=Gnpnat1 PE=1 SV=1
CRY1_MOUSE	Cryptochrome-1 OS=Mus musculus GN=Cry1 PE=1 SV=1
RAB6A_MOUSE	Ras-related protein Rab-6A OS=Mus musculus GN=Rab6a PE=1 SV=4
SRSF3_MOUSE	Serine/arginine-rich splicing factor 3 OS=Mus musculus GN=Srsf3 PE=1 SV=1
CYGB_MOUSE	Cytoglobin OS=Mus musculus GN=Cygb PE=1 SV=1
FRAT2_MOUSE	GSK-3-binding protein FRAT2 OS=Mus musculus GN=Frat2 PE=2 SV=1
CO3A1_MOUSE	Collagen alpha-1(III) chain OS=Mus musculus GN=Col3a1 PE=1 SV=4
RL8_MOUSE	60S ribosomal protein L8 OS=Mus musculus GN=Rpl8 PE=1 SV=2
MYL4_MOUSE	Myosin light chain 4 OS=Mus musculus GN=Myl4 PE=1 SV=3
SOGA3_MOUSE	Protein SOGA3 OS=Mus musculus GN=Soga3 PE=1 SV=2
ORN_MOUSE	Oligoribonuclease, mitochondrial OS=Mus musculus GN=Rexo2 PE=1 SV=2
ANKR2_MOUSE	Ankyrin repeat domain-containing protein 2 OS=Mus musculus GN=Ankrd2 PE=1 SV=3
TC1D3_MOUSE	Tctex1 domain-containing protein 3 OS=Mus musculus GN=Tcte3 PE=1 SV=2
DHSD_MOUSE	Succinate dehydrogenase [ubiquinone] cytochrome b small subunit, mitochondrial OS=Mus musculus GN=Sdhd PE=1 SV=2
ITPR2_MOUSE	Inositol 1,4,5-trisphosphate receptor type 2 OS=Mus musculus GN=Itpr2 PE=1 SV=4
KIF2C_MOUSE	Kinesin-like protein KIF2C OS=Mus musculus GN=Kif2c PE=1 SV=1
BID_MOUSE	BH3-interacting domain death agonist OS=Mus musculus GN=Bid PE=1 SV=2
ECM2_MOUSE	Extracellular matrix protein 2 OS=Mus musculus GN=Ecm2 PE=1 SV=1
RN19A_MOUSE	E3 ubiquitin-protein ligase RNF19A OS=Mus musculus GN=Rnf19a PE=1 SV=2
YKT6_MOUSE	Synaptobrevin homolog YKT6 OS=Mus musculus GN=Ykt6 PE=1 SV=1
VP13B_MOUSE	Vacuolar protein sorting-associated protein 13B OS=Mus musculus GN=Vps13b PE=1 SV=2
CCD27_MOUSE	Coiled-coil domain-containing protein 27 OS=Mus musculus GN=Ccdc27 PE=2 SV=1
RAB6B_MOUSE	Ras-related protein Rab-6B OS=Mus musculus GN=Rab6b PE=1 SV=1
SKIT6_MOUSE	Selection and upkeep of intraepithelial T-cells protein 6 OS=Mus musculus GN=Skint6 PE=2 SV=1
RL21_MOUSE	60S ribosomal protein L21 OS=Mus musculus GN=Rpl21 PE=1 SV=3
RHG05_MOUSE	Rho GTPase-activating protein 5 OS=Mus musculus GN=Arhgap5 PE=1 SV=2
RIMS4_MOUSE	Regulating synaptic membrane exocytosis protein 4 OS=Mus musculus GN=Rims4 PE=1 SV=1
SRPX2_MOUSE	Sushi repeat-containing protein SRPX2 OS=Mus musculus GN=Srpx2 PE=1 SV=2
NAA25_MOUSE	N-alpha-acetyltransferase 25, NatB auxiliary subunit OS=Mus musculus GN=Naa25 PE=1 SV=1
NT5C_MOUSE	5'(3')-deoxyribonucleotidase, cytosolic type OS=Mus musculus GN=Nt5c PE=1 SV=1
UBP4_MOUSE	Ubiquitin carboxyl-terminal hydrolase 4 OS=Mus musculus GN=Usp4 PE=1 SV=3
LKAM1_MOUSE	Protein LKAAEAR1 OS=Mus musculus GN=Lkaaear1 PE=2 SV=2
VPS52_MOUSE	Vacuolar protein sorting-associated protein 52 homolog OS=Mus musculus GN=Vps52 PE=1 SV=1
MIDN_MOUSE	Midnolin OS=Mus musculus GN=Midn PE=2 SV=1
UBP43_MOUSE	Ubiquitin carboxyl-terminal hydrolase 43 OS=Mus musculus GN=Usp43 PE=1 SV=2
VWA8_MOUSE	von Willebrand factor A domain-containing protein 8 OS=Mus musculus GN=Vwa8 PE=1 SV=2
MOB1A_MOUSE	MOB kinase activator 1A OS=Mus musculus GN=Mob1a PE=2 SV=3
SDHF1_MOUSE	Succinate dehydrogenase assembly factor 1, mitochondrial OS=Mus musculus GN=Sdhaf1 PE=1 SV=1
EIF3K_MOUSE	Eukaryotic translation initiation factor 3 subunit K OS=Mus musculus GN=Eif3k PE=1 SV=1
SEP14_MOUSE	Septin-14 OS=Mus musculus GN=Sept14 PE=1 SV=3
ECHD1_MOUSE	Ethylmalonyl-CoA decarboxylase OS=Mus musculus GN=Echdc1 PE=1 SV=2
SPRY4_MOUSE	SPRY domain-containing protein 4 OS=Mus musculus GN=Spryd4 PE=1 SV=1
DIAP1_MOUSE	Protein diaphanous homolog 1 OS=Mus musculus GN=Diaph1 PE=1 SV=1
KCNG1_MOUSE	Potassium voltage-gated channel subfamily G member 1 OS=Mus musculus GN=Kcng1 PE=3 SV=1
AHDC1_MOUSE	AT-hook DNA-binding motif-containing protein 1 OS=Mus musculus GN=Ahdc1 PE=1 SV=1
TBB2A_MOUSE	Tubulin beta-2A chain OS=Mus musculus GN=Tubb2a PE=1 SV=1
TBB5_MOUSE	Tubulin beta-5 chain OS=Mus musculus GN=Tubb5 PE=1 SV=1
TBB6_MOUSE	Tubulin beta-6 chain OS=Mus musculus GN=Tubb6 PE=1 SV=1
TBB3_MOUSE	Tubulin beta-3 chain OS=Mus musculus GN=Tubb3 PE=1 SV=1
ARF4_MOUSE	ADP-ribosylation factor 4 OS=Mus musculus GN=Arf4 PE=1 SV=2
ARF5_MOUSE	ADP-ribosylation factor 5 OS=Mus musculus GN=Arf5 PE=1 SV=2
ARF6_MOUSE	ADP-ribosylation factor 6 OS=Mus musculus GN=Arf6 PE=1 SV=2
CANB2_MOUSE	Calcineurin subunit B type 2 OS=Mus musculus GN=Ppp3r2 PE=1 SV=3
PPIB_MOUSE	Peptidyl-prolyl cis-trans isomerase B OS=Mus musculus GN=Ppib PE=1 SV=2
NDKA_MOUSE	Nucleoside diphosphate kinase A OS=Mus musculus GN=Nme1 PE=1 SV=1
NDKB_MOUSE	Nucleoside diphosphate kinase B OS=Mus musculus GN=Nme2 PE=1 SV=1
CIRBP_MOUSE	Cold-inducible RNA-binding protein OS=Mus musculus GN=Cirbp PE=1 SV=1
CIB1_MOUSE	Calcium and integrin-binding protein 1 OS=Mus musculus GN=Cib1 PE=1 SV=3
CD81_MOUSE	CD81 antigen OS=Mus musculus GN=Cd81 PE=1 SV=2
NDUA8_MOUSE	NADH dehydrogenase [ubiquinone] 1 alpha subcomplex subunit 8 OS=Mus musculus GN=Ndufa8 PE=1 SV=3
ATP5S_MOUSE	ATP synthase subunit s, mitochondrial OS=Mus musculus GN=Atp5s PE=1 SV=1
CNPY2_MOUSE	Protein canopy homolog 2 OS=Mus musculus GN=Cnpy2 PE=1 SV=1
CYB5_MOUSE	Cytochrome b5 OS=Mus musculus GN=Cyb5a PE=1 SV=2
H14_MOUSE	Histone H1.4 OS=Mus musculus GN=Hist1h1e PE=1 SV=2
PPAC_MOUSE	Low molecular weight phosphotyrosine protein phosphatase OS=Mus musculus GN=Acp1 PE=1 SV=3
MANF_MOUSE	Mesencephalic astrocyte-derived neurotrophic factor OS=Mus musculus GN=Manf PE=1 SV=1
MGDP1_MOUSE	Magnesium-dependent phosphatase 1 OS=Mus musculus GN=Mdp1 PE=1 SV=1
ARL2_MOUSE	ADP-ribosylation factor-like protein 2 OS=Mus musculus GN=Arl2 PE=1 SV=1
RL7_MOUSE	60S ribosomal protein L7 OS=Mus musculus GN=Rpl7 PE=1 SV=2
PSN1_MOUSE	Presenilin-1 OS=Mus musculus GN=Psen1 PE=1 SV=1
ARPC4_MOUSE	Actin-related protein 2/3 complex subunit 4 OS=Mus musculus GN=Arpc4 PE=1 SV=3
BRI3B_MOUSE	BRI3-binding protein OS=Mus musculus GN=Bri3bp PE=1 SV=1
IMP1L_MOUSE	Mitochondrial inner membrane protease subunit 1 OS=Mus musculus GN=Immp1l PE=1 SV=1
FTMT_MOUSE	Ferritin, mitochondrial OS=Mus musculus GN=Ftmt PE=1 SV=2
NDUB8_MOUSE	NADH dehydrogenase [ubiquinone] 1 beta subcomplex subunit 8, mitochondrial OS=Mus musculus GN=Ndufb8 PE=1 SV=1
VATB2_MOUSE	V-type proton ATPase subunit B, brain isoform OS=Mus musculus GN=Atp6v1b2 PE=1 SV=1
UB2L3_MOUSE	Ubiquitin-conjugating enzyme E2 L3 OS=Mus musculus GN=Ube2l3 PE=1 SV=1
K1024_MOUSE	UPF0258 protein KIAA1024 OS=Mus musculus GN=Kiaa1024 PE=1 SV=1
TMCO2_MOUSE	Transmembrane and coiled-coil domain-containing protein 2 OS=Mus musculus GN=Tmco2 PE=1 SV=1
SPT17_MOUSE	Spermatogenesis-associated protein 17 OS=Mus musculus GN=Spata17 PE=2 SV=1
TXD12_MOUSE	Thioredoxin domain-containing protein 12 OS=Mus musculus GN=Txndc12 PE=1 SV=1
ATPD_MOUSE	ATP synthase subunit delta, mitochondrial OS=Mus musculus GN=Atp5d PE=1 SV=1
IF5A2_MOUSE	Eukaryotic translation initiation factor 5A-2 OS=Mus musculus GN=Eif5a2 PE=1 SV=3
MIC26_MOUSE	MICOS complex subunit Mic26 OS=Mus musculus GN=Apoo PE=1 SV=2
SC11A_MOUSE	Signal peptidase complex catalytic subunit SEC11A OS=Mus musculus GN=Sec11a PE=1 SV=1
IMP2L_MOUSE	Mitochondrial inner membrane protease subunit 2 OS=Mus musculus GN=Immp2l PE=1 SV=1
CYTC_MOUSE	Cystatin-C OS=Mus musculus GN=Cst3 PE=1 SV=2
SPCS2_MOUSE	Signal peptidase complex subunit 2 OS=Mus musculus GN=Spcs2 PE=1 SV=1
AP4A_MOUSE	Bis(5'-nucleosyl)-tetraphosphatase [asymmetrical] OS=Mus musculus GN=Nudt2 PE=1 SV=3
ROA2_MOUSE	Heterogeneous nuclear ribonucleoproteins A2/B1 OS=Mus musculus GN=Hnrnpa2b1 PE=1 SV=2
RS10_MOUSE	40S ribosomal protein S10 OS=Mus musculus GN=Rps10 PE=1 SV=1
T126A_MOUSE	Transmembrane protein 126A OS=Mus musculus GN=Tmem126a PE=1 SV=1
UBL4A_MOUSE	Ubiquitin-like protein 4A OS=Mus musculus GN=Ubl4a PE=1 SV=1
SPCS3_MOUSE	Signal peptidase complex subunit 3 OS=Mus musculus GN=Spcs3 PE=1 SV=1
RL12_MOUSE	60S ribosomal protein L12 OS=Mus musculus GN=Rpl12 PE=1 SV=2
GMFB_MOUSE	Glia maturation factor beta OS=Mus musculus GN=Gmfb PE=1 SV=3
ARL8B_MOUSE	ADP-ribosylation factor-like protein 8B OS=Mus musculus GN=Arl8b PE=1 SV=1
SNX2_MOUSE	Sorting nexin-2 OS=Mus musculus GN=Snx2 PE=1 SV=2
HIKES_MOUSE	Protein Hikeshi OS=Mus musculus GN=L7rn6 PE=1 SV=1
SPT33_MOUSE	Spermatogenesis-associated protein 33 OS=Mus musculus GN=Spata33 PE=1 SV=1
PPIA_MOUSE	Peptidyl-prolyl cis-trans isomerase A OS=Mus musculus GN=Ppia PE=1 SV=2
GPX41_MOUSE	Phospholipid hydroperoxide glutathione peroxidase, mitochondrial OS=Mus musculus GN=Gpx4 PE=1 SV=4
SERPH_MOUSE	Serpin H1 OS=Mus musculus GN=Serpinh1 PE=1 SV=3
RS17_MOUSE	40S ribosomal protein S17 OS=Mus musculus GN=Rps17 PE=1 SV=2
TM190_MOUSE	Transmembrane protein 190 OS=Mus musculus GN=Tmem190 PE=1 SV=1
VAPB_MOUSE	Vesicle-associated membrane protein-associated protein B OS=Mus musculus GN=Vapb PE=1 SV=3
ARPC3_MOUSE	Actin-related protein 2/3 complex subunit 3 OS=Mus musculus GN=Arpc3 PE=1 SV=3
RL23A_MOUSE	60S ribosomal protein L23a OS=Mus musculus GN=Rpl23a PE=1 SV=1
GPX3_MOUSE	Glutathione peroxidase 3 OS=Mus musculus GN=Gpx3 PE=1 SV=2
PRAF1_MOUSE	Prenylated Rab acceptor protein 1 OS=Mus musculus GN=Rabac1 PE=1 SV=1
RL26_MOUSE	60S ribosomal protein L26 OS=Mus musculus GN=Rpl26 PE=1 SV=1
TMM65_MOUSE	Transmembrane protein 65 OS=Mus musculus GN=Tmem65 PE=1 SV=1
UB2V1_MOUSE	Ubiquitin-conjugating enzyme E2 variant 1 OS=Mus musculus GN=Ube2v1 PE=1 SV=1
NDUS7_MOUSE	NADH dehydrogenase [ubiquinone] iron-sulfur protein 7, mitochondrial OS=Mus musculus GN=Ndufs7 PE=1 SV=1
KTHY_MOUSE	Thymidylate kinase OS=Mus musculus GN=Dtymk PE=1 SV=2
SMAKA_MOUSE	Small membrane A-kinase anchor protein OS=Mus musculus PE=1 SV=1
DCTN3_MOUSE	Dynactin subunit 3 OS=Mus musculus GN=Dctn3 PE=1 SV=2
LTOR1_MOUSE	Ragulator complex protein LAMTOR1 OS=Mus musculus GN=Lamtor1 PE=1 SV=1
BT3L4_MOUSE	Transcription factor BTF3 homolog 4 OS=Mus musculus GN=Btf3l4 PE=1 SV=1
RL40_MOUSE	Ubiquitin-60S ribosomal protein L40 OS=Mus musculus GN=Uba52 PE=1 SV=2
NPC2_MOUSE	Epididymal secretory protein E1 OS=Mus musculus GN=Npc2 PE=1 SV=1
G6PD2_MOUSE	Glucose-6-phosphate 1-dehydrogenase 2 OS=Mus musculus GN=G6pd2 PE=1 SV=3
EMAL4_MOUSE	Echinoderm microtubule-associated protein-like 4 OS=Mus musculus GN=Eml4 PE=1 SV=1
RL24_MOUSE	60S ribosomal protein L24 OS=Mus musculus GN=Rpl24 PE=1 SV=2
PGP_MOUSE	Phosphoglycolate phosphatase OS=Mus musculus GN=Pgp PE=1 SV=1
MYO1B_MOUSE	Unconventional myosin-Ib OS=Mus musculus GN=Myo1b PE=1 SV=3
NDKM_MOUSE	Nucleoside diphosphate kinase, mitochondrial OS=Mus musculus GN=Nme4 PE=1 SV=1
UBXN8_MOUSE	UBX domain-containing protein 8 OS=Mus musculus GN=Ubxn8 PE=1 SV=1
PLK1_MOUSE	Serine/threonine-protein kinase PLK1 OS=Mus musculus GN=Plk1 PE=1 SV=2
RS13_MOUSE	40S ribosomal protein S13 OS=Mus musculus GN=Rps13 PE=1 SV=2
MTEF4_MOUSE	Transcription termination factor 4, mitochondrial OS=Mus musculus GN=Mterf4 PE=2 SV=1
NID1_MOUSE	Nidogen-1 OS=Mus musculus GN=Nid1 PE=1 SV=2
MTND_MOUSE	1,2-dihydroxy-3-keto-5-methylthiopentene dioxygenase OS=Mus musculus GN=Adi1 PE=1 SV=1
MYPC2_MOUSE	Myosin-binding protein C, fast-type OS=Mus musculus GN=Mybpc2 PE=1 SV=1
DCA17_MOUSE	DDB1- and CUL4-associated factor 17 OS=Mus musculus GN=Dcaf17 PE=2 SV=1
AP1S1_MOUSE	AP-1 complex subunit sigma-1A OS=Mus musculus GN=Ap1s1 PE=1 SV=1
LRMP_MOUSE	Lymphoid-restricted membrane protein OS=Mus musculus GN=Lrmp PE=1 SV=1
VAMP3_MOUSE	Vesicle-associated membrane protein 3 OS=Mus musculus GN=Vamp3 PE=1 SV=1
SC11C_MOUSE	Signal peptidase complex catalytic subunit SEC11C OS=Mus musculus GN=Sec11c PE=1 SV=3
MOV10_MOUSE	Putative helicase MOV-10 OS=Mus musculus GN=Mov10 PE=1 SV=2
DNPH1_MOUSE	2'-deoxynucleoside 5'-phosphate N-hydrolase 1 OS=Mus musculus GN=Dnph1 PE=1 SV=2
HINT3_MOUSE	Histidine triad nucleotide-binding protein 3 OS=Mus musculus GN=Hint3 PE=1 SV=1
TPPP3_MOUSE	Tubulin polymerization-promoting protein family member 3 OS=Mus musculus GN=Tppp3 PE=1 SV=1
DNMT1_MOUSE	DNA (cytosine-5)-methyltransferase 1 OS=Mus musculus GN=Dnmt1 PE=1 SV=5
TPSN_MOUSE	Tapasin OS=Mus musculus GN=Tapbp PE=1 SV=2
ARPC5_MOUSE	Actin-related protein 2/3 complex subunit 5 OS=Mus musculus GN=Arpc5 PE=1 SV=3
TM109_MOUSE	Transmembrane protein 109 OS=Mus musculus GN=Tmem109 PE=1 SV=2
CHSP1_MOUSE	Calcium-regulated heat stable protein 1 OS=Mus musculus GN=Carhsp1 PE=1 SV=1
NDUBB_MOUSE	NADH dehydrogenase [ubiquinone] 1 beta subcomplex subunit 11, mitochondrial OS=Mus musculus GN=Ndufb11 PE=1 SV=2
BMP3_MOUSE	Bone morphogenetic protein 3 OS=Mus musculus GN=Bmp3 PE=1 SV=1
TXND2_MOUSE	Thioredoxin domain-containing protein 2 OS=Mus musculus GN=Txndc2 PE=1 SV=1
TRAF4_MOUSE	TNF receptor-associated factor 4 OS=Mus musculus GN=Traf4 PE=1 SV=2
CC136_MOUSE	Coiled-coil domain-containing protein 136 OS=Mus musculus GN=Ccdc136 PE=1 SV=2
PCKGM_MOUSE	Phosphoenolpyruvate carboxykinase [GTP], mitochondrial OS=Mus musculus GN=Pck2 PE=1 SV=1
MK06_MOUSE	Mitogen-activated protein kinase 6 OS=Mus musculus GN=Mapk6 PE=1 SV=3
PUM1_MOUSE	Pumilio homolog 1 OS=Mus musculus GN=Pum1 PE=1 SV=2
RS11_MOUSE	40S ribosomal protein S11 OS=Mus musculus GN=Rps11 PE=1 SV=3
TCAF1_MOUSE	TRPM8 channel-associated factor 1 OS=Mus musculus GN=Tcaf1 PE=2 SV=1
PPIL1_MOUSE	Peptidyl-prolyl cis-trans isomerase-like 1 OS=Mus musculus GN=Ppil1 PE=1 SV=1
RSU1_MOUSE	Ras suppressor protein 1 OS=Mus musculus GN=Rsu1 PE=1 SV=3
RS24_MOUSE	40S ribosomal protein S24 OS=Mus musculus GN=Rps24 PE=1 SV=1
COMD3_MOUSE	COMM domain-containing protein 3 OS=Mus musculus GN=Commd3 PE=1 SV=1
RS5_MOUSE	40S ribosomal protein S5 OS=Mus musculus GN=Rps5 PE=1 SV=3
DNLI1_MOUSE	DNA ligase 1 OS=Mus musculus GN=Lig1 PE=1 SV=2
RP1_MOUSE	Oxygen-regulated protein 1 OS=Mus musculus GN=Rp1 PE=1 SV=2
ENV1_MOUSE	MLV-related proviral Env polyprotein OS=Mus musculus PE=1 SV=3
KDM5B_MOUSE	Lysine-specific demethylase 5B OS=Mus musculus GN=Kdm5b PE=1 SV=1
TOIP1_MOUSE	Torsin-1A-interacting protein 1 OS=Mus musculus GN=Tor1aip1 PE=1 SV=3
PTCD3_MOUSE	Pentatricopeptide repeat domain-containing protein 3, mitochondrial OS=Mus musculus GN=Ptcd3 PE=1 SV=2
SNX3_MOUSE	Sorting nexin-3 OS=Mus musculus GN=Snx3 PE=1 SV=3
DPP2_MOUSE	Dipeptidyl peptidase 2 OS=Mus musculus GN=Dpp7 PE=1 SV=2
MCA3_MOUSE	Eukaryotic translation elongation factor 1 epsilon-1 OS=Mus musculus GN=Eef1e1 PE=1 SV=1
EMC2_MOUSE	ER membrane protein complex subunit 2 OS=Mus musculus GN=Emc2 PE=1 SV=1
CLD3_MOUSE	Claudin-3 OS=Mus musculus GN=Cldn3 PE=1 SV=1
CIB4_MOUSE	Calcium and integrin-binding family member 4 OS=Mus musculus GN=Cib4 PE=2 SV=1
CD9_MOUSE	CD9 antigen OS=Mus musculus GN=Cd9 PE=1 SV=2
TT23L_MOUSE	Tetratricopeptide repeat protein 23-like OS=Mus musculus GN=Ttc23l PE=2 SV=1
FBW10_MOUSE	F-box/WD repeat-containing protein 10 OS=Mus musculus GN=Fbxw10 PE=2 SV=1
DSG1B_MOUSE	Desmoglein-1-beta OS=Mus musculus GN=Dsg1b PE=1 SV=1
NK3R_MOUSE	Neuromedin-K receptor OS=Mus musculus GN=Tacr3 PE=2 SV=2
THEGL_MOUSE	Testicular haploid expressed gene protein-like OS=Mus musculus GN=Thegl PE=2 SV=1
SLMO2_MOUSE	Protein slowmo homolog 2 OS=Mus musculus GN=Slmo2 PE=1 SV=2
H2B1M_MOUSE	Histone H2B type 1-M OS=Mus musculus GN=Hist1h2bm PE=1 SV=2
ISG20_MOUSE	Interferon-stimulated gene 20 kDa protein OS=Mus musculus GN=Isg20 PE=1 SV=1
TPPC3_MOUSE	Trafficking protein particle complex subunit 3 OS=Mus musculus GN=Trappc3 PE=1 SV=1
ADA33_MOUSE	Disintegrin and metalloproteinase domain-containing protein 33 OS=Mus musculus GN=Adam33 PE=1 SV=3
NHP2_MOUSE	H/ACA ribonucleoprotein complex subunit 2 OS=Mus musculus GN=Nhp2 PE=1 SV=1
RL14_MOUSE	60S ribosomal protein L14 OS=Mus musculus GN=Rpl14 PE=1 SV=3
CNN3_MOUSE	Calponin-3 OS=Mus musculus GN=Cnn3 PE=1 SV=1
SPAG6_MOUSE	Sperm-associated antigen 6 OS=Mus musculus GN=Spag6 PE=1 SV=1
C2C2L_MOUSE	C2 domain-containing protein 2-like OS=Mus musculus GN=C2cd2l PE=1 SV=3
NC2B_MOUSE	Protein Dr1 OS=Mus musculus GN=Dr1 PE=1 SV=1
GNAI2_MOUSE	Guanine nucleotide-binding protein G(i) subunit alpha-2 OS=Mus musculus GN=Gnai2 PE=1 SV=5
SORCN_MOUSE	Sorcin OS=Mus musculus GN=Sri PE=1 SV=1
RS23_MOUSE	40S ribosomal protein S23 OS=Mus musculus GN=Rps23 PE=1 SV=3
BASP1_MOUSE	Brain acid soluble protein 1 OS=Mus musculus GN=Basp1 PE=1 SV=3
IFT74_MOUSE	Intraflagellar transport protein 74 homolog OS=Mus musculus GN=Ift74 PE=1 SV=2
IFT25_MOUSE	Intraflagellar transport protein 25 homolog OS=Mus musculus GN=Hspb11 PE=1 SV=2
PCX2_MOUSE	Pecanex-like protein 2 OS=Mus musculus GN=Pcnxl2 PE=2 SV=2
CCNB2_MOUSE	G2/mitotic-specific cyclin-B2 OS=Mus musculus GN=Ccnb2 PE=1 SV=2
MCTS2_MOUSE	Malignant T-cell-amplified sequence 2 OS=Mus musculus GN=Mcts2 PE=1 SV=1
BARD1_MOUSE	BRCA1-associated RING domain protein 1 OS=Mus musculus GN=Bard1 PE=2 SV=1
SNX12_MOUSE	Sorting nexin-12 OS=Mus musculus GN=Snx12 PE=1 SV=1
F1892_MOUSE	Protein FAM189A2 OS=Mus musculus GN=Fam189a2 PE=2 SV=2
RHG18_MOUSE	Rho GTPase-activating protein 18 OS=Mus musculus GN=Arhgap18 PE=1 SV=1
CCNO_MOUSE	Cyclin-O OS=Mus musculus GN=Ccno PE=1 SV=1
PPDPF_MOUSE	Pancreatic progenitor cell differentiation and proliferation factor OS=Mus musculus GN=Ppdpf PE=1 SV=1
DPS1_MOUSE	Decaprenyl-diphosphate synthase subunit 1 OS=Mus musculus GN=Pdss1 PE=1 SV=1
PI51A_MOUSE	Phosphatidylinositol 4-phosphate 5-kinase type-1 alpha OS=Mus musculus GN=Pip5k1a PE=1 SV=2
NU155_MOUSE	Nuclear pore complex protein Nup155 OS=Mus musculus GN=Nup155 PE=1 SV=1
CX056_MOUSE	UPF0428 protein CXorf56 homolog OS=Mus musculus PE=1 SV=1
SYTL3_MOUSE	Synaptotagmin-like protein 3 OS=Mus musculus GN=Sytl3 PE=1 SV=2
RASF4_MOUSE	Ras association domain-containing protein 4 OS=Mus musculus GN=Rassf4 PE=1 SV=1
SYBU_MOUSE	Syntabulin OS=Mus musculus GN=Sybu PE=1 SV=1
QCR9_MOUSE	Cytochrome b-c1 complex subunit 9 OS=Mus musculus GN=Uqcr10 PE=1 SV=1
CT027_MOUSE	UPF0687 protein C20orf27 homolog OS=Mus musculus PE=1 SV=3
MEII1_MOUSE	Meiosis inhibitor protein 1 OS=Mus musculus GN=Mei1 PE=2 SV=3
RLA1_MOUSE	60S acidic ribosomal protein P1 OS=Mus musculus GN=Rplp1 PE=1 SV=1
SC24A_MOUSE	Protein transport protein Sec24A OS=Mus musculus GN=Sec24a PE=1 SV=1
CALL3_MOUSE	Calmodulin-like protein 3 OS=Mus musculus GN=Calml3 PE=2 SV=1
NDUB7_MOUSE	NADH dehydrogenase [ubiquinone] 1 beta subcomplex subunit 7 OS=Mus musculus GN=Ndufb7 PE=1 SV=3
GCSH_MOUSE	Glycine cleavage system H protein, mitochondrial OS=Mus musculus GN=Gcsh PE=1 SV=2
H12_MOUSE	Histone H1.2 OS=Mus musculus GN=Hist1h1c PE=1 SV=2
H11_MOUSE	Histone H1.1 OS=Mus musculus GN=Hist1h1a PE=1 SV=2
COX41_MOUSE	Cytochrome c oxidase subunit 4 isoform 1, mitochondrial OS=Mus musculus GN=Cox4i1 PE=1 SV=2
RS18_MOUSE	40S ribosomal protein S18 OS=Mus musculus GN=Rps18 PE=1 SV=3
F162A_MOUSE	Protein FAM162A OS=Mus musculus GN=Fam162a PE=1 SV=1
FIS1_MOUSE	Mitochondrial fission 1 protein OS=Mus musculus GN=Fis1 PE=1 SV=1
NDUS4_MOUSE	NADH dehydrogenase [ubiquinone] iron-sulfur protein 4, mitochondrial OS=Mus musculus GN=Ndufs4 PE=1 SV=3
RLA2_MOUSE	60S acidic ribosomal protein P2 OS=Mus musculus GN=Rplp2 PE=1 SV=3
RBM3_MOUSE	RNA-binding protein 3 OS=Mus musculus GN=Rbm3 PE=1 SV=1
TI17B_MOUSE	Mitochondrial import inner membrane translocase subunit Tim17-B OS=Mus musculus GN=Timm17b PE=1 SV=1
IF5A1_MOUSE	Eukaryotic translation initiation factor 5A-1 OS=Mus musculus GN=Eif5a PE=1 SV=2
H15_MOUSE	Histone H1.5 OS=Mus musculus GN=Hist1h1b PE=1 SV=2
IPKB_MOUSE	cAMP-dependent protein kinase inhibitor beta OS=Mus musculus GN=Pkib PE=3 SV=1
CCD58_MOUSE	Coiled-coil domain-containing protein 58 OS=Mus musculus GN=Ccdc58 PE=1 SV=1
RS14_MOUSE	40S ribosomal protein S14 OS=Mus musculus GN=Rps14 PE=1 SV=3
VAMP2_MOUSE	Vesicle-associated membrane protein 2 OS=Mus musculus GN=Vamp2 PE=1 SV=2
CST11_MOUSE	Cystatin-11 OS=Mus musculus GN=Cst11 PE=2 SV=1
UQCC2_MOUSE	Ubiquinol-cytochrome-c reductase complex assembly factor 2 OS=Mus musculus GN=Uqcc2 PE=1 SV=1
PFD2_MOUSE	Prefoldin subunit 2 OS=Mus musculus GN=Pfdn2 PE=1 SV=2
RS19_MOUSE	40S ribosomal protein S19 OS=Mus musculus GN=Rps19 PE=1 SV=3
TPD53_MOUSE	Tumor protein D53 OS=Mus musculus GN=Tpd52l1 PE=1 SV=1
UB2V2_MOUSE	Ubiquitin-conjugating enzyme E2 variant 2 OS=Mus musculus GN=Ube2v2 PE=1 SV=4
CST12_MOUSE	Cystatin-12 OS=Mus musculus GN=Cst12 PE=1 SV=1
RS25_MOUSE	40S ribosomal protein S25 OS=Mus musculus GN=Rps25 PE=1 SV=1
RL27_MOUSE	60S ribosomal protein L27 OS=Mus musculus GN=Rpl27 PE=1 SV=2
SUMO2_MOUSE	Small ubiquitin-related modifier 2 OS=Mus musculus GN=Sumo2 PE=1 SV=1
RL22_MOUSE	60S ribosomal protein L22 OS=Mus musculus GN=Rpl22 PE=1 SV=2
ADXL_MOUSE	Adrenodoxin-like protein, mitochondrial OS=Mus musculus GN=Fdx1l PE=1 SV=1
PFD5_MOUSE	Prefoldin subunit 5 OS=Mus musculus GN=Pfdn5 PE=1 SV=1
H2B1B_MOUSE	Histone H2B type 1-B OS=Mus musculus GN=Hist1h2bb PE=1 SV=3
RL31_MOUSE	60S ribosomal protein L31 OS=Mus musculus GN=Rpl31 PE=1 SV=1
NDUB6_MOUSE	NADH dehydrogenase [ubiquinone] 1 beta subcomplex subunit 6 OS=Mus musculus GN=Ndufb6 PE=1 SV=3
ADM1A_MOUSE	Disintegrin and metalloproteinase domain-containing protein 1a OS=Mus musculus GN=Adam1a PE=2 SV=3
MGN_MOUSE	Protein mago nashi homolog OS=Mus musculus GN=Magoh PE=2 SV=1
NDK3_MOUSE	Nucleoside diphosphate kinase 3 OS=Mus musculus GN=Nme3 PE=1 SV=3
LYZL1_MOUSE	Lysozyme-like protein 1 OS=Mus musculus GN=Lyzl1 PE=1 SV=1
ELOB_MOUSE	Transcription elongation factor B polypeptide 2 OS=Mus musculus GN=Tceb2 PE=1 SV=1
FCL_MOUSE	GDP-L-fucose synthase OS=Mus musculus GN=Tsta3 PE=1 SV=3
MAOM_MOUSE	NAD-dependent malic enzyme, mitochondrial OS=Mus musculus GN=Me2 PE=1 SV=1
USMG5_MOUSE	Up-regulated during skeletal muscle growth protein 5 OS=Mus musculus GN=Usmg5 PE=1 SV=1
RS15A_MOUSE	40S ribosomal protein S15a OS=Mus musculus GN=Rps15a PE=1 SV=2
MYDGF_MOUSE	Myeloid-derived growth factor OS=Mus musculus GN=Mydgf PE=1 SV=1
BIEA_MOUSE	Biliverdin reductase A OS=Mus musculus GN=Blvra PE=1 SV=1
B2L15_MOUSE	Bcl-2-like protein 15 OS=Mus musculus GN=Bcl2l15 PE=2 SV=2
H10_MOUSE	Histone H1.0 OS=Mus musculus GN=H1f0 PE=2 SV=4
LYZL5_MOUSE	Sperm acrosome-associated protein 5 OS=Mus musculus GN=Spaca5 PE=1 SV=1
PPIF_MOUSE	Peptidyl-prolyl cis-trans isomerase F, mitochondrial OS=Mus musculus GN=Ppif PE=1 SV=1
NUDC2_MOUSE	NudC domain-containing protein 2 OS=Mus musculus GN=Nudcd2 PE=1 SV=1
TRAP1_MOUSE	Heat shock protein 75 kDa, mitochondrial OS=Mus musculus GN=Trap1 PE=1 SV=1
RL23_MOUSE	60S ribosomal protein L23 OS=Mus musculus GN=Rpl23 PE=1 SV=1
UBE2N_MOUSE	Ubiquitin-conjugating enzyme E2 N OS=Mus musculus GN=Ube2n PE=1 SV=1
SYUG_MOUSE	Gamma-synuclein OS=Mus musculus GN=Sncg PE=1 SV=1
SSBP_MOUSE	Single-stranded DNA-binding protein, mitochondrial OS=Mus musculus GN=Ssbp1 PE=1 SV=1
IF1AX_MOUSE	Eukaryotic translation initiation factor 1A, X-chromosomal OS=Mus musculus GN=Eif1ax PE=2 SV=3
NDUB5_MOUSE	NADH dehydrogenase [ubiquinone] 1 beta subcomplex subunit 5, mitochondrial OS=Mus musculus GN=Ndufb5 PE=1 SV=1
TCP4_MOUSE	Activated RNA polymerase II transcriptional coactivator p15 OS=Mus musculus GN=Sub1 PE=1 SV=3
NENF_MOUSE	Neudesin OS=Mus musculus GN=Nenf PE=1 SV=1
CD59B_MOUSE	CD59B glycoprotein OS=Mus musculus GN=Cd59b PE=2 SV=2
RL28_MOUSE	60S ribosomal protein L28 OS=Mus musculus GN=Rpl28 PE=1 SV=2
NFM_MOUSE	Neurofilament medium polypeptide OS=Mus musculus GN=Nefm PE=1 SV=4
LSM12_MOUSE	Protein LSM12 homolog OS=Mus musculus GN=Lsm12 PE=1 SV=1
H3C_MOUSE	Histone H3.3C OS=Mus musculus GN=H3f3c PE=3 SV=3
FHIT_MOUSE	Bis(5'-adenosyl)-triphosphatase OS=Mus musculus GN=Fhit PE=1 SV=3
RFWD3_MOUSE	E3 ubiquitin-protein ligase RFWD3 OS=Mus musculus GN=Rfwd3 PE=2 SV=1
GAPR1_MOUSE	Golgi-associated plant pathogenesis-related protein 1 OS=Mus musculus GN=Glipr2 PE=1 SV=3
MFN1_MOUSE	Mitofusin-1 OS=Mus musculus GN=Mfn1 PE=1 SV=3
ACE_MOUSE	Angiotensin-converting enzyme OS=Mus musculus GN=Ace PE=1 SV=3
SYUA_MOUSE	Alpha-synuclein OS=Mus musculus GN=Snca PE=1 SV=2
KCNN4_MOUSE	Intermediate conductance calcium-activated potassium channel protein 4 OS=Mus musculus GN=Kcnn4 PE=2 SV=1
MPP5_MOUSE	MAGUK p55 subfamily member 5 OS=Mus musculus GN=Mpp5 PE=1 SV=1
LEG8_MOUSE	Galectin-8 OS=Mus musculus GN=Lgals8 PE=1 SV=1
VMA5A_MOUSE	von Willebrand factor A domain-containing protein 5A OS=Mus musculus GN=Vwa5a PE=1 SV=2
HINT1_MOUSE	Histidine triad nucleotide-binding protein 1 OS=Mus musculus GN=Hint1 PE=1 SV=3
TRPV5_MOUSE	Transient receptor potential cation channel subfamily V member 5 OS=Mus musculus GN=Trpv5 PE=1 SV=2
SZT2_MOUSE	Protein SZT2 OS=Mus musculus GN=Szt2 PE=1 SV=1
RET1_MOUSE	Retinol-binding protein 1 OS=Mus musculus GN=Rbp1 PE=1 SV=2
CANB1_MOUSE	Calcineurin subunit B type 1 OS=Mus musculus GN=Ppp3r1 PE=1 SV=3
UB2D3_MOUSE	Ubiquitin-conjugating enzyme E2 D3 OS=Mus musculus GN=Ube2d3 PE=1 SV=1
REEP5_MOUSE	Receptor expression-enhancing protein 5 OS=Mus musculus GN=Reep5 PE=1 SV=1
LY65C_MOUSE	Lymphocyte antigen 6 complex locus protein G5c OS=Mus musculus GN=Ly6g5c PE=1 SV=1
TM239_MOUSE	Transmembrane protein 239 OS=Mus musculus GN=Tmem239 PE=2 SV=1
ITA5_MOUSE	Integrin alpha-5 OS=Mus musculus GN=Itga5 PE=1 SV=3
RS16_MOUSE	40S ribosomal protein S16 OS=Mus musculus GN=Rps16 PE=1 SV=4
UBR5_MOUSE	E3 ubiquitin-protein ligase UBR5 OS=Mus musculus GN=Ubr5 PE=1 SV=2
NOL4_MOUSE	Nucleolar protein 4 OS=Mus musculus GN=Nol4 PE=2 SV=2
PA24D_MOUSE	Cytosolic phospholipase A2 delta OS=Mus musculus GN=Pla2g4d PE=2 SV=3
NDUAD_MOUSE	NADH dehydrogenase [ubiquinone] 1 alpha subcomplex subunit 13 OS=Mus musculus GN=Ndufa13 PE=1 SV=3
LY6K_MOUSE	Lymphocyte antigen 6K OS=Mus musculus GN=Ly6k PE=1 SV=1
NDUS1_MOUSE	NADH-ubiquinone oxidoreductase 75 kDa subunit, mitochondrial OS=Mus musculus GN=Ndufs1 PE=1 SV=2
LRRC2_MOUSE	Leucine-rich repeat-containing protein 2 OS=Mus musculus GN=Lrrc2 PE=2 SV=1
PPID_MOUSE	Peptidyl-prolyl cis-trans isomerase D OS=Mus musculus GN=Ppid PE=1 SV=3
PLEC_MOUSE	Plectin OS=Mus musculus GN=Plec PE=1 SV=3
LYZL6_MOUSE	Lysozyme-like protein 6 OS=Mus musculus GN=Lyzl6 PE=1 SV=1
SPTB1_MOUSE	Spectrin beta chain, erythrocytic OS=Mus musculus GN=Sptb PE=1 SV=4
CCNA2_MOUSE	Cyclin-A2 OS=Mus musculus GN=Ccna2 PE=1 SV=2
VANG1_MOUSE	Vang-like protein 1 OS=Mus musculus GN=Vangl1 PE=1 SV=2
GNA11_MOUSE	Guanine nucleotide-binding protein subunit alpha-11 OS=Mus musculus GN=Gna11 PE=1 SV=1
CUTA_MOUSE	Protein CutA OS=Mus musculus GN=Cuta PE=1 SV=3
GALT2_MOUSE	Polypeptide N-acetylgalactosaminyltransferase 2 OS=Mus musculus GN=Galnt2 PE=1 SV=1
CL066_MOUSE	UPF0536 protein C12orf66 homolog OS=Mus musculus PE=1 SV=1
TMM97_MOUSE	Transmembrane protein 97 OS=Mus musculus GN=Tmem97 PE=1 SV=1
ARHG1_MOUSE	Rho guanine nucleotide exchange factor 1 OS=Mus musculus GN=Arhgef1 PE=1 SV=2
RL35A_MOUSE	60S ribosomal protein L35a OS=Mus musculus GN=Rpl35a PE=1 SV=2
RPA2_MOUSE	DNA-directed RNA polymerase I subunit RPA2 OS=Mus musculus GN=Polr1b PE=1 SV=2
SYMPK_MOUSE	Symplekin OS=Mus musculus GN=Sympk PE=1 SV=1
PRXD1_MOUSE	Prolyl-tRNA synthetase associated domain-containing protein 1 OS=Mus musculus GN=Prorsd1 PE=1 SV=1
MEIS1_MOUSE	Homeobox protein Meis1 OS=Mus musculus GN=Meis1 PE=1 SV=1
SELT_MOUSE	Selenoprotein T OS=Mus musculus GN=Selt PE=1 SV=2
CLD1_MOUSE	Claudin-1 OS=Mus musculus GN=Cldn1 PE=1 SV=1
PROF1_MOUSE	Profilin-1 OS=Mus musculus GN=Pfn1 PE=1 SV=2
IFM2_MOUSE	Interferon-induced transmembrane protein 2 OS=Mus musculus GN=Ifitm2 PE=1 SV=1
CENPC_MOUSE	Centromere protein C OS=Mus musculus GN=Cenpc PE=1 SV=2
ZN704_MOUSE	Zinc finger protein 704 OS=Mus musculus GN=Znf704 PE=1 SV=1
VATG1_MOUSE	V-type proton ATPase subunit G 1 OS=Mus musculus GN=Atp6v1g1 PE=1 SV=3
FKB15_MOUSE	FK506-binding protein 15 OS=Mus musculus GN=Fkbp15 PE=1 SV=2
H1FNT_MOUSE	Testis-specific H1 histone OS=Mus musculus GN=H1fnt PE=2 SV=2
CHCH2_MOUSE	Coiled-coil-helix-coiled-coil-helix domain-containing protein 2 OS=Mus musculus GN=Chchd2 PE=2 SV=1
NDUB4_MOUSE	NADH dehydrogenase [ubiquinone] 1 beta subcomplex subunit 4 OS=Mus musculus GN=Ndufb4 PE=1 SV=3
MCFD2_MOUSE	Multiple coagulation factor deficiency protein 2 homolog OS=Mus musculus GN=Mcfd2 PE=1 SV=1
FUND2_MOUSE	FUN14 domain-containing protein 2 OS=Mus musculus GN=Fundc2 PE=1 SV=1
KS6A2_MOUSE	Ribosomal protein S6 kinase alpha-2 OS=Mus musculus GN=Rps6ka2 PE=1 SV=1
RL35_MOUSE	60S ribosomal protein L35 OS=Mus musculus GN=Rpl35 PE=1 SV=1
P66B_MOUSE	Transcriptional repressor p66-beta OS=Mus musculus GN=Gatad2b PE=1 SV=1
SETD5_MOUSE	SET domain-containing protein 5 OS=Mus musculus GN=Setd5 PE=1 SV=2
TT21B_MOUSE	Tetratricopeptide repeat protein 21B OS=Mus musculus GN=Ttc21b PE=1 SV=1
RB6I2_MOUSE	ELKS/Rab6-interacting/CAST family member 1 OS=Mus musculus GN=Erc1 PE=1 SV=1
TR43C_MOUSE	Tripartite motif-containing protein 43C OS=Mus musculus GN=Trim43c PE=2 SV=1
NDUAC_MOUSE	NADH dehydrogenase [ubiquinone] 1 alpha subcomplex subunit 12 OS=Mus musculus GN=Ndufa12 PE=1 SV=2
SIM24_MOUSE	Small integral membrane protein 24 OS=Mus musculus GN=Smim24 PE=1 SV=1
LYG1_MOUSE	Lysozyme g-like protein 1 OS=Mus musculus GN=Lyg1 PE=2 SV=1
DD19A_MOUSE	ATP-dependent RNA helicase DDX19A OS=Mus musculus GN=Ddx19a PE=1 SV=2
FBLN2_MOUSE	Fibulin-2 OS=Mus musculus GN=Fbln2 PE=1 SV=2
PTMS_MOUSE	Parathymosin OS=Mus musculus GN=Ptms PE=1 SV=3
PNPO_MOUSE	Pyridoxine-5'-phosphate oxidase OS=Mus musculus GN=Pnpo PE=1 SV=1
MSRB2_MOUSE	Methionine-R-sulfoxide reductase B2, mitochondrial OS=Mus musculus GN=Msrb2 PE=1 SV=1
CPVL_MOUSE	Probable serine carboxypeptidase CPVL OS=Mus musculus GN=Cpvl PE=2 SV=2
PTGIS_MOUSE	Prostacyclin synthase OS=Mus musculus GN=Ptgis PE=1 SV=1
RHOG_MOUSE	Rho-related GTP-binding protein RhoG OS=Mus musculus GN=Rhog PE=1 SV=1
MIC60_MOUSE	MICOS complex subunit Mic60 OS=Mus musculus GN=Immt PE=1 SV=1
KMT2A_MOUSE	Histone-lysine N-methyltransferase 2A OS=Mus musculus GN=Kmt2a PE=1 SV=3
NDUF3_MOUSE	NADH dehydrogenase [ubiquinone] 1 alpha subcomplex assembly factor 3 OS=Mus musculus GN=Ndufaf3 PE=1 SV=1
DOCK6_MOUSE	Dedicator of cytokinesis protein 6 OS=Mus musculus GN=Dock6 PE=1 SV=4
ROCK2_MOUSE	Rho-associated protein kinase 2 OS=Mus musculus GN=Rock2 PE=1 SV=1
ILK_MOUSE	Integrin-linked protein kinase OS=Mus musculus GN=Ilk PE=1 SV=2
EFCB6_MOUSE	EF-hand calcium-binding domain-containing protein 6 OS=Mus musculus GN=Efcab6 PE=1 SV=2
PI42B_MOUSE	Phosphatidylinositol 5-phosphate 4-kinase type-2 beta OS=Mus musculus GN=Pip4k2b PE=1 SV=1
ASCC3_MOUSE	Activating signal cointegrator 1 complex subunit 3 OS=Mus musculus GN=Ascc3 PE=1 SV=1
H2B2B_MOUSE	Histone H2B type 2-B OS=Mus musculus GN=Hist2h2bb PE=1 SV=3
H2B1A_MOUSE	Histone H2B type 1-A OS=Mus musculus GN=Hist1h2ba PE=1 SV=3
H2AV_MOUSE	Histone H2A.V OS=Mus musculus GN=H2afv PE=1 SV=3
H2A2B_MOUSE	Histone H2A type 2-B OS=Mus musculus GN=Hist2h2ab PE=1 SV=3
DOPD_MOUSE	D-dopachrome decarboxylase OS=Mus musculus GN=Ddt PE=1 SV=3
TC1D2_MOUSE	Tctex1 domain-containing protein 2 OS=Mus musculus GN=Tctex1d2 PE=1 SV=1
H4_MOUSE	Histone H4 OS=Mus musculus GN=Hist1h4a PE=1 SV=2
CISD1_MOUSE	CDGSH iron-sulfur domain-containing protein 1 OS=Mus musculus GN=Cisd1 PE=1 SV=1
LYZL4_MOUSE	Lysozyme-like protein 4 OS=Mus musculus GN=Lyzl4 PE=1 SV=3
TBCA_MOUSE	Tubulin-specific chaperone A OS=Mus musculus GN=Tbca PE=1 SV=3
TXND8_MOUSE	Thioredoxin domain-containing protein 8 OS=Mus musculus GN=Txndc8 PE=1 SV=1
GLB1L_MOUSE	Beta-galactosidase-1-like protein OS=Mus musculus GN=Glb1l PE=1 SV=1
TIM16_MOUSE	Mitochondrial import inner membrane translocase subunit TIM16 OS=Mus musculus GN=Pam16 PE=1 SV=1
QCR7_MOUSE	Cytochrome b-c1 complex subunit 7 OS=Mus musculus GN=Uqcrb PE=1 SV=3
PHP14_MOUSE	14 kDa phosphohistidine phosphatase OS=Mus musculus GN=Phpt1 PE=1 SV=1
SYRC_MOUSE	Arginine--tRNA ligase, cytoplasmic OS=Mus musculus GN=Rars PE=1 SV=2
ASGL1_MOUSE	Isoaspartyl peptidase/L-asparaginase OS=Mus musculus GN=Asrgl1 PE=1 SV=1
RS26_MOUSE	40S ribosomal protein S26 OS=Mus musculus GN=Rps26 PE=1 SV=3
NDUA6_MOUSE	NADH dehydrogenase [ubiquinone] 1 alpha subcomplex subunit 6 OS=Mus musculus GN=Ndufa6 PE=1 SV=1
SSNA1_MOUSE	Sjoegren syndrome nuclear autoantigen 1 homolog OS=Mus musculus GN=Ssna1 PE=1 SV=1
SH3L1_MOUSE	SH3 domain-binding glutamic acid-rich-like protein OS=Mus musculus GN=Sh3bgrl PE=1 SV=1
THIO_MOUSE	Thioredoxin OS=Mus musculus GN=Txn PE=1 SV=3
HINT2_MOUSE	Histidine triad nucleotide-binding protein 2, mitochondrial OS=Mus musculus GN=Hint2 PE=1 SV=1
PLRKT_MOUSE	Plasminogen receptor (KT) OS=Mus musculus GN=Plgrkt PE=1 SV=1
ISCA1_MOUSE	Iron-sulfur cluster assembly 1 homolog, mitochondrial OS=Mus musculus GN=Isca1 PE=2 SV=1
HYPK_MOUSE	Huntingtin-interacting protein K OS=Mus musculus GN=Hypk PE=1 SV=2
T22D1_MOUSE	TSC22 domain family protein 1 OS=Mus musculus GN=Tsc22d1 PE=1 SV=2
FRDA_MOUSE	Frataxin, mitochondrial OS=Mus musculus GN=Fxn PE=1 SV=1
CISD2_MOUSE	CDGSH iron-sulfur domain-containing protein 2 OS=Mus musculus GN=Cisd2 PE=1 SV=1
UK114_MOUSE	Ribonuclease UK114 OS=Mus musculus GN=Hrsp12 PE=1 SV=3
LEG1_MOUSE	Galectin-1 OS=Mus musculus GN=Lgals1 PE=1 SV=3
AF1Q_MOUSE	Protein AF1q OS=Mus musculus GN=Mllt11 PE=1 SV=1
DPOLA_MOUSE	DNA polymerase alpha catalytic subunit OS=Mus musculus GN=Pola1 PE=1 SV=2
PEA15_MOUSE	Astrocytic phosphoprotein PEA-15 OS=Mus musculus GN=Pea15 PE=1 SV=1
COX5B_MOUSE	Cytochrome c oxidase subunit 5B, mitochondrial OS=Mus musculus GN=Cox5b PE=1 SV=1
LYRM7_MOUSE	Complex III assembly factor LYRM7 OS=Mus musculus GN=Lyrm7 PE=3 SV=2
PFD6_MOUSE	Prefoldin subunit 6 OS=Mus musculus GN=Pfdn6 PE=1 SV=1
SUMO3_MOUSE	Small ubiquitin-related modifier 3 OS=Mus musculus GN=Sumo3 PE=1 SV=1
PROF2_MOUSE	Profilin-2 OS=Mus musculus GN=Pfn2 PE=1 SV=3
MTPN_MOUSE	Myotrophin OS=Mus musculus GN=Mtpn PE=1 SV=2
FKB1A_MOUSE	Peptidyl-prolyl cis-trans isomerase FKBP1A OS=Mus musculus GN=Fkbp1a PE=1 SV=2
NAAA_MOUSE	N-acylethanolamine-hydrolyzing acid amidase OS=Mus musculus GN=Naaa PE=1 SV=2
CST8_MOUSE	Cystatin-8 OS=Mus musculus GN=Cst8 PE=1 SV=2
PCP4_MOUSE	Purkinje cell protein 4 OS=Mus musculus GN=Pcp4 PE=3 SV=2
COX5A_MOUSE	Cytochrome c oxidase subunit 5A, mitochondrial OS=Mus musculus GN=Cox5a PE=1 SV=2
ACO13_MOUSE	Acyl-coenzyme A thioesterase 13 OS=Mus musculus GN=Acot13 PE=1 SV=1
DYLT1_MOUSE	Dynein light chain Tctex-type 1 OS=Mus musculus GN=Dynlt1 PE=1 SV=1
AN32C_MOUSE	Putative acidic leucine-rich nuclear phosphoprotein 32 family member C OS=Mus musculus GN=Anp32c PE=2 SV=3
RS20_MOUSE	40S ribosomal protein S20 OS=Mus musculus GN=Rps20 PE=1 SV=1
RS12_MOUSE	40S ribosomal protein S12 OS=Mus musculus GN=Rps12 PE=1 SV=2
RGPA2_MOUSE	Ral GTPase-activating protein subunit alpha-2 OS=Mus musculus GN=Ralgapa2 PE=1 SV=2
GBRL2_MOUSE	Gamma-aminobutyric acid receptor-associated protein-like 2 OS=Mus musculus GN=Gabarapl2 PE=1 SV=1
PDCD5_MOUSE	Programmed cell death protein 5 OS=Mus musculus GN=Pdcd5 PE=1 SV=3
NDUA7_MOUSE	NADH dehydrogenase [ubiquinone] 1 alpha subcomplex subunit 7 OS=Mus musculus GN=Ndufa7 PE=1 SV=3
TPC2L_MOUSE	Trafficking protein particle complex subunit 2-like protein OS=Mus musculus GN=Trappc2l PE=1 SV=1
NXPE4_MOUSE	NXPE family member 4 OS=Mus musculus GN=Nxpe4 PE=2 SV=1
RBMX_MOUSE	RNA-binding motif protein, X chromosome OS=Mus musculus GN=Rbmx PE=1 SV=1
ELOC_MOUSE	Transcription elongation factor B polypeptide 1 OS=Mus musculus GN=Tceb1 PE=1 SV=1
TM9S1_MOUSE	Transmembrane 9 superfamily member 1 OS=Mus musculus GN=Tm9sf1 PE=2 SV=2
RL4_MOUSE	60S ribosomal protein L4 OS=Mus musculus GN=Rpl4 PE=1 SV=3
TXD17_MOUSE	Thioredoxin domain-containing protein 17 OS=Mus musculus GN=Txndc17 PE=1 SV=1
LRC66_MOUSE	Leucine-rich repeat-containing protein 66 OS=Mus musculus GN=Lrrc66 PE=1 SV=1
IFG15_MOUSE	Torsin-1A-interacting protein 2, isoform IFRG15 OS=Mus musculus GN=Tor1aip2 PE=1 SV=1
ENKD1_MOUSE	Enkurin domain-containing protein 1 OS=Mus musculus GN=Enkd1 PE=1 SV=1
ZN770_MOUSE	Zinc finger protein 770 OS=Mus musculus GN=Znf770 PE=2 SV=1
ANC2_MOUSE	Anaphase-promoting complex subunit 2 OS=Mus musculus GN=Anapc2 PE=1 SV=2
AAAS_MOUSE	Aladin OS=Mus musculus GN=Aaas PE=1 SV=1
INSM1_MOUSE	Insulinoma-associated protein 1 OS=Mus musculus GN=Insm1 PE=1 SV=1
SF3B6_MOUSE	Splicing factor 3B subunit 6 OS=Mus musculus GN=Sf3b6 PE=1 SV=1
SEP15_MOUSE	15 kDa selenoprotein OS=Mus musculus GN=Sep15 PE=1 SV=3
K2C6B_MOUSE	Keratin, type II cytoskeletal 6B OS=Mus musculus GN=Krt6b PE=1 SV=3
NLTP_MOUSE	Non-specific lipid-transfer protein OS=Mus musculus GN=Scp2 PE=1 SV=3
H2AB1_MOUSE	Histone H2A-Bbd type 1 OS=Mus musculus GN=H2afb1 PE=2 SV=1
UB2D2_MOUSE	Ubiquitin-conjugating enzyme E2 D2 OS=Mus musculus GN=Ube2d2 PE=1 SV=1
MYCBP_MOUSE	C-Myc-binding protein OS=Mus musculus GN=Mycbp PE=1 SV=5
DYHC1_MOUSE	Cytoplasmic dynein 1 heavy chain 1 OS=Mus musculus GN=Dync1h1 PE=1 SV=2
PYGB_MOUSE	Glycogen phosphorylase, brain form OS=Mus musculus GN=Pygb PE=1 SV=3
IRAK2_MOUSE	Interleukin-1 receptor-associated kinase-like 2 OS=Mus musculus GN=Irak2 PE=2 SV=2
RS15_MOUSE	40S ribosomal protein S15 OS=Mus musculus GN=Rps15 PE=1 SV=2
DUS15_MOUSE	Dual specificity protein phosphatase 15 OS=Mus musculus GN=Dusp15 PE=2 SV=3
HES1_MOUSE	Transcription factor HES-1 OS=Mus musculus GN=Hes1 PE=1 SV=1
ZDHC6_MOUSE	Palmitoyltransferase ZDHHC6 OS=Mus musculus GN=Zdhhc6 PE=2 SV=1
TRPV3_MOUSE	Transient receptor potential cation channel subfamily V member 3 OS=Mus musculus GN=Trpv3 PE=1 SV=2
CMYA5_MOUSE	Cardiomyopathy-associated protein 5 OS=Mus musculus GN=Cmya5 PE=1 SV=2
KLOTB_MOUSE	Beta-klotho OS=Mus musculus GN=Klb PE=1 SV=1
IL31R_MOUSE	Interleukin-31 receptor subunit alpha OS=Mus musculus GN=Il31ra PE=1 SV=3
AGRB3_MOUSE	Adhesion G protein-coupled receptor B3 OS=Mus musculus GN=Adgrb3 PE=1 SV=2
EMX1_MOUSE	Homeobox protein EMX1 OS=Mus musculus GN=Emx1 PE=2 SV=2
TXD16_MOUSE	Thioredoxin domain-containing protein 16 OS=Mus musculus GN=Txndc16 PE=2 SV=1
PRAX_MOUSE	Periaxin OS=Mus musculus GN=Prx PE=1 SV=1
TOM20_MOUSE	Mitochondrial import receptor subunit TOM20 homolog OS=Mus musculus GN=Tomm20 PE=1 SV=1
RL36_MOUSE	60S ribosomal protein L36 OS=Mus musculus GN=Rpl36 PE=1 SV=2
FLNA_MOUSE	Filamin-A OS=Mus musculus GN=Flna PE=1 SV=5
BRE1B_MOUSE	E3 ubiquitin-protein ligase BRE1B OS=Mus musculus GN=Rnf40 PE=1 SV=2
KLH35_MOUSE	Kelch-like protein 35 OS=Mus musculus GN=Klhl35 PE=2 SV=2
SMD3_MOUSE	Small nuclear ribonucleoprotein Sm D3 OS=Mus musculus GN=Snrpd3 PE=1 SV=1
SMD2_MOUSE	Small nuclear ribonucleoprotein Sm D2 OS=Mus musculus GN=Snrpd2 PE=1 SV=1
THOC2_MOUSE	THO complex subunit 2 OS=Mus musculus GN=Thoc2 PE=1 SV=1
ATP5I_MOUSE	ATP synthase subunit e, mitochondrial OS=Mus musculus GN=Atp5i PE=1 SV=2
HNMT_MOUSE	Histamine N-methyltransferase OS=Mus musculus GN=Hnmt PE=1 SV=1
CUL7_MOUSE	Cullin-7 OS=Mus musculus GN=Cul7 PE=1 SV=2
PCNT_MOUSE	Pericentrin OS=Mus musculus GN=Pcnt PE=1 SV=2
RRP1B_MOUSE	Ribosomal RNA processing protein 1 homolog B OS=Mus musculus GN=Rrp1b PE=1 SV=2
KISS1_MOUSE	Metastasis-suppressor KiSS-1 OS=Mus musculus GN=Kiss1 PE=1 SV=2
K2C73_MOUSE	Keratin, type II cytoskeletal 73 OS=Mus musculus GN=Krt73 PE=1 SV=1
ASPM_MOUSE	Abnormal spindle-like microcephaly-associated protein homolog OS=Mus musculus GN=Aspm PE=2 SV=2
AKAP5_MOUSE	A-kinase anchor protein 5 OS=Mus musculus GN=Akap5 PE=1 SV=2
ISCU_MOUSE	Iron-sulfur cluster assembly enzyme ISCU, mitochondrial OS=Mus musculus GN=Iscu PE=1 SV=1
K0020_MOUSE	Pumilio domain-containing protein KIAA0020 OS=Mus musculus GN=Kiaa0020 PE=1 SV=2
RD21L_MOUSE	Double-strand-break repair protein rad21-like protein 1 OS=Mus musculus GN=Rad21l1 PE=1 SV=2
SE1L2_MOUSE	Protein sel-1 homolog 2 OS=Mus musculus GN=Sel1l2 PE=2 SV=1
NDUF5_MOUSE	NADH dehydrogenase [ubiquinone] 1 alpha subcomplex assembly factor 5 OS=Mus musculus GN=Ndufaf5 PE=1 SV=1
KLH20_MOUSE	Kelch-like protein 20 OS=Mus musculus GN=Klhl20 PE=2 SV=2
TCHP_MOUSE	Trichoplein keratin filament-binding protein OS=Mus musculus GN=Tchp PE=1 SV=2
TYRP2_MOUSE	L-dopachrome tautomerase OS=Mus musculus GN=Dct PE=1 SV=2
TTHY_MOUSE	Transthyretin OS=Mus musculus GN=Ttr PE=1 SV=1
MYOM1_MOUSE	Myomesin-1 OS=Mus musculus GN=Myom1 PE=1 SV=2
CDKL1_MOUSE	Cyclin-dependent kinase-like 1 OS=Mus musculus GN=Cdkl1 PE=2 SV=1
ENSA_MOUSE	Alpha-endosulfine OS=Mus musculus GN=Ensa PE=1 SV=1
SUGP2_MOUSE	SURP and G-patch domain-containing protein 2 OS=Mus musculus GN=Sugp2 PE=1 SV=2
CLC11_MOUSE	C-type lectin domain family 11 member A OS=Mus musculus GN=Clec11a PE=2 SV=1
KAPCB_MOUSE	cAMP-dependent protein kinase catalytic subunit beta OS=Mus musculus GN=Prkacb PE=1 SV=2
PAPD7_MOUSE	Non-canonical poly(A) RNA polymerase PAPD7 OS=Mus musculus GN=Papd7 PE=2 SV=2
TRNK1_MOUSE	TPR and ankyrin repeat-containing protein 1 OS=Mus musculus GN=Trank1 PE=2 SV=3
HNRPM_MOUSE	Heterogeneous nuclear ribonucleoprotein M OS=Mus musculus GN=Hnrnpm PE=1 SV=3
MK15_MOUSE	Mitogen-activated protein kinase 15 OS=Mus musculus GN=Mapk15 PE=1 SV=1
LAMA5_MOUSE	Laminin subunit alpha-5 OS=Mus musculus GN=Lama5 PE=1 SV=4
HIRP3_MOUSE	HIRA-interacting protein 3 OS=Mus musculus GN=Hirip3 PE=1 SV=1
PEG3_MOUSE	Paternally-expressed gene 3 protein OS=Mus musculus GN=Peg3 PE=1 SV=1
ZN639_MOUSE	Zinc finger protein 639 OS=Mus musculus GN=Znf639 PE=1 SV=1
CERU_MOUSE	Ceruloplasmin OS=Mus musculus GN=Cp PE=1 SV=2
TX1B3_MOUSE	Tax1-binding protein 3 OS=Mus musculus GN=Tax1bp3 PE=1 SV=1
5HT2A_MOUSE	5-hydroxytryptamine receptor 2A OS=Mus musculus GN=Htr2a PE=1 SV=1
KI16B_MOUSE	Kinesin-like protein KIF16B OS=Mus musculus GN=Kif16b PE=1 SV=1
S45A3_MOUSE	Solute carrier family 45 member 3 OS=Mus musculus GN=Slc45a3 PE=2 SV=1
VP13C_MOUSE	Vacuolar protein sorting-associated protein 13C OS=Mus musculus GN=Vps13c PE=1 SV=2
COASY_MOUSE	Bifunctional coenzyme A synthase OS=Mus musculus GN=Coasy PE=1 SV=2
ATAD5_MOUSE	ATPase family AAA domain-containing protein 5 OS=Mus musculus GN=Atad5 PE=1 SV=1
GBG8_MOUSE	Guanine nucleotide-binding protein G(I)/G(S)/G(O) subunit gamma-8 OS=Mus musculus GN=Gng8 PE=3 SV=1
ADA12_MOUSE	Disintegrin and metalloproteinase domain-containing protein 12 OS=Mus musculus GN=Adam12 PE=1 SV=2
ST4A1_MOUSE	Sulfotransferase 4A1 OS=Mus musculus GN=Sult4a1 PE=1 SV=1
LKHA4_MOUSE	Leukotriene A-4 hydrolase OS=Mus musculus GN=Lta4h PE=1 SV=4
MIS_MOUSE	Muellerian-inhibiting factor OS=Mus musculus GN=Amh PE=2 SV=1
HCFC2_MOUSE	Host cell factor 2 OS=Mus musculus GN=Hcfc2 PE=1 SV=1
ALMS1_MOUSE	Alstrom syndrome protein 1 homolog OS=Mus musculus GN=Alms1 PE=1 SV=2
CAN7_MOUSE	Calpain-7 OS=Mus musculus GN=Capn7 PE=2 SV=1
S38AB_MOUSE	Putative sodium-coupled neutral amino acid transporter 11 OS=Mus musculus GN=Slc38a11 PE=2 SV=2
ATRX_MOUSE	Transcriptional regulator ATRX OS=Mus musculus GN=Atrx PE=1 SV=3
EDRF1_MOUSE	Erythroid differentiation-related factor 1 OS=Mus musculus GN=Edrf1 PE=1 SV=1
WDFY3_MOUSE	WD repeat and FYVE domain-containing protein 3 OS=Mus musculus GN=Wdfy3 PE=1 SV=1
HKDC1_MOUSE	Putative hexokinase HKDC1 OS=Mus musculus GN=Hkdc1 PE=2 SV=1
H2AX_MOUSE	Histone H2AX OS=Mus musculus GN=H2afx PE=1 SV=2
CH10_MOUSE	10 kDa heat shock protein, mitochondrial OS=Mus musculus GN=Hspe1 PE=1 SV=2
ACYP1_MOUSE	Acylphosphatase-1 OS=Mus musculus GN=Acyp1 PE=1 SV=2
ATP5J_MOUSE	ATP synthase-coupling factor 6, mitochondrial OS=Mus musculus GN=Atp5j PE=1 SV=1
MIF_MOUSE	Macrophage migration inhibitory factor OS=Mus musculus GN=Mif PE=1 SV=2
COX6C_MOUSE	Cytochrome c oxidase subunit 6C OS=Mus musculus GN=Cox6c PE=1 SV=3
MIC13_MOUSE	MICOS complex subunit MIC13 OS=Mus musculus GN=Mic13 PE=1 SV=1
NDUA5_MOUSE	NADH dehydrogenase [ubiquinone] 1 alpha subcomplex subunit 5 OS=Mus musculus GN=Ndufa5 PE=1 SV=3
COX7R_MOUSE	Cytochrome c oxidase subunit 7A-related protein, mitochondrial OS=Mus musculus GN=Cox7a2l PE=1 SV=1
B2MG_MOUSE	Beta-2-microglobulin OS=Mus musculus GN=B2m PE=1 SV=2
GLRX5_MOUSE	Glutaredoxin-related protein 5, mitochondrial OS=Mus musculus GN=Glrx5 PE=1 SV=2
QCR6_MOUSE	Cytochrome b-c1 complex subunit 6, mitochondrial OS=Mus musculus GN=Uqcrh PE=1 SV=2
RC3H1_MOUSE	Roquin-1 OS=Mus musculus GN=Rc3h1 PE=1 SV=1
VATF_MOUSE	V-type proton ATPase subunit F OS=Mus musculus GN=Atp6v1f PE=1 SV=2
NDUS6_MOUSE	NADH dehydrogenase [ubiquinone] iron-sulfur protein 6, mitochondrial OS=Mus musculus GN=Ndufs6 PE=1 SV=2
ATP5L_MOUSE	ATP synthase subunit g, mitochondrial OS=Mus musculus GN=Atp5l PE=1 SV=1
THIOM_MOUSE	Thioredoxin, mitochondrial OS=Mus musculus GN=Txn2 PE=1 SV=1
EIF1B_MOUSE	Eukaryotic translation initiation factor 1b OS=Mus musculus GN=Eif1b PE=1 SV=2
RT36_MOUSE	28S ribosomal protein S36, mitochondrial OS=Mus musculus GN=Mrps36 PE=1 SV=1
NDUA2_MOUSE	NADH dehydrogenase [ubiquinone] 1 alpha subcomplex subunit 2 OS=Mus musculus GN=Ndufa2 PE=1 SV=3
DLRB2_MOUSE	Dynein light chain roadblock-type 2 OS=Mus musculus GN=Dynlrb2 PE=1 SV=1
BGAL_MOUSE	Beta-galactosidase OS=Mus musculus GN=Glb1 PE=1 SV=1
CX6B2_MOUSE	Cytochrome c oxidase subunit 6B2 OS=Mus musculus GN=Cox6b2 PE=1 SV=1
SPG20_MOUSE	Spartin OS=Mus musculus GN=Spg20 PE=1 SV=1
PLXB2_MOUSE	Plexin-B2 OS=Mus musculus GN=Plxnb2 PE=1 SV=1
NCOA2_MOUSE	Nuclear receptor coactivator 2 OS=Mus musculus GN=Ncoa2 PE=1 SV=3
TI8AB_MOUSE	Putative mitochondrial import inner membrane translocase subunit Tim8 A-B OS=Mus musculus GN=Timm8a2 PE=3 SV=1
GSH1_MOUSE	Glutamate--cysteine ligase catalytic subunit OS=Mus musculus GN=Gclc PE=1 SV=4
PDZ1I_MOUSE	PDZK1-interacting protein 1 OS=Mus musculus GN=Pdzk1ip1 PE=1 SV=1
TIM14_MOUSE	Mitochondrial import inner membrane translocase subunit TIM14 OS=Mus musculus GN=Dnajc19 PE=3 SV=3
BOLA1_MOUSE	BolA-like protein 1 OS=Mus musculus GN=Bola1 PE=1 SV=1
MAP4_MOUSE	Microtubule-associated protein 4 OS=Mus musculus GN=Map4 PE=1 SV=3
CYTB_MOUSE	Cystatin-B OS=Mus musculus GN=Cstb PE=1 SV=1
STX11_MOUSE	Syntaxin-11 OS=Mus musculus GN=Stx11 PE=1 SV=1
CENPN_MOUSE	Centromere protein N OS=Mus musculus GN=Cenpn PE=2 SV=1
INSL6_MOUSE	Insulin-like peptide INSL6 OS=Mus musculus GN=Insl6 PE=2 SV=1
ISCA2_MOUSE	Iron-sulfur cluster assembly 2 homolog, mitochondrial OS=Mus musculus GN=Isca2 PE=1 SV=2
NTF2_MOUSE	Nuclear transport factor 2 OS=Mus musculus GN=Nutf2 PE=1 SV=1
TF3B_MOUSE	Transcription factor IIIB 90 kDa subunit OS=Mus musculus GN=Brf1 PE=1 SV=1
PTEN_MOUSE	Phosphatidylinositol 3,4,5-trisphosphate 3-phosphatase and dual-specificity protein phosphatase PTEN OS=Mus musculus GN=Pten PE=1 SV=1
BET1L_MOUSE	BET1-like protein OS=Mus musculus GN=Bet1l PE=1 SV=1
EXOC5_MOUSE	Exocyst complex component 5 OS=Mus musculus GN=Exoc5 PE=1 SV=2
RHG21_MOUSE	Rho GTPase-activating protein 21 OS=Mus musculus GN=Arhgap21 PE=1 SV=1
PPE1_MOUSE	Serine/threonine-protein phosphatase with EF-hands 1 OS=Mus musculus GN=Ppef1 PE=2 SV=2
DX39B_MOUSE	Spliceosome RNA helicase Ddx39b OS=Mus musculus GN=Ddx39b PE=1 SV=1
SIA1A_MOUSE	E3 ubiquitin-protein ligase SIAH1A OS=Mus musculus GN=Siah1a PE=1 SV=1
RL37A_MOUSE	60S ribosomal protein L37a OS=Mus musculus GN=Rpl37a PE=1 SV=2
QCR8_MOUSE	Cytochrome b-c1 complex subunit 8 OS=Mus musculus GN=Uqcrq PE=1 SV=3
HXB4_MOUSE	Homeobox protein Hox-B4 OS=Mus musculus GN=Hoxb4 PE=2 SV=1
ARAF_MOUSE	Serine/threonine-protein kinase A-Raf OS=Mus musculus GN=Araf PE=1 SV=2
FACE1_MOUSE	CAAX prenyl protease 1 homolog OS=Mus musculus GN=Zmpste24 PE=1 SV=2
NEUL4_MOUSE	Neuralized-like protein 4 OS=Mus musculus GN=Neurl4 PE=1 SV=1
SC22A_MOUSE	Vesicle-trafficking protein SEC22a OS=Mus musculus GN=Sec22a PE=2 SV=1
COMD5_MOUSE	COMM domain-containing protein 5 OS=Mus musculus GN=Commd5 PE=1 SV=1
TRIM9_MOUSE	E3 ubiquitin-protein ligase TRIM9 OS=Mus musculus GN=Trim9 PE=1 SV=2
PSA7_MOUSE	Proteasome subunit alpha type-7 OS=Mus musculus GN=Psma7 PE=1 SV=1
THOP1_MOUSE	Thimet oligopeptidase OS=Mus musculus GN=Thop1 PE=1 SV=1
PEN2_MOUSE	Gamma-secretase subunit PEN-2 OS=Mus musculus GN=Psenen PE=1 SV=1
VMA21_MOUSE	Vacuolar ATPase assembly integral membrane protein Vma21 OS=Mus musculus GN=Vma21 PE=1 SV=1
MBD5_MOUSE	Methyl-CpG-binding domain protein 5 OS=Mus musculus GN=Mbd5 PE=2 SV=1
EGR2_MOUSE	E3 SUMO-protein ligase EGR2 OS=Mus musculus GN=Egr2 PE=1 SV=3
PP1R8_MOUSE	Nuclear inhibitor of protein phosphatase 1 OS=Mus musculus GN=Ppp1r8 PE=1 SV=1
IRF4_MOUSE	Interferon regulatory factor 4 OS=Mus musculus GN=Irf4 PE=1 SV=1
AIRE_MOUSE	Autoimmune regulator OS=Mus musculus GN=Aire PE=1 SV=1
PGR1A_MOUSE	PAXIP1-associated glutamate-rich protein 1A OS=Mus musculus GN=Pagr1a PE=2 SV=1
ABCA9_MOUSE	ATP-binding cassette sub-family A member 9 OS=Mus musculus GN=Abca9 PE=1 SV=2
ACYP2_MOUSE	Acylphosphatase-2 OS=Mus musculus GN=Acyp2 PE=1 SV=2
PGFRA_MOUSE	Platelet-derived growth factor receptor alpha OS=Mus musculus GN=Pdgfra PE=1 SV=3
UD3A2_MOUSE	UDP-glucuronosyltransferase 3A2 OS=Mus musculus GN=Ugt3a2 PE=1 SV=2
NDUB3_MOUSE	NADH dehydrogenase [ubiquinone] 1 beta subcomplex subunit 3 OS=Mus musculus GN=Ndufb3 PE=1 SV=1
NALP5_MOUSE	NACHT, LRR and PYD domains-containing protein 5 OS=Mus musculus GN=Nlrp5 PE=1 SV=2
BAHC1_MOUSE	BAH and coiled-coil domain-containing protein 1 OS=Mus musculus GN=Bahcc1 PE=2 SV=2
NDUA4_MOUSE	Cytochrome c oxidase subunit NDUFA4 OS=Mus musculus GN=Ndufa4 PE=1 SV=2
RUXE_MOUSE	Small nuclear ribonucleoprotein E OS=Mus musculus GN=Snrpe PE=1 SV=1
PHLB1_MOUSE	Pleckstrin homology-like domain family B member 1 OS=Mus musculus GN=Phldb1 PE=1 SV=1
RS21_MOUSE	40S ribosomal protein S21 OS=Mus musculus GN=Rps21 PE=1 SV=1
GPNMB_MOUSE	Transmembrane glycoprotein NMB OS=Mus musculus GN=Gpnmb PE=1 SV=2
NDUC2_MOUSE	NADH dehydrogenase [ubiquinone] 1 subunit C2 OS=Mus musculus GN=Ndufc2 PE=1 SV=1
MIRO2_MOUSE	Mitochondrial Rho GTPase 2 OS=Mus musculus GN=Rhot2 PE=1 SV=1
LSM7_MOUSE	U6 snRNA-associated Sm-like protein LSm7 OS=Mus musculus GN=Lsm7 PE=1 SV=1
GUC1A_MOUSE	Guanylyl cyclase-activating protein 1 OS=Mus musculus GN=Guca1a PE=2 SV=3
ARIP4_MOUSE	Helicase ARIP4 OS=Mus musculus GN=Rad54l2 PE=1 SV=1
HEXB_MOUSE	Beta-hexosaminidase subunit beta OS=Mus musculus GN=Hexb PE=1 SV=2
CFA20_MOUSE	Cilia- and flagella-associated protein 20 OS=Mus musculus GN=Cfap20 PE=1 SV=1
ECT2_MOUSE	Protein ECT2 OS=Mus musculus GN=Ect2 PE=1 SV=2
CX6A1_MOUSE	Cytochrome c oxidase subunit 6A1, mitochondrial OS=Mus musculus GN=Cox6a1 PE=1 SV=2
TEN3_MOUSE	Teneurin-3 OS=Mus musculus GN=Tenm3 PE=1 SV=1
TMC1_MOUSE	Transmembrane channel-like protein 1 OS=Mus musculus GN=Tmc1 PE=1 SV=1
KIF5A_MOUSE	Kinesin heavy chain isoform 5A OS=Mus musculus GN=Kif5a PE=1 SV=3
VIGLN_MOUSE	Vigilin OS=Mus musculus GN=Hdlbp PE=1 SV=1
V2116_MOUSE	Vomeronasal type-2 receptor 116 OS=Mus musculus GN=Vmn2r116 PE=1 SV=1
FOXM1_MOUSE	Forkhead box protein M1 OS=Mus musculus GN=Foxm1 PE=1 SV=2
DLGP4_MOUSE	Disks large-associated protein 4 OS=Mus musculus GN=Dlgap4 PE=1 SV=1
SYAP1_MOUSE	Synapse-associated protein 1 OS=Mus musculus GN=Syap1 PE=1 SV=1
KAT6A_MOUSE	Histone acetyltransferase KAT6A OS=Mus musculus GN=Kat6a PE=1 SV=2
F198A_MOUSE	Protein FAM198A OS=Mus musculus GN=Fam198a PE=2 SV=1
PADI4_MOUSE	Protein-arginine deiminase type-4 OS=Mus musculus GN=Padi4 PE=2 SV=3
TRNT1_MOUSE	CCA tRNA nucleotidyltransferase 1, mitochondrial OS=Mus musculus GN=Trnt1 PE=1 SV=1
NKTR_MOUSE	NK-tumor recognition protein OS=Mus musculus GN=Nktr PE=1 SV=4
UNC5C_MOUSE	Netrin receptor UNC5C OS=Mus musculus GN=Unc5c PE=1 SV=1
TICRR_MOUSE	Treslin OS=Mus musculus GN=Ticrr PE=1 SV=2
PFKAL_MOUSE	ATP-dependent 6-phosphofructokinase, liver type OS=Mus musculus GN=Pfkl PE=1 SV=4
CX7A2_MOUSE	Cytochrome c oxidase subunit 7A2, mitochondrial OS=Mus musculus GN=Cox7a2 PE=1 SV=2
TIM13_MOUSE	Mitochondrial import inner membrane translocase subunit Tim13 OS=Mus musculus GN=Timm13 PE=1 SV=1
S10AE_MOUSE	Protein S100-A14 OS=Mus musculus GN=S100a14 PE=1 SV=1
GLRX1_MOUSE	Glutaredoxin-1 OS=Mus musculus GN=Glrx PE=1 SV=3
ATP8_MOUSE	ATP synthase protein 8 OS=Mus musculus GN=Mtatp8 PE=1 SV=1
LSM2_MOUSE	U6 snRNA-associated Sm-like protein LSm2 OS=Mus musculus GN=Lsm2 PE=1 SV=1
SH3L3_MOUSE	SH3 domain-binding glutamic acid-rich-like protein 3 OS=Mus musculus GN=Sh3bgrl3 PE=1 SV=1
PHS2_MOUSE	Pterin-4-alpha-carbinolamine dehydratase 2 OS=Mus musculus GN=Pcbd2 PE=1 SV=2
S10AD_MOUSE	Protein S100-A13 OS=Mus musculus GN=S100a13 PE=1 SV=1
ABRAL_MOUSE	Costars family protein ABRACL OS=Mus musculus GN=Abracl PE=1 SV=1
LYRM4_MOUSE	LYR motif-containing protein 4 OS=Mus musculus GN=Lyrm4 PE=1 SV=1
RS28_MOUSE	40S ribosomal protein S28 OS=Mus musculus GN=Rps28 PE=1 SV=1
APOC3_MOUSE	Apolipoprotein C-III OS=Mus musculus GN=Apoc3 PE=1 SV=2
PAK1_MOUSE	Serine/threonine-protein kinase PAK 1 OS=Mus musculus GN=Pak1 PE=1 SV=1
SELW_MOUSE	Selenoprotein W OS=Mus musculus GN=Sepw1 PE=1 SV=3
SPAT7_MOUSE	Spermatogenesis-associated protein 7 homolog OS=Mus musculus GN=Spata7 PE=1 SV=1
BLNK_MOUSE	B-cell linker protein OS=Mus musculus GN=Blnk PE=1 SV=1
LYRM9_MOUSE	LYR motif-containing protein 9 OS=Mus musculus GN=Lyrm9 PE=3 SV=1
DNJA4_MOUSE	DnaJ homolog subfamily A member 4 OS=Mus musculus GN=Dnaja4 PE=1 SV=1
S10A6_MOUSE	Protein S100-A6 OS=Mus musculus GN=S100a6 PE=1 SV=3
PCBP2_MOUSE	Poly(rC)-binding protein 2 OS=Mus musculus GN=Pcbp2 PE=1 SV=1
[truncated: 1,193 more rows]
