# Supplementary material for: Complementary Critical Functions of Zfy1 and Zfy2 in Mouse Spermatogenesis and Reproduction
Source: PLoS Genet. 2017 Jan 23;13(1):e1006578. doi: 10.1371/journal.pgen.1006578 (PMC5287576; doi:10.1371/journal.pgen.1006578)
Supplement: S5 Table — (XLSX) [file pgen.1006578.s010.xlsx]

## Sheet: Sheet1
Supplementary Table 5 3766 proteins identified in Zfy1/2-DKO sperm
Accession	Description
GTR3_MOUSE	Solute carrier family 2, facilitated glucose transporter member 3 OS=Mus musculus GN=Slc2a3 PE=1 SV=1
LDHC_MOUSE	L-lactate dehydrogenase C chain OS=Mus musculus GN=Ldhc PE=1 SV=2
LDHB_MOUSE	L-lactate dehydrogenase B chain OS=Mus musculus GN=Ldhb PE=1 SV=2
LDHA_MOUSE	L-lactate dehydrogenase A chain OS=Mus musculus GN=Ldha PE=1 SV=3
LRP2_MOUSE	Low-density lipoprotein receptor-related protein 2 OS=Mus musculus GN=Lrp2 PE=1 SV=1
RPN2_MOUSE	Dolichyl-diphosphooligosaccharide--protein glycosyltransferase subunit 2 OS=Mus musculus GN=Rpn2 PE=1 SV=1
ACSL1_MOUSE	Long-chain-fatty-acid--CoA ligase 1 OS=Mus musculus GN=Acsl1 PE=1 SV=2
AT1A4_MOUSE	Sodium/potassium-transporting ATPase subunit alpha-4 OS=Mus musculus GN=Atp1a4 PE=1 SV=3
AT1A1_MOUSE	Sodium/potassium-transporting ATPase subunit alpha-1 OS=Mus musculus GN=Atp1a1 PE=1 SV=1
MYH1_MOUSE	Myosin-1 OS=Mus musculus GN=Myh1 PE=1 SV=1
MYH3_MOUSE	Myosin-3 OS=Mus musculus GN=Myh3 PE=2 SV=2
DYH17_MOUSE	Dynein heavy chain 17, axonemal OS=Mus musculus GN=Dnah17 PE=1 SV=2
ADT2_MOUSE	ADP/ATP translocase 2 OS=Mus musculus GN=Slc25a5 PE=1 SV=3
ADT4_MOUSE	ADP/ATP translocase 4 OS=Mus musculus GN=Slc25a31 PE=1 SV=1
ADT1_MOUSE	ADP/ATP translocase 1 OS=Mus musculus GN=Slc25a4 PE=1 SV=4
CES1D_MOUSE	Carboxylesterase 1D OS=Mus musculus GN=Ces1d PE=1 SV=1
EST1E_MOUSE	Carboxylesterase 1E OS=Mus musculus GN=Ces1e PE=1 SV=1
PG2IP_MOUSE	PGAP2-interacting protein OS=Mus musculus GN=Cwh43 PE=1 SV=1
SCO2A_MOUSE	Succinyl-CoA:3-ketoacid coenzyme A transferase 2A, mitochondrial OS=Mus musculus GN=Oxct2a PE=1 SV=2
MYH9_MOUSE	Myosin-9 OS=Mus musculus GN=Myh9 PE=1 SV=4
MYH11_MOUSE	Myosin-11 OS=Mus musculus GN=Myh11 PE=1 SV=1
MYH10_MOUSE	Myosin-10 OS=Mus musculus GN=Myh10 PE=1 SV=2
AL1A1_MOUSE	Retinal dehydrogenase 1 OS=Mus musculus GN=Aldh1a1 PE=1 SV=5
AL1A7_MOUSE	Aldehyde dehydrogenase, cytosolic 1 OS=Mus musculus GN=Aldh1a7 PE=1 SV=1
EST5A_MOUSE	Carboxylesterase 5A OS=Mus musculus GN=Ces5a PE=2 SV=1
ODPB_MOUSE	Pyruvate dehydrogenase E1 component subunit beta, mitochondrial OS=Mus musculus GN=Pdhb PE=1 SV=1
ACOX3_MOUSE	Peroxisomal acyl-coenzyme A oxidase 3 OS=Mus musculus GN=Acox3 PE=1 SV=2
KPYM_MOUSE	Pyruvate kinase PKM OS=Mus musculus GN=Pkm PE=1 SV=4
ATPA_MOUSE	ATP synthase subunit alpha, mitochondrial OS=Mus musculus GN=Atp5a1 PE=1 SV=1
PGK2_MOUSE	Phosphoglycerate kinase 2 OS=Mus musculus GN=Pgk2 PE=1 SV=4
CLH1_MOUSE	Clathrin heavy chain 1 OS=Mus musculus GN=Cltc PE=1 SV=3
AT2B1_MOUSE	Plasma membrane calcium-transporting ATPase 1 OS=Mus musculus GN=Atp2b1 PE=1 SV=1
HXK1_MOUSE	Hexokinase-1 OS=Mus musculus GN=Hk1 PE=1 SV=3
DHSO_MOUSE	Sorbitol dehydrogenase OS=Mus musculus GN=Sord PE=1 SV=3
K2C8_MOUSE	Keratin, type II cytoskeletal 8 OS=Mus musculus GN=Krt8 PE=1 SV=4
K2C5_MOUSE	Keratin, type II cytoskeletal 5 OS=Mus musculus GN=Krt5 PE=1 SV=1
SDHA_MOUSE	Succinate dehydrogenase [ubiquinone] flavoprotein subunit, mitochondrial OS=Mus musculus GN=Sdha PE=1 SV=1
MYO1B_MOUSE	Unconventional myosin-Ib OS=Mus musculus GN=Myo1b PE=1 SV=3
FAS_MOUSE	Fatty acid synthase OS=Mus musculus GN=Fasn PE=1 SV=2
AT2A2_MOUSE	Sarcoplasmic/endoplasmic reticulum calcium ATPase 2 OS=Mus musculus GN=Atp2a2 PE=1 SV=2
AT2A1_MOUSE	Sarcoplasmic/endoplasmic reticulum calcium ATPase 1 OS=Mus musculus GN=Atp2a1 PE=1 SV=1
MPI_MOUSE	Mannose-6-phosphate isomerase OS=Mus musculus GN=Mpi PE=1 SV=1
VP13A_MOUSE	Vacuolar protein sorting-associated protein 13A OS=Mus musculus GN=Vps13a PE=1 SV=1
TCPA_MOUSE	T-complex protein 1 subunit alpha OS=Mus musculus GN=Tcp1 PE=1 SV=3
SURF4_MOUSE	Surfeit locus protein 4 OS=Mus musculus GN=Surf4 PE=1 SV=1
ACOT9_MOUSE	Acyl-coenzyme A thioesterase 9, mitochondrial OS=Mus musculus GN=Acot9 PE=1 SV=1
ACO10_MOUSE	Acyl-coenzyme A thioesterase 10, mitochondrial OS=Mus musculus GN=Acot10 PE=2 SV=1
G3P_MOUSE	Glyceraldehyde-3-phosphate dehydrogenase OS=Mus musculus GN=Gapdh PE=1 SV=2
SAC1_MOUSE	Phosphatidylinositide phosphatase SAC1 OS=Mus musculus GN=Sacm1l PE=1 SV=1
RPN1_MOUSE	Dolichyl-diphosphooligosaccharide--protein glycosyltransferase subunit 1 OS=Mus musculus GN=Rpn1 PE=1 SV=1
FACE1_MOUSE	CAAX prenyl protease 1 homolog OS=Mus musculus GN=Zmpste24 PE=1 SV=2
EF1A1_MOUSE	Elongation factor 1-alpha 1 OS=Mus musculus GN=Eef1a1 PE=1 SV=3
HDAC6_MOUSE	Histone deacetylase 6 OS=Mus musculus GN=Hdac6 PE=1 SV=3
F16P1_MOUSE	Fructose-1,6-bisphosphatase 1 OS=Mus musculus GN=Fbp1 PE=1 SV=3
TM9S2_MOUSE	Transmembrane 9 superfamily member 2 OS=Mus musculus GN=Tm9sf2 PE=1 SV=1
PDIA4_MOUSE	Protein disulfide-isomerase A4 OS=Mus musculus GN=Pdia4 PE=1 SV=3
TMEDA_MOUSE	Transmembrane emp24 domain-containing protein 10 OS=Mus musculus GN=Tmed10 PE=1 SV=1
ACTG_MOUSE	Actin, cytoplasmic 2 OS=Mus musculus GN=Actg1 PE=1 SV=1
ACTA_MOUSE	Actin, aortic smooth muscle OS=Mus musculus GN=Acta2 PE=1 SV=1
TECR_MOUSE	Very-long-chain enoyl-CoA reductase OS=Mus musculus GN=Tecr PE=1 SV=1
DHX9_MOUSE	ATP-dependent RNA helicase A OS=Mus musculus GN=Dhx9 PE=1 SV=2
K1C19_MOUSE	Keratin, type I cytoskeletal 19 OS=Mus musculus GN=Krt19 PE=1 SV=1
K1C10_MOUSE	Keratin, type I cytoskeletal 10 OS=Mus musculus GN=Krt10 PE=1 SV=3
K1C42_MOUSE	Keratin, type I cytoskeletal 42 OS=Mus musculus GN=Krt42 PE=1 SV=1
K1H2_MOUSE	Keratin, type I cuticular Ha2 OS=Mus musculus GN=Krt32 PE=1 SV=2
ACON_MOUSE	Aconitate hydratase, mitochondrial OS=Mus musculus GN=Aco2 PE=1 SV=1
ERLN2_MOUSE	Erlin-2 OS=Mus musculus GN=Erlin2 PE=1 SV=1
DYH8_MOUSE	Dynein heavy chain 8, axonemal OS=Mus musculus GN=Dnah8 PE=1 SV=2
DYH5_MOUSE	Dynein heavy chain 5, axonemal OS=Mus musculus GN=Dnah5 PE=1 SV=2
OST48_MOUSE	Dolichyl-diphosphooligosaccharide--protein glycosyltransferase 48 kDa subunit OS=Mus musculus GN=Ddost PE=1 SV=2
ECHA_MOUSE	Trifunctional enzyme subunit alpha, mitochondrial OS=Mus musculus GN=Hadha PE=1 SV=1
HNRPU_MOUSE	Heterogeneous nuclear ribonucleoprotein U OS=Mus musculus GN=Hnrnpu PE=1 SV=1
RS3_MOUSE	40S ribosomal protein S3 OS=Mus musculus GN=Rps3 PE=1 SV=1
PSMD6_MOUSE	26S proteasome non-ATPase regulatory subunit 6 OS=Mus musculus GN=Psmd6 PE=1 SV=1
PGAP1_MOUSE	GPI inositol-deacylase OS=Mus musculus GN=Pgap1 PE=1 SV=3
MPC2_MOUSE	Mitochondrial pyruvate carrier 2 OS=Mus musculus GN=Mpc2 PE=1 SV=1
GLBL2_MOUSE	Beta-galactosidase-1-like protein 2 OS=Mus musculus GN=Glb1l2 PE=1 SV=1
AATM_MOUSE	Aspartate aminotransferase, mitochondrial OS=Mus musculus GN=Got2 PE=1 SV=1
CLPT1_MOUSE	Cleft lip and palate transmembrane protein 1 homolog OS=Mus musculus GN=Clptm1 PE=1 SV=1
PFKAP_MOUSE	ATP-dependent 6-phosphofructokinase, platelet type OS=Mus musculus GN=Pfkp PE=1 SV=1
PFKAL_MOUSE	ATP-dependent 6-phosphofructokinase, liver type OS=Mus musculus GN=Pfkl PE=1 SV=4
PFKAM_MOUSE	ATP-dependent 6-phosphofructokinase, muscle type OS=Mus musculus GN=Pfkm PE=1 SV=3
RAB2A_MOUSE	Ras-related protein Rab-2A OS=Mus musculus GN=Rab2a PE=1 SV=1
S27A4_MOUSE	Long-chain fatty acid transport protein 4 OS=Mus musculus GN=Slc27a4 PE=1 SV=1
COPB2_MOUSE	Coatomer subunit beta' OS=Mus musculus GN=Copb2 PE=1 SV=2
RL3_MOUSE	60S ribosomal protein L3 OS=Mus musculus GN=Rpl3 PE=1 SV=3
MPCP_MOUSE	Phosphate carrier protein, mitochondrial OS=Mus musculus GN=Slc25a3 PE=1 SV=1
DLDH_MOUSE	Dihydrolipoyl dehydrogenase, mitochondrial OS=Mus musculus GN=Dld PE=1 SV=2
EMC1_MOUSE	ER membrane protein complex subunit 1 OS=Mus musculus GN=Emc1 PE=1 SV=1
LRP1_MOUSE	Prolow-density lipoprotein receptor-related protein 1 OS=Mus musculus GN=Lrp1 PE=1 SV=1
EAA3_MOUSE	Excitatory amino acid transporter 3 OS=Mus musculus GN=Slc1a1 PE=1 SV=2
U520_MOUSE	U5 small nuclear ribonucleoprotein 200 kDa helicase OS=Mus musculus GN=Snrnp200 PE=1 SV=1
ATPB_MOUSE	ATP synthase subunit beta, mitochondrial OS=Mus musculus GN=Atp5b PE=1 SV=2
HM13_MOUSE	Minor histocompatibility antigen H13 OS=Mus musculus GN=Hm13 PE=1 SV=1
DHB4_MOUSE	Peroxisomal multifunctional enzyme type 2 OS=Mus musculus GN=Hsd17b4 PE=1 SV=3
ACBG2_MOUSE	Long-chain-fatty-acid--CoA ligase ACSBG2 OS=Mus musculus GN=Acsbg2 PE=1 SV=1
COPA_MOUSE	Coatomer subunit alpha OS=Mus musculus GN=Copa PE=1 SV=2
PTHD3_MOUSE	Patched domain-containing protein 3 OS=Mus musculus GN=Ptchd3 PE=1 SV=1
MYOF_MOUSE	Myoferlin OS=Mus musculus GN=Myof PE=1 SV=2
TPP2_MOUSE	Tripeptidyl-peptidase 2 OS=Mus musculus GN=Tpp2 PE=1 SV=3
NNTM_MOUSE	NAD(P) transhydrogenase, mitochondrial OS=Mus musculus GN=Nnt PE=1 SV=2
BGLR_MOUSE	Beta-glucuronidase OS=Mus musculus GN=Gusb PE=1 SV=2
AT134_MOUSE	Probable cation-transporting ATPase 13A4 OS=Mus musculus GN=Atp13a4 PE=2 SV=1
ACDSB_MOUSE	Short/branched chain specific acyl-CoA dehydrogenase, mitochondrial OS=Mus musculus GN=Acadsb PE=1 SV=1
COEA1_MOUSE	Collagen alpha-1(XIV) chain OS=Mus musculus GN=Col14a1 PE=1 SV=2
NU5M_MOUSE	NADH-ubiquinone oxidoreductase chain 5 OS=Mus musculus GN=Mtnd5 PE=1 SV=3
AT8B3_MOUSE	Phospholipid-transporting ATPase IK OS=Mus musculus GN=Atp8b3 PE=1 SV=1
S27A2_MOUSE	Very long-chain acyl-CoA synthetase OS=Mus musculus GN=Slc27a2 PE=1 SV=2
PYR1_MOUSE	CAD protein OS=Mus musculus GN=Cad PE=1 SV=1
ABCA2_MOUSE	ATP-binding cassette sub-family A member 2 OS=Mus musculus GN=Abca2 PE=1 SV=4
CFA57_MOUSE	Cilia- and flagella-associated protein 57 OS=Mus musculus GN=Cfap57 PE=1 SV=3
AQP7_MOUSE	Aquaporin-7 OS=Mus musculus GN=Aqp7 PE=1 SV=1
NU1M_MOUSE	NADH-ubiquinone oxidoreductase chain 1 OS=Mus musculus GN=Mtnd1 PE=1 SV=3
KDSR_MOUSE	3-ketodihydrosphingosine reductase OS=Mus musculus GN=Kdsr PE=1 SV=1
ANO10_MOUSE	Anoctamin-10 OS=Mus musculus GN=Ano10 PE=1 SV=1
MA2A1_MOUSE	Alpha-mannosidase 2 OS=Mus musculus GN=Man2a1 PE=1 SV=2
PSMD1_MOUSE	26S proteasome non-ATPase regulatory subunit 1 OS=Mus musculus GN=Psmd1 PE=1 SV=1
PDIA6_MOUSE	Protein disulfide-isomerase A6 OS=Mus musculus GN=Pdia6 PE=1 SV=3
SFXN3_MOUSE	Sideroflexin-3 OS=Mus musculus GN=Sfxn3 PE=1 SV=1
SFXN1_MOUSE	Sideroflexin-1 OS=Mus musculus GN=Sfxn1 PE=1 SV=3
HS90B_MOUSE	Heat shock protein HSP 90-beta OS=Mus musculus GN=Hsp90ab1 PE=1 SV=3
HS90A_MOUSE	Heat shock protein HSP 90-alpha OS=Mus musculus GN=Hsp90aa1 PE=1 SV=4
ENPL_MOUSE	Endoplasmin OS=Mus musculus GN=Hsp90b1 PE=1 SV=2
STT3B_MOUSE	Dolichyl-diphosphooligosaccharide--protein glycosyltransferase subunit STT3B OS=Mus musculus GN=Stt3b PE=1 SV=2
MOT1_MOUSE	Monocarboxylate transporter 1 OS=Mus musculus GN=Slc16a1 PE=1 SV=1
CDIPT_MOUSE	CDP-diacylglycerol--inositol 3-phosphatidyltransferase OS=Mus musculus GN=Cdipt PE=1 SV=1
ARF4_MOUSE	ADP-ribosylation factor 4 OS=Mus musculus GN=Arf4 PE=1 SV=2
ARF1_MOUSE	ADP-ribosylation factor 1 OS=Mus musculus GN=Arf1 PE=1 SV=2
RAB1A_MOUSE	Ras-related protein Rab-1A OS=Mus musculus GN=Rab1A PE=1 SV=3
RAB1B_MOUSE	Ras-related protein Rab-1B OS=Mus musculus GN=Rab1b PE=1 SV=1
RAB14_MOUSE	Ras-related protein Rab-14 OS=Mus musculus GN=Rab14 PE=1 SV=3
RAB8A_MOUSE	Ras-related protein Rab-8A OS=Mus musculus GN=Rab8a PE=1 SV=2
RAB3A_MOUSE	Ras-related protein Rab-3A OS=Mus musculus GN=Rab3a PE=1 SV=1
ALDOA_MOUSE	Fructose-bisphosphate aldolase A OS=Mus musculus GN=Aldoa PE=1 SV=2
CUZD1_MOUSE	CUB and zona pellucida-like domain-containing protein 1 OS=Mus musculus GN=Cuzd1 PE=1 SV=2
ILVBL_MOUSE	Acetolactate synthase-like protein OS=Mus musculus GN=Ilvbl PE=1 SV=1
LBR_MOUSE	Lamin-B receptor OS=Mus musculus GN=Lbr PE=1 SV=2
DNAI1_MOUSE	Dynein intermediate chain 1, axonemal OS=Mus musculus GN=Dnai1 PE=1 SV=1
L2HDH_MOUSE	L-2-hydroxyglutarate dehydrogenase, mitochondrial OS=Mus musculus GN=L2hgdh PE=1 SV=1
MA2C1_MOUSE	Alpha-mannosidase 2C1 OS=Mus musculus GN=Man2c1 PE=1 SV=1
SYPL1_MOUSE	Synaptophysin-like protein 1 OS=Mus musculus GN=Sypl1 PE=1 SV=2
SC23A_MOUSE	Protein transport protein Sec23A OS=Mus musculus GN=Sec23a PE=1 SV=2
STT3A_MOUSE	Dolichyl-diphosphooligosaccharide--protein glycosyltransferase subunit STT3A OS=Mus musculus GN=Stt3a PE=1 SV=1
CSRP1_MOUSE	Cysteine and glycine-rich protein 1 OS=Mus musculus GN=Csrp1 PE=1 SV=3
PSMD3_MOUSE	26S proteasome non-ATPase regulatory subunit 3 OS=Mus musculus GN=Psmd3 PE=1 SV=3
M2OM_MOUSE	Mitochondrial 2-oxoglutarate/malate carrier protein OS=Mus musculus GN=Slc25a11 PE=1 SV=3
TCPH_MOUSE	T-complex protein 1 subunit eta OS=Mus musculus GN=Cct7 PE=1 SV=1
IF4A1_MOUSE	Eukaryotic initiation factor 4A-I OS=Mus musculus GN=Eif4a1 PE=1 SV=1
SL9B1_MOUSE	Sodium/hydrogen exchanger 9B1 OS=Mus musculus GN=Slc9b1 PE=2 SV=1
CALI_MOUSE	Calicin OS=Mus musculus GN=Ccin PE=1 SV=1
PREB_MOUSE	Prolactin regulatory element-binding protein OS=Mus musculus GN=Preb PE=1 SV=1
PLCC_MOUSE	1-acyl-sn-glycerol-3-phosphate acyltransferase gamma OS=Mus musculus GN=Agpat3 PE=1 SV=2
SCAM2_MOUSE	Secretory carrier-associated membrane protein 2 OS=Mus musculus GN=Scamp2 PE=1 SV=1
ANO1_MOUSE	Anoctamin-1 OS=Mus musculus GN=Ano1 PE=1 SV=2
ABCD3_MOUSE	ATP-binding cassette sub-family D member 3 OS=Mus musculus GN=Abcd3 PE=1 SV=2
RCN1_MOUSE	Reticulocalbin-1 OS=Mus musculus GN=Rcn1 PE=1 SV=1
PO210_MOUSE	Nuclear pore membrane glycoprotein 210 OS=Mus musculus GN=Nup210 PE=1 SV=2
ZPBP1_MOUSE	Zona pellucida-binding protein 1 OS=Mus musculus GN=Zpbp PE=1 SV=2
TM14C_MOUSE	Transmembrane protein 14C OS=Mus musculus GN=Tmem14c PE=1 SV=1
CISY_MOUSE	Citrate synthase, mitochondrial OS=Mus musculus GN=Cs PE=1 SV=1
GTR5_MOUSE	Solute carrier family 2, facilitated glucose transporter member 5 OS=Mus musculus GN=Slc2a5 PE=1 SV=2
TITIN_MOUSE	Titin OS=Mus musculus GN=Ttn PE=1 SV=1
SUCA_MOUSE	Succinyl-CoA ligase [ADP/GDP-forming] subunit alpha, mitochondrial OS=Mus musculus GN=Suclg1 PE=1 SV=4
DHRS4_MOUSE	Dehydrogenase/reductase SDR family member 4 OS=Mus musculus GN=Dhrs4 PE=1 SV=3
SAHH_MOUSE	Adenosylhomocysteinase OS=Mus musculus GN=Ahcy PE=1 SV=3
ABCB5_MOUSE	ATP-binding cassette sub-family B member 5 OS=Mus musculus GN=Abcb5 PE=2 SV=1
ENOA_MOUSE	Alpha-enolase OS=Mus musculus GN=Eno1 PE=1 SV=3
KAPCA_MOUSE	cAMP-dependent protein kinase catalytic subunit alpha OS=Mus musculus GN=Prkaca PE=1 SV=3
ABCA3_MOUSE	ATP-binding cassette sub-family A member 3 OS=Mus musculus GN=Abca3 PE=1 SV=3
MYO6_MOUSE	Unconventional myosin-VI OS=Mus musculus GN=Myo6 PE=1 SV=1
P5CR2_MOUSE	Pyrroline-5-carboxylate reductase 2 OS=Mus musculus GN=Pycr2 PE=1 SV=1
ZAN_MOUSE	Zonadhesin OS=Mus musculus GN=Zan PE=1 SV=1
TM165_MOUSE	Transmembrane protein 165 OS=Mus musculus GN=Tmem165 PE=1 SV=2
RER1_MOUSE	Protein RER1 OS=Mus musculus GN=Rer1 PE=1 SV=1
MIC60_MOUSE	MICOS complex subunit Mic60 OS=Mus musculus GN=Immt PE=1 SV=1
PROM2_MOUSE	Prominin-2 OS=Mus musculus GN=Prom2 PE=1 SV=1
CGL_MOUSE	Cystathionine gamma-lyase OS=Mus musculus GN=Cth PE=1 SV=1
ACRO_MOUSE	Acrosin OS=Mus musculus GN=Acr PE=1 SV=1
MIA3_MOUSE	Melanoma inhibitory activity protein 3 OS=Mus musculus GN=Mia3 PE=1 SV=2
CACP_MOUSE	Carnitine O-acetyltransferase OS=Mus musculus GN=Crat PE=1 SV=3
ERAP1_MOUSE	Endoplasmic reticulum aminopeptidase 1 OS=Mus musculus GN=Erap1 PE=1 SV=2
MANBA_MOUSE	Beta-mannosidase OS=Mus musculus GN=Manba PE=1 SV=1
SF3B3_MOUSE	Splicing factor 3B subunit 3 OS=Mus musculus GN=Sf3b3 PE=1 SV=1
ITPR1_MOUSE	Inositol 1,4,5-trisphosphate receptor type 1 OS=Mus musculus GN=Itpr1 PE=1 SV=2
SCAM1_MOUSE	Secretory carrier-associated membrane protein 1 OS=Mus musculus GN=Scamp1 PE=1 SV=1
NU4M_MOUSE	NADH-ubiquinone oxidoreductase chain 4 OS=Mus musculus GN=Mtnd4 PE=1 SV=1
HS74L_MOUSE	Heat shock 70 kDa protein 4L OS=Mus musculus GN=Hspa4l PE=1 SV=2
UGGG1_MOUSE	UDP-glucose:glycoprotein glucosyltransferase 1 OS=Mus musculus GN=Uggt1 PE=1 SV=4
SYDC_MOUSE	Aspartate--tRNA ligase, cytoplasmic OS=Mus musculus GN=Dars PE=1 SV=2
ACRBP_MOUSE	Acrosin-binding protein OS=Mus musculus GN=Acrbp PE=1 SV=1
K2C1_MOUSE	Keratin, type II cytoskeletal 1 OS=Mus musculus GN=Krt1 PE=1 SV=4
SSRD_MOUSE	Translocon-associated protein subunit delta OS=Mus musculus GN=Ssr4 PE=1 SV=1
SUCB1_MOUSE	Succinyl-CoA ligase [ADP-forming] subunit beta, mitochondrial OS=Mus musculus GN=Sucla2 PE=1 SV=2
G3PT_MOUSE	Glyceraldehyde-3-phosphate dehydrogenase, testis-specific OS=Mus musculus GN=Gapdhs PE=1 SV=1
PROF1_MOUSE	Profilin-1 OS=Mus musculus GN=Pfn1 PE=1 SV=2
PRP8_MOUSE	Pre-mRNA-processing-splicing factor 8 OS=Mus musculus GN=Prpf8 PE=1 SV=2
MCCA_MOUSE	Methylcrotonoyl-CoA carboxylase subunit alpha, mitochondrial OS=Mus musculus GN=Mccc1 PE=1 SV=2
F213A_MOUSE	Redox-regulatory protein FAM213A OS=Mus musculus GN=Fam213a PE=1 SV=2
PRS46_MOUSE	Serine protease 46 OS=Mus musculus GN=Prss46 PE=1 SV=2
HSP74_MOUSE	Heat shock 70 kDa protein 4 OS=Mus musculus GN=Hspa4 PE=1 SV=1
MDHM_MOUSE	Malate dehydrogenase, mitochondrial OS=Mus musculus GN=Mdh2 PE=1 SV=3
RS8_MOUSE	40S ribosomal protein S8 OS=Mus musculus GN=Rps8 PE=1 SV=2
TMM33_MOUSE	Transmembrane protein 33 OS=Mus musculus GN=Tmem33 PE=1 SV=1
ABCB6_MOUSE	ATP-binding cassette sub-family B member 6, mitochondrial OS=Mus musculus GN=Abcb6 PE=1 SV=1
AT131_MOUSE	Manganese-transporting ATPase 13A1 OS=Mus musculus GN=Atp13a1 PE=1 SV=2
S52A3_MOUSE	Solute carrier family 52, riboflavin transporter, member 3 OS=Mus musculus GN=Slc52a3 PE=1 SV=3
SPA3K_MOUSE	Serine protease inhibitor A3K OS=Mus musculus GN=Serpina3k PE=1 SV=2
DHB12_MOUSE	Very-long-chain 3-oxoacyl-CoA reductase OS=Mus musculus GN=Hsd17b12 PE=1 SV=1
GRP78_MOUSE	78 kDa glucose-regulated protein OS=Mus musculus GN=Hspa5 PE=1 SV=3
VPP1_MOUSE	V-type proton ATPase 116 kDa subunit a isoform 1 OS=Mus musculus GN=Atp6v0a1 PE=1 SV=3
INMT_MOUSE	Indolethylamine N-methyltransferase OS=Mus musculus GN=Inmt PE=1 SV=1
PRAF3_MOUSE	PRA1 family protein 3 OS=Mus musculus GN=Arl6ip5 PE=1 SV=2
TRAM1_MOUSE	Translocating chain-associated membrane protein 1 OS=Mus musculus GN=Tram1 PE=1 SV=3
UBR4_MOUSE	E3 ubiquitin-protein ligase UBR4 OS=Mus musculus GN=Ubr4 PE=1 SV=1
BACH_MOUSE	Cytosolic acyl coenzyme A thioester hydrolase OS=Mus musculus GN=Acot7 PE=1 SV=2
ADH1_MOUSE	Alcohol dehydrogenase 1 OS=Mus musculus GN=Adh1 PE=1 SV=2
WDR1_MOUSE	WD repeat-containing protein 1 OS=Mus musculus GN=Wdr1 PE=1 SV=3
NSDHL_MOUSE	Sterol-4-alpha-carboxylate 3-dehydrogenase, decarboxylating OS=Mus musculus GN=Nsdhl PE=1 SV=1
SSRG_MOUSE	Translocon-associated protein subunit gamma OS=Mus musculus GN=Ssr3 PE=1 SV=1
S35F2_MOUSE	Solute carrier family 35 member F2 OS=Mus musculus GN=Slc35f2 PE=1 SV=2
CP4CA_MOUSE	Cytochrome P450 4A12A OS=Mus musculus GN=Cyp4a12a PE=1 SV=2
DPP4_MOUSE	Dipeptidyl peptidase 4 OS=Mus musculus GN=Dpp4 PE=1 SV=3
CLP1L_MOUSE	Cleft lip and palate transmembrane protein 1-like protein OS=Mus musculus GN=Clptm1l PE=1 SV=1
MTP_MOUSE	Microsomal triglyceride transfer protein large subunit OS=Mus musculus GN=Mttp PE=1 SV=2
EIF3B_MOUSE	Eukaryotic translation initiation factor 3 subunit B OS=Mus musculus GN=Eif3b PE=1 SV=1
AT11A_MOUSE	Probable phospholipid-transporting ATPase IH OS=Mus musculus GN=Atp11a PE=1 SV=1
COR2A_MOUSE	Coronin-2A OS=Mus musculus GN=Coro2a PE=2 SV=1
S35B2_MOUSE	Adenosine 3'-phospho 5'-phosphosulfate transporter 1 OS=Mus musculus GN=Slc35b2 PE=1 SV=1
ERMP1_MOUSE	Endoplasmic reticulum metallopeptidase 1 OS=Mus musculus GN=Ermp1 PE=1 SV=2
AT1B3_MOUSE	Sodium/potassium-transporting ATPase subunit beta-3 OS=Mus musculus GN=Atp1b3 PE=1 SV=1
TKFC_MOUSE	Triokinase/FMN cyclase OS=Mus musculus GN=Tkfc PE=1 SV=1
PPCE_MOUSE	Prolyl endopeptidase OS=Mus musculus GN=Prep PE=1 SV=1
TERA_MOUSE	Transitional endoplasmic reticulum ATPase OS=Mus musculus GN=Vcp PE=1 SV=4
GOT1B_MOUSE	Vesicle transport protein GOT1B OS=Mus musculus GN=Golt1b PE=1 SV=1
CTNB1_MOUSE	Catenin beta-1 OS=Mus musculus GN=Ctnnb1 PE=1 SV=1
ZP3R_MOUSE	Zona pellucida sperm-binding protein 3 receptor OS=Mus musculus GN=Zp3r PE=1 SV=1
ABCB7_MOUSE	ATP-binding cassette sub-family B member 7, mitochondrial OS=Mus musculus GN=Abcb7 PE=1 SV=3
ENDD1_MOUSE	Endonuclease domain-containing 1 protein OS=Mus musculus GN=Endod1 PE=1 SV=2
ABCG2_MOUSE	ATP-binding cassette sub-family G member 2 OS=Mus musculus GN=Abcg2 PE=1 SV=1
MLEC_MOUSE	Malectin OS=Mus musculus GN=Mlec PE=1 SV=2
MIC27_MOUSE	MICOS complex subunit Mic27 OS=Mus musculus GN=Apool PE=1 SV=1
CPT1A_MOUSE	Carnitine O-palmitoyltransferase 1, liver isoform OS=Mus musculus GN=Cpt1a PE=1 SV=4
FADS3_MOUSE	Fatty acid desaturase 3 OS=Mus musculus GN=Fads3 PE=2 SV=2
LRBA_MOUSE	Lipopolysaccharide-responsive and beige-like anchor protein OS=Mus musculus GN=Lrba PE=1 SV=1
PEPD_MOUSE	Xaa-Pro dipeptidase OS=Mus musculus GN=Pepd PE=1 SV=3
CDS2_MOUSE	Phosphatidate cytidylyltransferase 2 OS=Mus musculus GN=Cds2 PE=1 SV=1
TM87A_MOUSE	Transmembrane protein 87A OS=Mus musculus GN=Tmem87a PE=1 SV=1
RAB34_MOUSE	Ras-related protein Rab-34 OS=Mus musculus GN=Rab34 PE=1 SV=2
HBB1_MOUSE	Hemoglobin subunit beta-1 OS=Mus musculus GN=Hbb-b1 PE=1 SV=2
QCR2_MOUSE	Cytochrome b-c1 complex subunit 2, mitochondrial OS=Mus musculus GN=Uqcrc2 PE=1 SV=1
CAV1_MOUSE	Caveolin-1 OS=Mus musculus GN=Cav1 PE=1 SV=1
RS27A_MOUSE	Ubiquitin-40S ribosomal protein S27a OS=Mus musculus GN=Rps27a PE=1 SV=2
K2C79_MOUSE	Keratin, type II cytoskeletal 79 OS=Mus musculus GN=Krt79 PE=1 SV=2
GCSP_MOUSE	Glycine dehydrogenase (decarboxylating), mitochondrial OS=Mus musculus GN=Gldc PE=1 SV=1
PM34_MOUSE	Peroxisomal membrane protein PMP34 OS=Mus musculus GN=Slc25a17 PE=1 SV=1
MTCH1_MOUSE	Mitochondrial carrier homolog 1 OS=Mus musculus GN=Mtch1 PE=1 SV=1
CDS1_MOUSE	Phosphatidate cytidylyltransferase 1 OS=Mus musculus GN=Cds1 PE=1 SV=2
NACAM_MOUSE	Nascent polypeptide-associated complex subunit alpha, muscle-specific form OS=Mus musculus GN=Naca PE=1 SV=2
PLAP_MOUSE	Phospholipase A-2-activating protein OS=Mus musculus GN=Plaa PE=1 SV=4
S29A3_MOUSE	Equilibrative nucleoside transporter 3 OS=Mus musculus GN=Slc29a3 PE=1 SV=1
DYH2_MOUSE	Dynein heavy chain 2, axonemal OS=Mus musculus GN=Dnah2 PE=1 SV=1
DERL2_MOUSE	Derlin-2 OS=Mus musculus GN=Derl2 PE=1 SV=2
MARH5_MOUSE	E3 ubiquitin-protein ligase MARCH5 OS=Mus musculus GN=March5 PE=1 SV=1
DAD1_MOUSE	Dolichyl-diphosphooligosaccharide--protein glycosyltransferase subunit DAD1 OS=Mus musculus GN=Dad1 PE=1 SV=3
YIPF3_MOUSE	Protein YIPF3 OS=Mus musculus GN=Yipf3 PE=1 SV=1
ATPK_MOUSE	ATP synthase subunit f, mitochondrial OS=Mus musculus GN=Atp5j2 PE=1 SV=3
UBAC2_MOUSE	Ubiquitin-associated domain-containing protein 2 OS=Mus musculus GN=Ubac2 PE=1 SV=1
HACD3_MOUSE	Very-long-chain (3R)-3-hydroxyacyl-CoA dehydratase 3 OS=Mus musculus GN=Hacd3 PE=1 SV=2
MMSA_MOUSE	Methylmalonate-semialdehyde dehydrogenase [acylating], mitochondrial OS=Mus musculus GN=Aldh6a1 PE=1 SV=1
DDB1_MOUSE	DNA damage-binding protein 1 OS=Mus musculus GN=Ddb1 PE=1 SV=2
RS23_MOUSE	40S ribosomal protein S23 OS=Mus musculus GN=Rps23 PE=1 SV=3
MGST3_MOUSE	Microsomal glutathione S-transferase 3 OS=Mus musculus GN=Mgst3 PE=1 SV=1
FADS1_MOUSE	Fatty acid desaturase 1 OS=Mus musculus GN=Fads1 PE=1 SV=1
RTN3_MOUSE	Reticulon-3 OS=Mus musculus GN=Rtn3 PE=1 SV=2
UCRI_MOUSE	Cytochrome b-c1 complex subunit Rieske, mitochondrial OS=Mus musculus GN=Uqcrfs1 PE=1 SV=1
FYCO1_MOUSE	FYVE and coiled-coil domain-containing protein 1 OS=Mus musculus GN=Fyco1 PE=1 SV=1
IMPA1_MOUSE	Inositol monophosphatase 1 OS=Mus musculus GN=Impa1 PE=1 SV=1
GPAA1_MOUSE	Glycosylphosphatidylinositol anchor attachment 1 protein OS=Mus musculus GN=Gpaa1 PE=1 SV=3
TWF1_MOUSE	Twinfilin-1 OS=Mus musculus GN=Twf1 PE=1 SV=2
RAB7A_MOUSE	Ras-related protein Rab-7a OS=Mus musculus GN=Rab7a PE=1 SV=2
ECHB_MOUSE	Trifunctional enzyme subunit beta, mitochondrial OS=Mus musculus GN=Hadhb PE=1 SV=1
TBA1A_MOUSE	Tubulin alpha-1A chain OS=Mus musculus GN=Tuba1a PE=1 SV=1
TM9S4_MOUSE	Transmembrane 9 superfamily member 4 OS=Mus musculus GN=Tm9sf4 PE=1 SV=1
HACD2_MOUSE	Very-long-chain (3R)-3-hydroxyacyl-CoA dehydratase 2 OS=Mus musculus GN=Hacd2 PE=1 SV=1
PRPS2_MOUSE	Ribose-phosphate pyrophosphokinase 2 OS=Mus musculus GN=Prps2 PE=1 SV=4
NMT2_MOUSE	Glycylpeptide N-tetradecanoyltransferase 2 OS=Mus musculus GN=Nmt2 PE=1 SV=1
B3AT_MOUSE	Band 3 anion transport protein OS=Mus musculus GN=Slc4a1 PE=1 SV=1
RL6_MOUSE	60S ribosomal protein L6 OS=Mus musculus GN=Rpl6 PE=1 SV=3
ANM5_MOUSE	Protein arginine N-methyltransferase 5 OS=Mus musculus GN=Prmt5 PE=1 SV=3
THIL_MOUSE	Acetyl-CoA acetyltransferase, mitochondrial OS=Mus musculus GN=Acat1 PE=1 SV=1
WFS1_MOUSE	Wolframin OS=Mus musculus GN=Wfs1 PE=1 SV=1
PSA7L_MOUSE	Proteasome subunit alpha type-7-like OS=Mus musculus GN=Psma8 PE=1 SV=1
ACAD8_MOUSE	Isobutyryl-CoA dehydrogenase, mitochondrial OS=Mus musculus GN=Acad8 PE=1 SV=2
PSB5_MOUSE	Proteasome subunit beta type-5 OS=Mus musculus GN=Psmb5 PE=1 SV=3
PSB6_MOUSE	Proteasome subunit beta type-6 OS=Mus musculus GN=Psmb6 PE=1 SV=3
RTN4_MOUSE	Reticulon-4 OS=Mus musculus GN=Rtn4 PE=1 SV=2
LYPL1_MOUSE	Lysophospholipase-like protein 1 OS=Mus musculus GN=Lyplal1 PE=1 SV=3
NOMO1_MOUSE	Nodal modulator 1 OS=Mus musculus GN=Nomo1 PE=1 SV=1
PTGES_MOUSE	Prostaglandin E synthase OS=Mus musculus GN=Ptges PE=1 SV=1
GHITM_MOUSE	Growth hormone-inducible transmembrane protein OS=Mus musculus GN=Ghitm PE=1 SV=1
TKT_MOUSE	Transketolase OS=Mus musculus GN=Tkt PE=1 SV=1
MYADM_MOUSE	Myeloid-associated differentiation marker OS=Mus musculus GN=Myadm PE=1 SV=2
6PGD_MOUSE	6-phosphogluconate dehydrogenase, decarboxylating OS=Mus musculus GN=Pgd PE=1 SV=3
H4_MOUSE	Histone H4 OS=Mus musculus GN=Hist1h4a PE=1 SV=2
S35B4_MOUSE	UDP-xylose and UDP-N-acetylglucosamine transporter OS=Mus musculus GN=Slc35b4 PE=2 SV=2
ACSL4_MOUSE	Long-chain-fatty-acid--CoA ligase 4 OS=Mus musculus GN=Acsl4 PE=1 SV=2
NDUA9_MOUSE	NADH dehydrogenase [ubiquinone] 1 alpha subcomplex subunit 9, mitochondrial OS=Mus musculus GN=Ndufa9 PE=1 SV=2
CY561_MOUSE	Cytochrome b561 OS=Mus musculus GN=Cyb561 PE=1 SV=2
RS9_MOUSE	40S ribosomal protein S9 OS=Mus musculus GN=Rps9 PE=1 SV=3
PPIB_MOUSE	Peptidyl-prolyl cis-trans isomerase B OS=Mus musculus GN=Ppib PE=1 SV=2
MENT_MOUSE	Protein MENT OS=Mus musculus GN=MENT PE=1 SV=1
S22AL_MOUSE	Solute carrier family 22 member 21 OS=Mus musculus GN=Slc22a21 PE=2 SV=1
TXTP_MOUSE	Tricarboxylate transport protein, mitochondrial OS=Mus musculus GN=Slc25a1 PE=1 SV=1
RAN_MOUSE	GTP-binding nuclear protein Ran OS=Mus musculus GN=Ran PE=1 SV=3
TMC4_MOUSE	Transmembrane channel-like protein 4 OS=Mus musculus GN=Tmc4 PE=2 SV=2
SORT_MOUSE	Sortilin OS=Mus musculus GN=Sort1 PE=1 SV=1
ODPAT_MOUSE	Pyruvate dehydrogenase E1 component subunit alpha, testis-specific form, mitochondrial OS=Mus musculus GN=Pdha2 PE=1 SV=1
ABCBA_MOUSE	ATP-binding cassette sub-family B member 10, mitochondrial OS=Mus musculus GN=Abcb10 PE=1 SV=1
HNRPC_MOUSE	Heterogeneous nuclear ribonucleoproteins C1/C2 OS=Mus musculus GN=Hnrnpc PE=1 SV=1
COX1_MOUSE	Cytochrome c oxidase subunit 1 OS=Mus musculus GN=Mtco1 PE=1 SV=2
TCPQ_MOUSE	T-complex protein 1 subunit theta OS=Mus musculus GN=Cct8 PE=1 SV=3
RNLS_MOUSE	Renalase OS=Mus musculus GN=Rnls PE=1 SV=2
INPP_MOUSE	Inositol polyphosphate 1-phosphatase OS=Mus musculus GN=Inpp1 PE=1 SV=2
PRDX1_MOUSE	Peroxiredoxin-1 OS=Mus musculus GN=Prdx1 PE=1 SV=1
SCAM3_MOUSE	Secretory carrier-associated membrane protein 3 OS=Mus musculus GN=Scamp3 PE=1 SV=3
MAOX_MOUSE	NADP-dependent malic enzyme OS=Mus musculus GN=Me1 PE=1 SV=2
RAB25_MOUSE	Ras-related protein Rab-25 OS=Mus musculus GN=Rab25 PE=1 SV=2
DIC_MOUSE	Mitochondrial dicarboxylate carrier OS=Mus musculus GN=Slc25a10 PE=1 SV=2
GDIR1_MOUSE	Rho GDP-dissociation inhibitor 1 OS=Mus musculus GN=Arhgdia PE=1 SV=3
MARC2_MOUSE	Mitochondrial amidoxime reducing component 2 OS=Mus musculus GN=Marc2 PE=1 SV=1
MAGT1_MOUSE	Magnesium transporter protein 1 OS=Mus musculus GN=Magt1 PE=1 SV=1
CERS2_MOUSE	Ceramide synthase 2 OS=Mus musculus GN=Cers2 PE=1 SV=1
NDUB5_MOUSE	NADH dehydrogenase [ubiquinone] 1 beta subcomplex subunit 5, mitochondrial OS=Mus musculus GN=Ndufb5 PE=1 SV=1
PHB2_MOUSE	Prohibitin-2 OS=Mus musculus GN=Phb2 PE=1 SV=1
TRXR2_MOUSE	Thioredoxin reductase 2, mitochondrial OS=Mus musculus GN=Txnrd2 PE=1 SV=4
DHB11_MOUSE	Estradiol 17-beta-dehydrogenase 11 OS=Mus musculus GN=Hsd17b11 PE=1 SV=1
GDC_MOUSE	Graves disease carrier protein homolog OS=Mus musculus GN=Slc25a16 PE=1 SV=1
BPI_MOUSE	Bactericidal permeability-increasing protein OS=Mus musculus GN=Bpi PE=1 SV=1
TM256_MOUSE	Transmembrane protein 256 OS=Mus musculus GN=Tmem256 PE=1 SV=1
MUML1_MOUSE	PWWP domain-containing protein MUM1L1 OS=Mus musculus GN=Mum1l1 PE=1 SV=2
ACATN_MOUSE	Acetyl-coenzyme A transporter 1 OS=Mus musculus GN=Slc33a1 PE=1 SV=1
CLD7_MOUSE	Claudin-7 OS=Mus musculus GN=Cldn7 PE=1 SV=1
COCA1_MOUSE	Collagen alpha-1(XII) chain OS=Mus musculus GN=Col12a1 PE=2 SV=3
AIFM1_MOUSE	Apoptosis-inducing factor 1, mitochondrial OS=Mus musculus GN=Aifm1 PE=1 SV=1
TM9S1_MOUSE	Transmembrane 9 superfamily member 1 OS=Mus musculus GN=Tm9sf1 PE=2 SV=2
H2B1C_MOUSE	Histone H2B type 1-C/E/G OS=Mus musculus GN=Hist1h2bc PE=1 SV=3
RL13A_MOUSE	60S ribosomal protein L13a OS=Mus musculus GN=Rpl13a PE=1 SV=4
MIRO1_MOUSE	Mitochondrial Rho GTPase 1 OS=Mus musculus GN=Rhot1 PE=1 SV=1
DJC11_MOUSE	DnaJ homolog subfamily C member 11 OS=Mus musculus GN=Dnajc11 PE=1 SV=2
AL9A1_MOUSE	4-trimethylaminobutyraldehyde dehydrogenase OS=Mus musculus GN=Aldh9a1 PE=1 SV=1
CCD62_MOUSE	Coiled-coil domain-containing protein 62 OS=Mus musculus GN=Ccdc62 PE=3 SV=1
S4A8_MOUSE	Electroneutral sodium bicarbonate exchanger 1 OS=Mus musculus GN=Slc4a8 PE=2 SV=1
LCLT1_MOUSE	Lysocardiolipin acyltransferase 1 OS=Mus musculus GN=Lclat1 PE=1 SV=2
NU2M_MOUSE	NADH-ubiquinone oxidoreductase chain 2 OS=Mus musculus GN=Mtnd2 PE=1 SV=2
CTSRD_MOUSE	Cation channel sperm-associated protein subunit delta OS=Mus musculus GN=Catsperd PE=1 SV=1
CLF2B_MOUSE	CKLF-like MARVEL transmembrane domain-containing protein 2B OS=Mus musculus GN=Cmtm2b PE=2 SV=1
VATH_MOUSE	V-type proton ATPase subunit H OS=Mus musculus GN=Atp6v1h PE=1 SV=1
SC11A_MOUSE	Signal peptidase complex catalytic subunit SEC11A OS=Mus musculus GN=Sec11a PE=1 SV=1
GPC5C_MOUSE	G-protein coupled receptor family C group 5 member C OS=Mus musculus GN=Gprc5c PE=1 SV=2
ZPBP2_MOUSE	Zona pellucida-binding protein 2 OS=Mus musculus GN=Zpbp2 PE=1 SV=2
VDAC3_MOUSE	Voltage-dependent anion-selective channel protein 3 OS=Mus musculus GN=Vdac3 PE=1 SV=1
VDAC1_MOUSE	Voltage-dependent anion-selective channel protein 1 OS=Mus musculus GN=Vdac1 PE=1 SV=3
ACACA_MOUSE	Acetyl-CoA carboxylase 1 OS=Mus musculus GN=Acaca PE=1 SV=1
SYWC_MOUSE	Tryptophan--tRNA ligase, cytoplasmic OS=Mus musculus GN=Wars PE=1 SV=2
CASC1_MOUSE	Protein CASC1 OS=Mus musculus GN=Casc1 PE=1 SV=1
ATPG_MOUSE	ATP synthase subunit gamma, mitochondrial OS=Mus musculus GN=Atp5c1 PE=1 SV=1
C560_MOUSE	Succinate dehydrogenase cytochrome b560 subunit, mitochondrial OS=Mus musculus GN=Sdhc PE=1 SV=1
RL15_MOUSE	60S ribosomal protein L15 OS=Mus musculus GN=Rpl15 PE=2 SV=4
TXD16_MOUSE	Thioredoxin domain-containing protein 16 OS=Mus musculus GN=Txndc16 PE=2 SV=1
VDAC2_MOUSE	Voltage-dependent anion-selective channel protein 2 OS=Mus musculus GN=Vdac2 PE=1 SV=2
RS2_MOUSE	40S ribosomal protein S2 OS=Mus musculus GN=Rps2 PE=1 SV=3
UBE3B_MOUSE	Ubiquitin-protein ligase E3B OS=Mus musculus GN=Ube3b PE=1 SV=3
GPNMB_MOUSE	Transmembrane glycoprotein NMB OS=Mus musculus GN=Gpnmb PE=1 SV=2
CAP1_MOUSE	Adenylyl cyclase-associated protein 1 OS=Mus musculus GN=Cap1 PE=1 SV=4
CALX_MOUSE	Calnexin OS=Mus musculus GN=Canx PE=1 SV=1
GALT3_MOUSE	Polypeptide N-acetylgalactosaminyltransferase 3 OS=Mus musculus GN=Galnt3 PE=1 SV=3
FADS2_MOUSE	Fatty acid desaturase 2 OS=Mus musculus GN=Fads2 PE=1 SV=1
S38AA_MOUSE	Putative sodium-coupled neutral amino acid transporter 10 OS=Mus musculus GN=Slc38a10 PE=1 SV=2
CRIS1_MOUSE	Cysteine-rich secretory protein 1 OS=Mus musculus GN=Crisp1 PE=2 SV=1
ADCK5_MOUSE	Uncharacterized aarF domain-containing protein kinase 5 OS=Mus musculus GN=Adck5 PE=2 SV=2
AP1S3_MOUSE	AP-1 complex subunit sigma-3 OS=Mus musculus GN=Ap1s3 PE=1 SV=1
MPU1_MOUSE	Mannose-P-dolichol utilization defect 1 protein OS=Mus musculus GN=Mpdu1 PE=1 SV=1
TM186_MOUSE	Transmembrane protein 186 OS=Mus musculus GN=Tmem186 PE=1 SV=2
LIS1_MOUSE	Platelet-activating factor acetylhydrolase IB subunit alpha OS=Mus musculus GN=Pafah1b1 PE=1 SV=2
ERG24_MOUSE	Delta(14)-sterol reductase OS=Mus musculus GN=Tm7sf2 PE=1 SV=2
JAGN1_MOUSE	Protein jagunal homolog 1 OS=Mus musculus GN=Jagn1 PE=1 SV=2
KI26A_MOUSE	Kinesin-like protein KIF26A OS=Mus musculus GN=Kif26a PE=1 SV=2
WDR64_MOUSE	WD repeat-containing protein 64 OS=Mus musculus GN=Wdr64 PE=2 SV=2
PPAC2_MOUSE	Presqualene diphosphate phosphatase OS=Mus musculus GN=Ppapdc2 PE=1 SV=1
KCNU1_MOUSE	Potassium channel subfamily U member 1 OS=Mus musculus GN=Kcnu1 PE=1 SV=2
MAGIX_MOUSE	PDZ domain-containing protein MAGIX OS=Mus musculus GN=Magix PE=1 SV=1
CQ062_MOUSE	Uncharacterized protein C17orf62 homolog OS=Mus musculus PE=1 SV=2
LYPD4_MOUSE	Ly6/PLAUR domain-containing protein 4 OS=Mus musculus GN=Lypd4 PE=1 SV=1
ODP2_MOUSE	Dihydrolipoyllysine-residue acetyltransferase component of pyruvate dehydrogenase complex, mitochondrial OS=Mus musculus GN=Dlat PE=1 SV=2
TUSC3_MOUSE	Tumor suppressor candidate 3 OS=Mus musculus GN=Tusc3 PE=1 SV=1
ALDH2_MOUSE	Aldehyde dehydrogenase, mitochondrial OS=Mus musculus GN=Aldh2 PE=1 SV=1
VAT1_MOUSE	Synaptic vesicle membrane protein VAT-1 homolog OS=Mus musculus GN=Vat1 PE=1 SV=3
GET4_MOUSE	Golgi to ER traffic protein 4 homolog OS=Mus musculus GN=Get4 PE=1 SV=2
AT5F1_MOUSE	ATP synthase F(0) complex subunit B1, mitochondrial OS=Mus musculus GN=Atp5f1 PE=1 SV=1
NUP93_MOUSE	Nuclear pore complex protein Nup93 OS=Mus musculus GN=Nup93 PE=1 SV=1
ISOC1_MOUSE	Isochorismatase domain-containing protein 1 OS=Mus musculus GN=Isoc1 PE=1 SV=1
DPM1_MOUSE	Dolichol-phosphate mannosyltransferase subunit 1 OS=Mus musculus GN=Dpm1 PE=1 SV=1
NBEA_MOUSE	Neurobeachin OS=Mus musculus GN=Nbea PE=1 SV=1
C4BPA_MOUSE	C4b-binding protein OS=Mus musculus GN=C4bpa PE=1 SV=3
ARC1B_MOUSE	Actin-related protein 2/3 complex subunit 1B OS=Mus musculus GN=Arpc1b PE=1 SV=4
CPSF1_MOUSE	Cleavage and polyadenylation specificity factor subunit 1 OS=Mus musculus GN=Cpsf1 PE=1 SV=1
EXT1_MOUSE	Exostosin-1 OS=Mus musculus GN=Ext1 PE=1 SV=1
WDR78_MOUSE	WD repeat-containing protein 78 OS=Mus musculus GN=Wdr78 PE=1 SV=1
PTBP1_MOUSE	Polypyrimidine tract-binding protein 1 OS=Mus musculus GN=Ptbp1 PE=1 SV=2
CLCF1_MOUSE	Cardiotrophin-like cytokine factor 1 OS=Mus musculus GN=Clcf1 PE=2 SV=1
IF2A_MOUSE	Eukaryotic translation initiation factor 2 subunit 1 OS=Mus musculus GN=Eif2s1 PE=1 SV=3
EF2_MOUSE	Elongation factor 2 OS=Mus musculus GN=Eef2 PE=1 SV=2
DHE3_MOUSE	Glutamate dehydrogenase 1, mitochondrial OS=Mus musculus GN=Glud1 PE=1 SV=1
TMED2_MOUSE	Transmembrane emp24 domain-containing protein 2 OS=Mus musculus GN=Tmed2 PE=1 SV=1
ECI1_MOUSE	Enoyl-CoA delta isomerase 1, mitochondrial OS=Mus musculus GN=Eci1 PE=1 SV=2
SQRD_MOUSE	Sulfide:quinone oxidoreductase, mitochondrial OS=Mus musculus GN=Sqrdl PE=1 SV=3
ACLY_MOUSE	ATP-citrate synthase OS=Mus musculus GN=Acly PE=1 SV=1
DJC10_MOUSE	DnaJ homolog subfamily C member 10 OS=Mus musculus GN=Dnajc10 PE=1 SV=2
SPESP_MOUSE	Sperm equatorial segment protein 1 OS=Mus musculus GN=Spesp1 PE=1 SV=2
STA5A_MOUSE	Signal transducer and activator of transcription 5A OS=Mus musculus GN=Stat5a PE=1 SV=1
SPAT7_MOUSE	Spermatogenesis-associated protein 7 homolog OS=Mus musculus GN=Spata7 PE=1 SV=1
CEPT1_MOUSE	Choline/ethanolaminephosphotransferase 1 OS=Mus musculus GN=Cept1 PE=1 SV=1
MPRI_MOUSE	Cation-independent mannose-6-phosphate receptor OS=Mus musculus GN=Igf2r PE=1 SV=1
GNAI2_MOUSE	Guanine nucleotide-binding protein G(i) subunit alpha-2 OS=Mus musculus GN=Gnai2 PE=1 SV=5
KPCB_MOUSE	Protein kinase C beta type OS=Mus musculus GN=Prkcb PE=1 SV=4
CLD3_MOUSE	Claudin-3 OS=Mus musculus GN=Cldn3 PE=1 SV=1
CTL5_MOUSE	Choline transporter-like protein 5 OS=Mus musculus GN=Slc44a5 PE=2 SV=1
S35B1_MOUSE	Solute carrier family 35 member B1 OS=Mus musculus GN=Slc35b1 PE=1 SV=1
MOT2_MOUSE	Monocarboxylate transporter 2 OS=Mus musculus GN=Slc16a7 PE=1 SV=1
DHCR7_MOUSE	7-dehydrocholesterol reductase OS=Mus musculus GN=Dhcr7 PE=1 SV=1
PCYOX_MOUSE	Prenylcysteine oxidase OS=Mus musculus GN=Pcyox1 PE=1 SV=1
CAH4_MOUSE	Carbonic anhydrase 4 OS=Mus musculus GN=Ca4 PE=1 SV=1
TECTA_MOUSE	Alpha-tectorin OS=Mus musculus GN=Tecta PE=1 SV=2
CABP7_MOUSE	Calcium-binding protein 7 OS=Mus musculus GN=Cabp7 PE=2 SV=1
CLCN7_MOUSE	H(+)/Cl(-) exchange transporter 7 OS=Mus musculus GN=Clcn7 PE=1 SV=1
H2A1F_MOUSE	Histone H2A type 1-F OS=Mus musculus GN=Hist1h2af PE=1 SV=3
PLCA_MOUSE	1-acyl-sn-glycerol-3-phosphate acyltransferase alpha OS=Mus musculus GN=Agpat1 PE=1 SV=1
S2535_MOUSE	Solute carrier family 25 member 35 OS=Mus musculus GN=Slc25a35 PE=1 SV=2
PGAP2_MOUSE	Post-GPI attachment to proteins factor 2 OS=Mus musculus GN=Pgap2 PE=1 SV=2
SUOX_MOUSE	Sulfite oxidase, mitochondrial OS=Mus musculus GN=Suox PE=1 SV=2
ECHP_MOUSE	Peroxisomal bifunctional enzyme OS=Mus musculus GN=Ehhadh PE=1 SV=4
CF132_MOUSE	Uncharacterized protein C6orf132 homolog OS=Mus musculus PE=1 SV=2
PUR6_MOUSE	Multifunctional protein ADE2 OS=Mus musculus GN=Paics PE=1 SV=4
NPS3B_MOUSE	Protein NipSnap homolog 3B OS=Mus musculus GN=Nipsnap3b PE=1 SV=1
TCPE_MOUSE	T-complex protein 1 subunit epsilon OS=Mus musculus GN=Cct5 PE=1 SV=1
S26A2_MOUSE	Sulfate transporter OS=Mus musculus GN=Slc26a2 PE=1 SV=1
ZDBF2_MOUSE	DBF4-type zinc finger-containing protein 2 homolog OS=Mus musculus GN=Zdbf2 PE=2 SV=1
FPPS_MOUSE	Farnesyl pyrophosphate synthase OS=Mus musculus GN=Fdps PE=1 SV=1
F210B_MOUSE	Protein FAM210B OS=Mus musculus GN=Fam210b PE=1 SV=3
GCP60_MOUSE	Golgi resident protein GCP60 OS=Mus musculus GN=Acbd3 PE=1 SV=3
RL7_MOUSE	60S ribosomal protein L7 OS=Mus musculus GN=Rpl7 PE=1 SV=2
APMAP_MOUSE	Adipocyte plasma membrane-associated protein OS=Mus musculus GN=Apmap PE=1 SV=1
ACOT2_MOUSE	Acyl-coenzyme A thioesterase 2, mitochondrial OS=Mus musculus GN=Acot2 PE=1 SV=2
SACS_MOUSE	Sacsin OS=Mus musculus GN=Sacs PE=1 SV=2
ASSY_MOUSE	Argininosuccinate synthase OS=Mus musculus GN=Ass1 PE=1 SV=1
CLCN4_MOUSE	H(+)/Cl(-) exchange transporter 4 OS=Mus musculus GN=Clcn4 PE=2 SV=2
ADGB_MOUSE	Androglobin OS=Mus musculus GN=Adgb PE=1 SV=1
MBOA2_MOUSE	Lysophospholipid acyltransferase 2 OS=Mus musculus GN=Mboat2 PE=1 SV=1
LCN5_MOUSE	Epididymal-specific lipocalin-5 OS=Mus musculus GN=Lcn5 PE=1 SV=1
SYC1L_MOUSE	Synaptonemal complex central element protein 1-like OS=Mus musculus GN=Syce1l PE=2 SV=2
RAB5C_MOUSE	Ras-related protein Rab-5C OS=Mus musculus GN=Rab5c PE=1 SV=2
NCAM1_MOUSE	Neural cell adhesion molecule 1 OS=Mus musculus GN=Ncam1 PE=1 SV=3
RL7A_MOUSE	60S ribosomal protein L7a OS=Mus musculus GN=Rpl7a PE=1 SV=2
APOB_MOUSE	Apolipoprotein B-100 OS=Mus musculus GN=Apob PE=1 SV=1
SCPDL_MOUSE	Saccharopine dehydrogenase-like oxidoreductase OS=Mus musculus GN=Sccpdh PE=1 SV=1
LAMP1_MOUSE	Lysosome-associated membrane glycoprotein 1 OS=Mus musculus GN=Lamp1 PE=1 SV=2
CTSG2_MOUSE	Cation channel sperm-associated protein subunit gamma 2 OS=Mus musculus GN=Catsperg2 PE=1 SV=1
GCNT7_MOUSE	Beta-1,3-galactosyl-O-glycosyl-glycoprotein beta-1,6-N-acetylglucosaminyltransferase 7 OS=Mus musculus GN=Gcnt7 PE=2 SV=1
QORL2_MOUSE	Quinone oxidoreductase-like protein 2 OS=Mus musculus PE=1 SV=1
YIPF5_MOUSE	Protein YIPF5 OS=Mus musculus GN=Yipf5 PE=1 SV=1
ARL8B_MOUSE	ADP-ribosylation factor-like protein 8B OS=Mus musculus GN=Arl8b PE=1 SV=1
SPP2B_MOUSE	Signal peptide peptidase-like 2B OS=Mus musculus GN=Sppl2b PE=1 SV=2
SFXN2_MOUSE	Sideroflexin-2 OS=Mus musculus GN=Sfxn2 PE=1 SV=1
CTSR1_MOUSE	Cation channel sperm-associated protein 1 OS=Mus musculus GN=Catsper1 PE=1 SV=1
TCPZ_MOUSE	T-complex protein 1 subunit zeta OS=Mus musculus GN=Cct6a PE=1 SV=3
CNDH2_MOUSE	Condensin-2 complex subunit H2 OS=Mus musculus GN=Ncaph2 PE=1 SV=1
CTSR2_MOUSE	Cation channel sperm-associated protein 2 OS=Mus musculus GN=Catsper2 PE=1 SV=2
RMD1_MOUSE	Regulator of microtubule dynamics protein 1 OS=Mus musculus GN=Rmdn1 PE=1 SV=2
ZY11A_MOUSE	Protein zyg-11 homolog A OS=Mus musculus GN=Zyg11a PE=2 SV=1
ACOD2_MOUSE	Acyl-CoA desaturase 2 OS=Mus musculus GN=Scd2 PE=1 SV=2
UBP49_MOUSE	Ubiquitin carboxyl-terminal hydrolase 49 OS=Mus musculus GN=Usp49 PE=2 SV=1
CEP55_MOUSE	Centrosomal protein of 55 kDa OS=Mus musculus GN=Cep55 PE=1 SV=2
V2R26_MOUSE	Vomeronasal type-2 receptor 26 OS=Mus musculus GN=Vmn2r26 PE=2 SV=2
MTCH2_MOUSE	Mitochondrial carrier homolog 2 OS=Mus musculus GN=Mtch2 PE=1 SV=1
SYVC_MOUSE	Valine--tRNA ligase OS=Mus musculus GN=Vars PE=1 SV=1
ACADL_MOUSE	Long-chain specific acyl-CoA dehydrogenase, mitochondrial OS=Mus musculus GN=Acadl PE=1 SV=2
M3K3_MOUSE	Mitogen-activated protein kinase kinase kinase 3 OS=Mus musculus GN=Map3k3 PE=1 SV=1
PGH1_MOUSE	Prostaglandin G/H synthase 1 OS=Mus musculus GN=Ptgs1 PE=1 SV=1
TMX3_MOUSE	Protein disulfide-isomerase TMX3 OS=Mus musculus GN=Tmx3 PE=1 SV=2
ACOC_MOUSE	Cytoplasmic aconitate hydratase OS=Mus musculus GN=Aco1 PE=1 SV=3
GSTM5_MOUSE	Glutathione S-transferase Mu 5 OS=Mus musculus GN=Gstm5 PE=1 SV=1
LAT1_MOUSE	Large neutral amino acids transporter small subunit 1 OS=Mus musculus GN=Slc7a5 PE=1 SV=2
CYB5B_MOUSE	Cytochrome b5 type B OS=Mus musculus GN=Cyb5b PE=1 SV=1
DTL_MOUSE	Denticleless protein homolog OS=Mus musculus GN=Dtl PE=1 SV=2
ANXA2_MOUSE	Annexin A2 OS=Mus musculus GN=Anxa2 PE=1 SV=2
FABP9_MOUSE	Fatty acid-binding protein 9 OS=Mus musculus GN=Fabp9 PE=1 SV=2
IVD_MOUSE	Isovaleryl-CoA dehydrogenase, mitochondrial OS=Mus musculus GN=Ivd PE=1 SV=1
SYVN1_MOUSE	E3 ubiquitin-protein ligase synoviolin OS=Mus musculus GN=Syvn1 PE=1 SV=3
TMM56_MOUSE	Transmembrane protein 56 OS=Mus musculus GN=Tmem56 PE=2 SV=1
PSB3_MOUSE	Proteasome subunit beta type-3 OS=Mus musculus GN=Psmb3 PE=1 SV=1
CTR4_MOUSE	Cationic amino acid transporter 4 OS=Mus musculus GN=Slc7a4 PE=1 SV=1
GNPI1_MOUSE	Glucosamine-6-phosphate isomerase 1 OS=Mus musculus GN=Gnpda1 PE=1 SV=3
GNPI2_MOUSE	Glucosamine-6-phosphate isomerase 2 OS=Mus musculus GN=Gnpda2 PE=1 SV=1
FHL1_MOUSE	Four and a half LIM domains protein 1 OS=Mus musculus GN=Fhl1 PE=1 SV=3
AP2M1_MOUSE	AP-2 complex subunit mu OS=Mus musculus GN=Ap2m1 PE=1 SV=1
CLIC1_MOUSE	Chloride intracellular channel protein 1 OS=Mus musculus GN=Clic1 PE=1 SV=3
CSKI1_MOUSE	Caskin-1 OS=Mus musculus GN=Caskin1 PE=1 SV=2
THOP1_MOUSE	Thimet oligopeptidase OS=Mus musculus GN=Thop1 PE=1 SV=1
TSSK1_MOUSE	Testis-specific serine/threonine-protein kinase 1 OS=Mus musculus GN=Tssk1b PE=1 SV=2
BI1_MOUSE	Bax inhibitor 1 OS=Mus musculus GN=Tmbim6 PE=1 SV=1
NSMF_MOUSE	NMDA receptor synaptonuclear signaling and neuronal migration factor OS=Mus musculus GN=Nsmf PE=1 SV=1
TICRR_MOUSE	Treslin OS=Mus musculus GN=Ticrr PE=1 SV=2
SR140_MOUSE	U2 snRNP-associated SURP motif-containing protein OS=Mus musculus GN=U2surp PE=1 SV=3
PRP19_MOUSE	Pre-mRNA-processing factor 19 OS=Mus musculus GN=Prpf19 PE=1 SV=1
CATS_MOUSE	Cathepsin S OS=Mus musculus GN=Ctss PE=1 SV=2
ESYT2_MOUSE	Extended synaptotagmin-2 OS=Mus musculus GN=Esyt2 PE=1 SV=1
ADAM7_MOUSE	Disintegrin and metalloproteinase domain-containing protein 7 OS=Mus musculus GN=Adam7 PE=2 SV=2
WRB_MOUSE	Tail-anchored protein insertion receptor WRB OS=Mus musculus GN=Wrb PE=1 SV=1
SEC13_MOUSE	Protein SEC13 homolog OS=Mus musculus GN=Sec13 PE=1 SV=3
RBP2_MOUSE	E3 SUMO-protein ligase RanBP2 OS=Mus musculus GN=Ranbp2 PE=1 SV=2
S61A1_MOUSE	Protein transport protein Sec61 subunit alpha isoform 1 OS=Mus musculus GN=Sec61a1 PE=1 SV=2
KCMA1_MOUSE	Calcium-activated potassium channel subunit alpha-1 OS=Mus musculus GN=Kcnma1 PE=1 SV=2
GGCT_MOUSE	Gamma-glutamylcyclotransferase OS=Mus musculus GN=Ggct PE=1 SV=1
OXA1L_MOUSE	Mitochondrial inner membrane protein OXA1L OS=Mus musculus GN=Oxa1l PE=1 SV=1
THEM4_MOUSE	Acyl-coenzyme A thioesterase THEM4 OS=Mus musculus GN=Them4 PE=1 SV=1
FOXO4_MOUSE	Forkhead box protein O4 OS=Mus musculus GN=Foxo4 PE=1 SV=1
ECI2_MOUSE	Enoyl-CoA delta isomerase 2, mitochondrial OS=Mus musculus GN=Eci2 PE=1 SV=2
CP131_MOUSE	Centrosomal protein of 131 kDa OS=Mus musculus GN=Cep131 PE=1 SV=2
AK1CD_MOUSE	Aldo-keto reductase family 1 member C13 OS=Mus musculus GN=Akr1c13 PE=1 SV=2
ENV1_MOUSE	MLV-related proviral Env polyprotein OS=Mus musculus PE=1 SV=3
TBC9B_MOUSE	TBC1 domain family member 9B OS=Mus musculus GN=Tbc1d9b PE=1 SV=1
EMAL4_MOUSE	Echinoderm microtubule-associated protein-like 4 OS=Mus musculus GN=Eml4 PE=1 SV=1
TSTD2_MOUSE	Thiosulfate sulfurtransferase/rhodanese-like domain-containing protein 2 OS=Mus musculus GN=Tstd2 PE=2 SV=3
MFN1_MOUSE	Mitofusin-1 OS=Mus musculus GN=Mfn1 PE=1 SV=3
RL35A_MOUSE	60S ribosomal protein L35a OS=Mus musculus GN=Rpl35a PE=1 SV=2
A1AT6_MOUSE	Alpha-1-antitrypsin 1-6 OS=Mus musculus GN=Serpina1f PE=2 SV=1
SERC_MOUSE	Phosphoserine aminotransferase OS=Mus musculus GN=Psat1 PE=1 SV=1
K22E_MOUSE	Keratin, type II cytoskeletal 2 epidermal OS=Mus musculus GN=Krt2 PE=1 SV=1
GGTA1_MOUSE	N-acetyllactosaminide alpha-1,3-galactosyltransferase OS=Mus musculus GN=Ggta1 PE=2 SV=1
TPM4_MOUSE	Tropomyosin alpha-4 chain OS=Mus musculus GN=Tpm4 PE=1 SV=3
C1TM_MOUSE	Monofunctional C1-tetrahydrofolate synthase, mitochondrial OS=Mus musculus GN=Mthfd1l PE=1 SV=2
BAP31_MOUSE	B-cell receptor-associated protein 31 OS=Mus musculus GN=Bcap31 PE=1 SV=4
SPHK2_MOUSE	Sphingosine kinase 2 OS=Mus musculus GN=Sphk2 PE=1 SV=2
REEP6_MOUSE	Receptor expression-enhancing protein 6 OS=Mus musculus GN=Reep6 PE=1 SV=1
ZNT5_MOUSE	Zinc transporter 5 OS=Mus musculus GN=Slc30a5 PE=1 SV=1
RL5_MOUSE	60S ribosomal protein L5 OS=Mus musculus GN=Rpl5 PE=1 SV=3
GGT7_MOUSE	Gamma-glutamyltransferase 7 OS=Mus musculus GN=Ggt7 PE=1 SV=2
HCD2_MOUSE	3-hydroxyacyl-CoA dehydrogenase type-2 OS=Mus musculus GN=Hsd17b10 PE=1 SV=4
EIF3H_MOUSE	Eukaryotic translation initiation factor 3 subunit H OS=Mus musculus GN=Eif3h PE=1 SV=1
K1522_MOUSE	Uncharacterized protein KIAA1522 OS=Mus musculus GN=Kiaa1522 PE=1 SV=1
ZKSC3_MOUSE	Zinc finger protein with KRAB and SCAN domains 3 OS=Mus musculus GN=Zkscan3 PE=1 SV=1
XPP1_MOUSE	Xaa-Pro aminopeptidase 1 OS=Mus musculus GN=Xpnpep1 PE=1 SV=1
ERGI2_MOUSE	Endoplasmic reticulum-Golgi intermediate compartment protein 2 OS=Mus musculus GN=Ergic2 PE=1 SV=1
DGAT1_MOUSE	Diacylglycerol O-acyltransferase 1 OS=Mus musculus GN=Dgat1 PE=1 SV=1
P52K_MOUSE	52 kDa repressor of the inhibitor of the protein kinase OS=Mus musculus GN=Prkrir PE=2 SV=2
ADHX_MOUSE	Alcohol dehydrogenase class-3 OS=Mus musculus GN=Adh5 PE=1 SV=3
CDC42_MOUSE	Cell division control protein 42 homolog OS=Mus musculus GN=Cdc42 PE=1 SV=2
CAC1S_MOUSE	Voltage-dependent L-type calcium channel subunit alpha-1S OS=Mus musculus GN=Cacna1s PE=1 SV=2
FERM2_MOUSE	Fermitin family homolog 2 OS=Mus musculus GN=Fermt2 PE=1 SV=1
TM115_MOUSE	Transmembrane protein 115 OS=Mus musculus GN=Tmem115 PE=1 SV=1
HUWE1_MOUSE	E3 ubiquitin-protein ligase HUWE1 OS=Mus musculus GN=Huwe1 PE=1 SV=5
NU155_MOUSE	Nuclear pore complex protein Nup155 OS=Mus musculus GN=Nup155 PE=1 SV=1
COIA1_MOUSE	Collagen alpha-1(XVIII) chain OS=Mus musculus GN=Col18a1 PE=1 SV=4
HFM1_MOUSE	Probable ATP-dependent DNA helicase HFM1 OS=Mus musculus GN=Hfm1 PE=3 SV=2
S5A2_MOUSE	3-oxo-5-alpha-steroid 4-dehydrogenase 2 OS=Mus musculus GN=Srd5a2 PE=2 SV=1
PH11A_MOUSE	PHD finger protein 11A OS=Mus musculus GN=Phf11a PE=2 SV=1
ABCA9_MOUSE	ATP-binding cassette sub-family A member 9 OS=Mus musculus GN=Abca9 PE=1 SV=2
RPGF4_MOUSE	Rap guanine nucleotide exchange factor 4 OS=Mus musculus GN=Rapgef4 PE=1 SV=1
TM205_MOUSE	Transmembrane protein 205 OS=Mus musculus GN=Tmem205 PE=1 SV=1
LRC4B_MOUSE	Leucine-rich repeat-containing protein 4B OS=Mus musculus GN=Lrrc4b PE=1 SV=1
CAZA3_MOUSE	F-actin-capping protein subunit alpha-3 OS=Mus musculus GN=Capza3 PE=2 SV=1
DKC1_MOUSE	H/ACA ribonucleoprotein complex subunit 4 OS=Mus musculus GN=Dkc1 PE=1 SV=4
GPI8_MOUSE	GPI-anchor transamidase OS=Mus musculus GN=Pigk PE=1 SV=2
CNIH4_MOUSE	Protein cornichon homolog 4 OS=Mus musculus GN=Cnih4 PE=2 SV=1
FUMH_MOUSE	Fumarate hydratase, mitochondrial OS=Mus musculus GN=Fh PE=1 SV=3
IBP4_MOUSE	Insulin-like growth factor-binding protein 4 OS=Mus musculus GN=Igfbp4 PE=1 SV=2
HYALP_MOUSE	Hyaluronidase PH-20 OS=Mus musculus GN=Spam1 PE=1 SV=2
AATC2_MOUSE	Putative aspartate aminotransferase, cytoplasmic 2 OS=Mus musculus GN=Got1l1 PE=2 SV=1
DBR1_MOUSE	Lariat debranching enzyme OS=Mus musculus GN=Dbr1 PE=1 SV=2
PAPS1_MOUSE	Bifunctional 3'-phosphoadenosine 5'-phosphosulfate synthase 1 OS=Mus musculus GN=Papss1 PE=1 SV=1
TM9S3_MOUSE	Transmembrane 9 superfamily member 3 OS=Mus musculus GN=Tm9sf3 PE=1 SV=1
AP1B1_MOUSE	AP-1 complex subunit beta-1 OS=Mus musculus GN=Ap1b1 PE=1 SV=2
MBOA5_MOUSE	Lysophospholipid acyltransferase 5 OS=Mus musculus GN=Lpcat3 PE=1 SV=1
CO7A1_MOUSE	Collagen alpha-1(VII) chain OS=Mus musculus GN=Col7a1 PE=1 SV=3
TEN3_MOUSE	Teneurin-3 OS=Mus musculus GN=Tenm3 PE=1 SV=1
CTSRB_MOUSE	Cation channel sperm-associated protein subunit beta OS=Mus musculus GN=Catsperb PE=1 SV=1
NPC1_MOUSE	Niemann-Pick C1 protein OS=Mus musculus GN=Npc1 PE=1 SV=2
SGPL1_MOUSE	Sphingosine-1-phosphate lyase 1 OS=Mus musculus GN=Sgpl1 PE=1 SV=1
TIM23_MOUSE	Mitochondrial import inner membrane translocase subunit Tim23 OS=Mus musculus GN=Timm23 PE=1 SV=1
IZUM1_MOUSE	Izumo sperm-egg fusion protein 1 OS=Mus musculus GN=Izumo1 PE=1 SV=1
SSH2_MOUSE	Protein phosphatase Slingshot homolog 2 OS=Mus musculus GN=Ssh2 PE=1 SV=2
NDC1_MOUSE	Nucleoporin NDC1 OS=Mus musculus GN=Ndc1 PE=1 SV=1
NEST_MOUSE	Nestin OS=Mus musculus GN=Nes PE=1 SV=1
RL4_MOUSE	60S ribosomal protein L4 OS=Mus musculus GN=Rpl4 PE=1 SV=3
CLD4_MOUSE	Claudin-4 OS=Mus musculus GN=Cldn4 PE=1 SV=1
UB2V2_MOUSE	Ubiquitin-conjugating enzyme E2 variant 2 OS=Mus musculus GN=Ube2v2 PE=1 SV=4
MOES_MOUSE	Moesin OS=Mus musculus GN=Msn PE=1 SV=3
HYOU1_MOUSE	Hypoxia up-regulated protein 1 OS=Mus musculus GN=Hyou1 PE=1 SV=1
LGAT1_MOUSE	Acyl-CoA:lysophosphatidylglycerol acyltransferase 1 OS=Mus musculus GN=Lpgat1 PE=1 SV=1
CQ047_MOUSE	Uncharacterized protein C17orf47 homolog OS=Mus musculus GN=Gm11492 PE=4 SV=1
WNK4_MOUSE	Serine/threonine-protein kinase WNK4 OS=Mus musculus GN=Wnk4 PE=1 SV=1
AKAP1_MOUSE	A-kinase anchor protein 1, mitochondrial OS=Mus musculus GN=Akap1 PE=1 SV=4
PTGDS_MOUSE	Prostaglandin-H2 D-isomerase OS=Mus musculus GN=Ptgds PE=1 SV=1
STXB3_MOUSE	Syntaxin-binding protein 3 OS=Mus musculus GN=Stxbp3 PE=1 SV=1
TCPD_MOUSE	T-complex protein 1 subunit delta OS=Mus musculus GN=Cct4 PE=1 SV=3
U5S1_MOUSE	116 kDa U5 small nuclear ribonucleoprotein component OS=Mus musculus GN=Eftud2 PE=1 SV=1
CENPL_MOUSE	Centromere protein L OS=Mus musculus GN=Cenpl PE=2 SV=2
SEH1_MOUSE	Nucleoporin SEH1 OS=Mus musculus GN=Seh1l PE=2 SV=1
KLH41_MOUSE	Kelch-like protein 41 OS=Mus musculus GN=Klhl41 PE=1 SV=1
CMC1_MOUSE	Calcium-binding mitochondrial carrier protein Aralar1 OS=Mus musculus GN=Slc25a12 PE=1 SV=1
EBP_MOUSE	3-beta-hydroxysteroid-Delta(8),Delta(7)-isomerase OS=Mus musculus GN=Ebp PE=1 SV=3
TMC2_MOUSE	Transmembrane channel-like protein 2 OS=Mus musculus GN=Tmc2 PE=2 SV=1
TIDC1_MOUSE	Complex I assembly factor TIMMDC1, mitochondrial OS=Mus musculus GN=Timmdc1 PE=1 SV=1
SP16H_MOUSE	FACT complex subunit SPT16 OS=Mus musculus GN=Supt16h PE=1 SV=2
CYC2_MOUSE	Cytochrome c, testis-specific OS=Mus musculus GN=Cyct PE=1 SV=3
ABCA5_MOUSE	ATP-binding cassette sub-family A member 5 OS=Mus musculus GN=Abca5 PE=1 SV=2
SGPP1_MOUSE	Sphingosine-1-phosphate phosphatase 1 OS=Mus musculus GN=Sgpp1 PE=1 SV=1
GPR88_MOUSE	Probable G-protein coupled receptor 88 OS=Mus musculus GN=Gpr88 PE=2 SV=1
ERD22_MOUSE	ER lumen protein-retaining receptor 2 OS=Mus musculus GN=Kdelr2 PE=1 SV=1
DGKE_MOUSE	Diacylglycerol kinase epsilon OS=Mus musculus GN=Dgke PE=1 SV=1
ALG3_MOUSE	Dol-P-Man:Man(5)GlcNAc(2)-PP-Dol alpha-1,3-mannosyltransferase OS=Mus musculus GN=Alg3 PE=1 SV=2
NDUAB_MOUSE	NADH dehydrogenase [ubiquinone] 1 alpha subcomplex subunit 11 OS=Mus musculus GN=Ndufa11 PE=1 SV=2
ACSL3_MOUSE	Long-chain-fatty-acid--CoA ligase 3 OS=Mus musculus GN=Acsl3 PE=1 SV=2
DHB7_MOUSE	3-keto-steroid reductase OS=Mus musculus GN=Hsd17b7 PE=1 SV=1
TVB6_MOUSE	T-cell receptor beta chain V region E1 OS=Mus musculus PE=1 SV=1
SYIM_MOUSE	Isoleucine--tRNA ligase, mitochondrial OS=Mus musculus GN=Iars2 PE=1 SV=1
F134C_MOUSE	Protein FAM134C OS=Mus musculus GN=Fam134c PE=1 SV=1
CAH2_MOUSE	Carbonic anhydrase 2 OS=Mus musculus GN=Ca2 PE=1 SV=4
OCTC_MOUSE	Peroxisomal carnitine O-octanoyltransferase OS=Mus musculus GN=Crot PE=1 SV=1
IKBZ_MOUSE	NF-kappa-B inhibitor zeta OS=Mus musculus GN=Nfkbiz PE=1 SV=1
D19L1_MOUSE	Probable C-mannosyltransferase DPY19L1 OS=Mus musculus GN=Dpy19l1 PE=1 SV=1
TMX2_MOUSE	Thioredoxin-related transmembrane protein 2 OS=Mus musculus GN=Tmx2 PE=1 SV=1
ANM1_MOUSE	Protein arginine N-methyltransferase 1 OS=Mus musculus GN=Prmt1 PE=1 SV=1
SNPH_MOUSE	Syntaphilin OS=Mus musculus GN=Snph PE=1 SV=3
PNPH_MOUSE	Purine nucleoside phosphorylase OS=Mus musculus GN=Pnp PE=1 SV=2
GP108_MOUSE	Protein GPR108 OS=Mus musculus GN=Gpr108 PE=1 SV=1
DEFI6_MOUSE	Differentially expressed in FDCP 6 OS=Mus musculus GN=Def6 PE=1 SV=1
STAT4_MOUSE	Signal transducer and activator of transcription 4 OS=Mus musculus GN=Stat4 PE=1 SV=1
GDIA_MOUSE	Rab GDP dissociation inhibitor alpha OS=Mus musculus GN=Gdi1 PE=1 SV=3
SYVM_MOUSE	Valine--tRNA ligase, mitochondrial OS=Mus musculus GN=Vars2 PE=1 SV=2
ZDH13_MOUSE	Palmitoyltransferase ZDHHC13 OS=Mus musculus GN=Zdhhc13 PE=1 SV=2
YIPF6_MOUSE	Protein YIPF6 OS=Mus musculus GN=Yipf6 PE=1 SV=1
SBNO2_MOUSE	Protein strawberry notch homolog 2 OS=Mus musculus GN=Sbno2 PE=1 SV=1
S2542_MOUSE	Mitochondrial coenzyme A transporter SLC25A42 OS=Mus musculus GN=Slc25a42 PE=1 SV=1
COMT_MOUSE	Catechol O-methyltransferase OS=Mus musculus GN=Comt PE=1 SV=2
ANR63_MOUSE	Ankyrin repeat domain-containing protein 63 OS=Mus musculus GN=Ankrd63 PE=1 SV=1
KAP2_MOUSE	cAMP-dependent protein kinase type II-alpha regulatory subunit OS=Mus musculus GN=Prkar2a PE=1 SV=2
UN13C_MOUSE	Protein unc-13 homolog C OS=Mus musculus GN=Unc13c PE=1 SV=3
TM260_MOUSE	Transmembrane protein 260 OS=Mus musculus GN=Tmem260 PE=2 SV=2
ABCAD_MOUSE	ATP-binding cassette sub-family A member 13 OS=Mus musculus GN=Abca13 PE=2 SV=1
PRDX2_MOUSE	Peroxiredoxin-2 OS=Mus musculus GN=Prdx2 PE=1 SV=3
LAMP2_MOUSE	Lysosome-associated membrane glycoprotein 2 OS=Mus musculus GN=Lamp2 PE=1 SV=2
ZNT6_MOUSE	Zinc transporter 6 OS=Mus musculus GN=Slc30a6 PE=1 SV=1
RS16_MOUSE	40S ribosomal protein S16 OS=Mus musculus GN=Rps16 PE=1 SV=4
PTSS1_MOUSE	Phosphatidylserine synthase 1 OS=Mus musculus GN=Ptdss1 PE=1 SV=1
AHDC1_MOUSE	AT-hook DNA-binding motif-containing protein 1 OS=Mus musculus GN=Ahdc1 PE=1 SV=1
HPS6_MOUSE	Hermansky-Pudlak syndrome 6 protein homolog OS=Mus musculus GN=Hps6 PE=1 SV=3
COPG1_MOUSE	Coatomer subunit gamma-1 OS=Mus musculus GN=Copg1 PE=1 SV=1
NU160_MOUSE	Nuclear pore complex protein Nup160 OS=Mus musculus GN=Nup160 PE=1 SV=2
CSTFT_MOUSE	Cleavage stimulation factor subunit 2 tau variant OS=Mus musculus GN=Cstf2t PE=1 SV=2
TBL3_MOUSE	Transducin beta-like protein 3 OS=Mus musculus GN=Tbl3 PE=2 SV=1
TAP1_MOUSE	Antigen peptide transporter 1 OS=Mus musculus GN=Tap1 PE=1 SV=3
AOFA_MOUSE	Amine oxidase [flavin-containing] A OS=Mus musculus GN=Maoa PE=1 SV=3
NU188_MOUSE	Nucleoporin NUP188 homolog OS=Mus musculus GN=Nup188 PE=1 SV=2
CAD16_MOUSE	Cadherin-16 OS=Mus musculus GN=Cdh16 PE=1 SV=1
RL18_MOUSE	60S ribosomal protein L18 OS=Mus musculus GN=Rpl18 PE=1 SV=3
LY65B_MOUSE	Lymphocyte antigen 6 complex locus protein G5b OS=Mus musculus GN=Ly6g5b PE=1 SV=1
TLCD1_MOUSE	Calfacilitin OS=Mus musculus GN=Tlcd1 PE=2 SV=1
SUV3_MOUSE	ATP-dependent RNA helicase SUPV3L1, mitochondrial OS=Mus musculus GN=Supv3l1 PE=1 SV=1
AKA12_MOUSE	A-kinase anchor protein 12 OS=Mus musculus GN=Akap12 PE=1 SV=1
FLNB_MOUSE	Filamin-B OS=Mus musculus GN=Flnb PE=1 SV=3
FLNA_MOUSE	Filamin-A OS=Mus musculus GN=Flna PE=1 SV=5
ACTB_MOUSE	Actin, cytoplasmic 1 OS=Mus musculus GN=Actb PE=1 SV=1
RAB10_MOUSE	Ras-related protein Rab-10 OS=Mus musculus GN=Rab10 PE=1 SV=1
PROM1_MOUSE	Prominin-1 OS=Mus musculus GN=Prom1 PE=1 SV=1
K1C18_MOUSE	Keratin, type I cytoskeletal 18 OS=Mus musculus GN=Krt18 PE=1 SV=5
ARF3_MOUSE	ADP-ribosylation factor 3 OS=Mus musculus GN=Arf3 PE=2 SV=2
ARF5_MOUSE	ADP-ribosylation factor 5 OS=Mus musculus GN=Arf5 PE=1 SV=2
IF4A2_MOUSE	Eukaryotic initiation factor 4A-II OS=Mus musculus GN=Eif4a2 PE=1 SV=2
S35A1_MOUSE	CMP-sialic acid transporter OS=Mus musculus GN=Slc35a1 PE=1 SV=2
HS71L_MOUSE	Heat shock 70 kDa protein 1-like OS=Mus musculus GN=Hspa1l PE=1 SV=4
SYNE1_MOUSE	Nesprin-1 OS=Mus musculus GN=Syne1 PE=1 SV=2
TOM22_MOUSE	Mitochondrial import receptor subunit TOM22 homolog OS=Mus musculus GN=Tomm22 PE=1 SV=3
TMC6_MOUSE	Transmembrane channel-like protein 6 OS=Mus musculus GN=Tmc6 PE=1 SV=2
ODR4_MOUSE	Protein odr-4 homolog OS=Mus musculus GN=Odr4 PE=1 SV=2
ERG7_MOUSE	Lanosterol synthase OS=Mus musculus GN=Lss PE=1 SV=2
GDPD4_MOUSE	Glycerophosphodiester phosphodiesterase domain-containing protein 4 OS=Mus musculus GN=Gdpd4 PE=2 SV=1
GP107_MOUSE	Protein GPR107 OS=Mus musculus GN=Gpr107 PE=1 SV=2
AT8A2_MOUSE	Phospholipid-transporting ATPase IB OS=Mus musculus GN=Atp8a2 PE=1 SV=1
ARVC_MOUSE	Armadillo repeat protein deleted in velo-cardio-facial syndrome homolog OS=Mus musculus GN=Arvcf PE=1 SV=2
KLH10_MOUSE	Kelch-like protein 10 OS=Mus musculus GN=Klhl10 PE=1 SV=1
SL9A3_MOUSE	Sodium/hydrogen exchanger 3 OS=Mus musculus GN=Slc9a3 PE=1 SV=1
GLYC_MOUSE	Serine hydroxymethyltransferase, cytosolic OS=Mus musculus GN=Shmt1 PE=1 SV=3
LDHD_MOUSE	Probable D-lactate dehydrogenase, mitochondrial OS=Mus musculus GN=Ldhd PE=1 SV=1
BRI3B_MOUSE	BRI3-binding protein OS=Mus musculus GN=Bri3bp PE=1 SV=1
DERL1_MOUSE	Derlin-1 OS=Mus musculus GN=Derl1 PE=1 SV=1
ACOT8_MOUSE	Acyl-coenzyme A thioesterase 8 OS=Mus musculus GN=Acot8 PE=1 SV=1
MYCT_MOUSE	Proton myo-inositol cotransporter OS=Mus musculus GN=Slc2a13 PE=1 SV=2
AAAS_MOUSE	Aladin OS=Mus musculus GN=Aaas PE=1 SV=1
RN121_MOUSE	RING finger protein 121 OS=Mus musculus GN=Rnf121 PE=1 SV=1
EMB_MOUSE	Embigin OS=Mus musculus GN=Emb PE=1 SV=2
TM210_MOUSE	Transmembrane protein 210 OS=Mus musculus GN=Tmem210 PE=2 SV=1
SC5A3_MOUSE	Sodium/myo-inositol cotransporter OS=Mus musculus GN=Slc5a3 PE=1 SV=2
MYO1D_MOUSE	Unconventional myosin-Id OS=Mus musculus GN=Myo1d PE=1 SV=1
HOGA1_MOUSE	4-hydroxy-2-oxoglutarate aldolase, mitochondrial OS=Mus musculus GN=Hoga1 PE=1 SV=1
LMAN1_MOUSE	Protein ERGIC-53 OS=Mus musculus GN=Lman1 PE=1 SV=1
CPT1B_MOUSE	Carnitine O-palmitoyltransferase 1, muscle isoform OS=Mus musculus GN=Cpt1b PE=1 SV=1
DX39B_MOUSE	Spliceosome RNA helicase Ddx39b OS=Mus musculus GN=Ddx39b PE=1 SV=1
SPAG6_MOUSE	Sperm-associated antigen 6 OS=Mus musculus GN=Spag6 PE=1 SV=1
TM38B_MOUSE	Trimeric intracellular cation channel type B OS=Mus musculus GN=Tmem38b PE=1 SV=1
MYCB2_MOUSE	E3 ubiquitin-protein ligase MYCBP2 OS=Mus musculus GN=Mycbp2 PE=1 SV=2
ADH4_MOUSE	Alcohol dehydrogenase 4 OS=Mus musculus GN=Adh4 PE=1 SV=4
ATP9A_MOUSE	Probable phospholipid-transporting ATPase IIA OS=Mus musculus GN=Atp9a PE=1 SV=3
CUL3_MOUSE	Cullin-3 OS=Mus musculus GN=Cul3 PE=1 SV=1
TM239_MOUSE	Transmembrane protein 239 OS=Mus musculus GN=Tmem239 PE=2 SV=1
SMD1_MOUSE	Small nuclear ribonucleoprotein Sm D1 OS=Mus musculus GN=Snrpd1 PE=1 SV=1
TBRG4_MOUSE	Protein TBRG4 OS=Mus musculus GN=Tbrg4 PE=1 SV=1
RMD3_MOUSE	Regulator of microtubule dynamics protein 3 OS=Mus musculus GN=Rmdn3 PE=1 SV=2
MCM2_MOUSE	DNA replication licensing factor MCM2 OS=Mus musculus GN=Mcm2 PE=1 SV=3
ADDG_MOUSE	Gamma-adducin OS=Mus musculus GN=Add3 PE=1 SV=2
MOT7_MOUSE	Monocarboxylate transporter 7 OS=Mus musculus GN=Slc16a6 PE=1 SV=1
ALDR_MOUSE	Aldose reductase OS=Mus musculus GN=Akr1b1 PE=1 SV=3
TOM40_MOUSE	Mitochondrial import receptor subunit TOM40 homolog OS=Mus musculus GN=Tomm40 PE=1 SV=3
DUS4L_MOUSE	tRNA-dihydrouridine(20a/20b) synthase [NAD(P)+]-like OS=Mus musculus GN=Dus4l PE=2 SV=1
RAD50_MOUSE	DNA repair protein RAD50 OS=Mus musculus GN=Rad50 PE=1 SV=1
GLBL3_MOUSE	Beta-galactosidase-1-like protein 3 OS=Mus musculus GN=Glb1l3 PE=1 SV=1
PEBP1_MOUSE	Phosphatidylethanolamine-binding protein 1 OS=Mus musculus GN=Pebp1 PE=1 SV=3
EMAL2_MOUSE	Echinoderm microtubule-associated protein-like 2 OS=Mus musculus GN=Eml2 PE=1 SV=1
SEC63_MOUSE	Translocation protein SEC63 homolog OS=Mus musculus GN=Sec63 PE=1 SV=4
EXOC5_MOUSE	Exocyst complex component 5 OS=Mus musculus GN=Exoc5 PE=1 SV=2
OLM2A_MOUSE	Olfactomedin-like protein 2A OS=Mus musculus GN=Olfml2a PE=1 SV=1
DRD1_MOUSE	D(1A) dopamine receptor OS=Mus musculus GN=Drd1 PE=1 SV=2
CD97_MOUSE	CD97 antigen OS=Mus musculus GN=Cd97 PE=1 SV=2
CTL4_MOUSE	Choline transporter-like protein 4 OS=Mus musculus GN=Slc44a4 PE=1 SV=1
MRP9_MOUSE	Multidrug resistance-associated protein 9 OS=Mus musculus GN=Abcc12 PE=2 SV=1
CYB_MOUSE	Cytochrome b OS=Mus musculus GN=Mt-Cyb PE=1 SV=1
CTSR4_MOUSE	Cation channel sperm-associated protein 4 OS=Mus musculus GN=Catsper4 PE=1 SV=1
ILKAP_MOUSE	Integrin-linked kinase-associated serine/threonine phosphatase 2C OS=Mus musculus GN=Ilkap PE=1 SV=1
THOC2_MOUSE	THO complex subunit 2 OS=Mus musculus GN=Thoc2 PE=1 SV=1
PSMD2_MOUSE	26S proteasome non-ATPase regulatory subunit 2 OS=Mus musculus GN=Psmd2 PE=1 SV=1
CHDH_MOUSE	Choline dehydrogenase, mitochondrial OS=Mus musculus GN=Chdh PE=1 SV=1
PCSK5_MOUSE	Proprotein convertase subtilisin/kexin type 5 OS=Mus musculus GN=Pcsk5 PE=1 SV=3
RL9_MOUSE	60S ribosomal protein L9 OS=Mus musculus GN=Rpl9 PE=1 SV=2
DI3L2_MOUSE	DIS3-like exonuclease 2 OS=Mus musculus GN=Dis3l2 PE=1 SV=1
ERD21_MOUSE	ER lumen protein-retaining receptor 1 OS=Mus musculus GN=Kdelr1 PE=1 SV=1
TIM44_MOUSE	Mitochondrial import inner membrane translocase subunit TIM44 OS=Mus musculus GN=Timm44 PE=1 SV=2
ALBU_MOUSE	Serum albumin OS=Mus musculus GN=Alb PE=1 SV=3
SYT11_MOUSE	Synaptotagmin-11 OS=Mus musculus GN=Syt11 PE=1 SV=2
ODO1_MOUSE	2-oxoglutarate dehydrogenase, mitochondrial OS=Mus musculus GN=Ogdh PE=1 SV=3
CP51A_MOUSE	Lanosterol 14-alpha demethylase OS=Mus musculus GN=Cyp51a1 PE=1 SV=1
MICA2_MOUSE	Protein-methionine sulfoxide oxidase MICAL2 OS=Mus musculus GN=Mical2 PE=1 SV=1
ARC1A_MOUSE	Actin-related protein 2/3 complex subunit 1A OS=Mus musculus GN=Arpc1a PE=1 SV=1
DYL1_MOUSE	Dynein light chain 1, cytoplasmic OS=Mus musculus GN=Dynll1 PE=1 SV=1
STOM_MOUSE	Erythrocyte band 7 integral membrane protein OS=Mus musculus GN=Stom PE=1 SV=3
ABHDB_MOUSE	Alpha/beta hydrolase domain-containing protein 11 OS=Mus musculus GN=Abhd11 PE=1 SV=1
PPRC1_MOUSE	Peroxisome proliferator-activated receptor gamma coactivator-related protein 1 OS=Mus musculus GN=Pprc1 PE=1 SV=1
THSD4_MOUSE	Thrombospondin type-1 domain-containing protein 4 OS=Mus musculus GN=Thsd4 PE=1 SV=2
FXRD2_MOUSE	FAD-dependent oxidoreductase domain-containing protein 2 OS=Mus musculus GN=Foxred2 PE=2 SV=1
ALG11_MOUSE	GDP-Man:Man(3)GlcNAc(2)-PP-Dol alpha-1,2-mannosyltransferase OS=Mus musculus GN=Alg11 PE=2 SV=1
SPCS2_MOUSE	Signal peptidase complex subunit 2 OS=Mus musculus GN=Spcs2 PE=1 SV=1
TIE1_MOUSE	Tyrosine-protein kinase receptor Tie-1 OS=Mus musculus GN=Tie1 PE=1 SV=3
TLN1_MOUSE	Talin-1 OS=Mus musculus GN=Tln1 PE=1 SV=2
ABHGA_MOUSE	Abhydrolase domain-containing protein 16A OS=Mus musculus GN=Abhd16a PE=1 SV=3
CO6A1_MOUSE	Collagen alpha-1(VI) chain OS=Mus musculus GN=Col6a1 PE=1 SV=1
ZN318_MOUSE	Zinc finger protein 318 (Fragment) OS=Mus musculus GN=Znf318 PE=1 SV=2
HGNAT_MOUSE	Heparan-alpha-glucosaminide N-acetyltransferase OS=Mus musculus GN=Hgsnat PE=1 SV=2
LRIQ1_MOUSE	Leucine-rich repeat and IQ domain-containing protein 1 OS=Mus musculus GN=Lrriq1 PE=2 SV=2
ARP8_MOUSE	Actin-related protein 8 OS=Mus musculus GN=Actr8 PE=2 SV=1
SEP14_MOUSE	Septin-14 OS=Mus musculus GN=Sept14 PE=1 SV=3
TPPP_MOUSE	Tubulin polymerization-promoting protein OS=Mus musculus GN=Tppp PE=1 SV=1
CLD8_MOUSE	Claudin-8 OS=Mus musculus GN=Cldn8 PE=1 SV=1
XDH_MOUSE	Xanthine dehydrogenase/oxidase OS=Mus musculus GN=Xdh PE=1 SV=5
TTLL2_MOUSE	Probable tubulin polyglutamylase TTLL2 OS=Mus musculus GN=Ttll2 PE=2 SV=1
MYLK_MOUSE	Myosin light chain kinase, smooth muscle OS=Mus musculus GN=Mylk PE=1 SV=3
ACINU_MOUSE	Apoptotic chromatin condensation inducer in the nucleus OS=Mus musculus GN=Acin1 PE=1 SV=3
INTU_MOUSE	Protein inturned OS=Mus musculus GN=Intu PE=1 SV=1
NXF1_MOUSE	Nuclear RNA export factor 1 OS=Mus musculus GN=Nxf1 PE=1 SV=3
LRC38_MOUSE	Leucine-rich repeat-containing protein 38 OS=Mus musculus GN=Lrrc38 PE=2 SV=2
CAN12_MOUSE	Calpain-12 OS=Mus musculus GN=Capn12 PE=2 SV=1
RBGP1_MOUSE	Rab GTPase-activating protein 1 OS=Mus musculus GN=Rabgap1 PE=1 SV=1
DNJA1_MOUSE	DnaJ homolog subfamily A member 1 OS=Mus musculus GN=Dnaja1 PE=1 SV=1
ATPF1_MOUSE	ATP synthase mitochondrial F1 complex assembly factor 1 OS=Mus musculus GN=Atpaf1 PE=1 SV=1
GFPT1_MOUSE	Glutamine--fructose-6-phosphate aminotransferase [isomerizing] 1 OS=Mus musculus GN=Gfpt1 PE=1 SV=3
ZNT7_MOUSE	Zinc transporter 7 OS=Mus musculus GN=Slc30a7 PE=1 SV=1
EMC3_MOUSE	ER membrane protein complex subunit 3 OS=Mus musculus GN=Emc3 PE=1 SV=3
PDPR_MOUSE	Pyruvate dehydrogenase phosphatase regulatory subunit, mitochondrial OS=Mus musculus GN=Pdpr PE=1 SV=1
IL18R_MOUSE	Interleukin-18 receptor 1 OS=Mus musculus GN=Il18r1 PE=2 SV=1
CEMIP_MOUSE	Cell migration-inducing and hyaluronan-binding protein OS=Mus musculus GN=Cemip PE=1 SV=4
UBP16_MOUSE	Ubiquitin carboxyl-terminal hydrolase 16 OS=Mus musculus GN=Usp16 PE=1 SV=2
USF1_MOUSE	Upstream stimulatory factor 1 OS=Mus musculus GN=Usf1 PE=1 SV=1
NFKB1_MOUSE	Nuclear factor NF-kappa-B p105 subunit OS=Mus musculus GN=Nfkb1 PE=1 SV=2
LOX12_MOUSE	Arachidonate 12-lipoxygenase, 12S-type OS=Mus musculus GN=Alox12 PE=1 SV=4
KIF5C_MOUSE	Kinesin heavy chain isoform 5C OS=Mus musculus GN=Kif5c PE=1 SV=3
ARMC4_MOUSE	Armadillo repeat-containing protein 4 OS=Mus musculus GN=Armc4 PE=1 SV=1
TTC16_MOUSE	Tetratricopeptide repeat protein 16 OS=Mus musculus GN=Ttc16 PE=2 SV=1
ATM_MOUSE	Serine-protein kinase ATM OS=Mus musculus GN=Atm PE=1 SV=2
XPP3_MOUSE	Probable Xaa-Pro aminopeptidase 3 OS=Mus musculus GN=Xpnpep3 PE=1 SV=1
RAE1L_MOUSE	mRNA export factor OS=Mus musculus GN=Rae1 PE=1 SV=1
PGAP3_MOUSE	Post-GPI attachment to proteins factor 3 OS=Mus musculus GN=Pgap3 PE=2 SV=1
PIEZ1_MOUSE	Piezo-type mechanosensitive ion channel component 1 OS=Mus musculus GN=Piezo1 PE=1 SV=1
GALT1_MOUSE	Polypeptide N-acetylgalactosaminyltransferase 1 OS=Mus musculus GN=Galnt1 PE=1 SV=1
DEGS1_MOUSE	Sphingolipid delta(4)-desaturase DES1 OS=Mus musculus GN=Degs1 PE=1 SV=1
MARH2_MOUSE	E3 ubiquitin-protein ligase MARCH2 OS=Mus musculus GN=March2 PE=2 SV=1
THMS2_MOUSE	Protein THEMIS2 OS=Mus musculus GN=Themis2 PE=1 SV=2
SRSF7_MOUSE	Serine/arginine-rich splicing factor 7 OS=Mus musculus GN=Srsf7 PE=1 SV=1
STAT1_MOUSE	Signal transducer and activator of transcription 1 OS=Mus musculus GN=Stat1 PE=1 SV=1
CMC2_MOUSE	Calcium-binding mitochondrial carrier protein Aralar2 OS=Mus musculus GN=Slc25a13 PE=1 SV=1
VATB2_MOUSE	V-type proton ATPase subunit B, brain isoform OS=Mus musculus GN=Atp6v1b2 PE=1 SV=1
RSPH1_MOUSE	Radial spoke head 1 homolog OS=Mus musculus GN=Rsph1 PE=1 SV=2
CELF4_MOUSE	CUGBP Elav-like family member 4 OS=Mus musculus GN=Celf4 PE=1 SV=2
ZN431_MOUSE	Zinc finger protein 431 OS=Mus musculus GN=Znf431 PE=1 SV=1
PRDX3_MOUSE	Thioredoxin-dependent peroxide reductase, mitochondrial OS=Mus musculus GN=Prdx3 PE=1 SV=1
ZFP92_MOUSE	Zinc finger protein 92 OS=Mus musculus GN=Zfp92 PE=2 SV=2
THIC_MOUSE	Acetyl-CoA acetyltransferase, cytosolic OS=Mus musculus GN=Acat2 PE=1 SV=2
NEUL2_MOUSE	Neuralized-like protein 2 OS=Mus musculus GN=Neurl2 PE=1 SV=1
RHG07_MOUSE	Rho GTPase-activating protein 7 OS=Mus musculus GN=Dlc1 PE=1 SV=2
PNMT_MOUSE	Phenylethanolamine N-methyltransferase OS=Mus musculus GN=Pnmt PE=2 SV=1
FIGL1_MOUSE	Fidgetin-like protein 1 OS=Mus musculus GN=Fignl1 PE=1 SV=1
RAI3_MOUSE	Retinoic acid-induced protein 3 OS=Mus musculus GN=Gprc5a PE=1 SV=1
VKORL_MOUSE	Vitamin K epoxide reductase complex subunit 1-like protein 1 OS=Mus musculus GN=Vkorc1l1 PE=1 SV=1
MDHC_MOUSE	Malate dehydrogenase, cytoplasmic OS=Mus musculus GN=Mdh1 PE=1 SV=3
KISHA_MOUSE	Protein kish-A OS=Mus musculus GN=Tmem167a PE=1 SV=1
AP2B1_MOUSE	AP-2 complex subunit beta OS=Mus musculus GN=Ap2b1 PE=1 SV=1
CAPZB_MOUSE	F-actin-capping protein subunit beta OS=Mus musculus GN=Capzb PE=1 SV=3
OXLA_MOUSE	L-amino-acid oxidase OS=Mus musculus GN=Il4i1 PE=1 SV=1
PCCB_MOUSE	Propionyl-CoA carboxylase beta chain, mitochondrial OS=Mus musculus GN=Pccb PE=1 SV=2
DC1I2_MOUSE	Cytoplasmic dynein 1 intermediate chain 2 OS=Mus musculus GN=Dync1i2 PE=1 SV=1
LAMA1_MOUSE	Laminin subunit alpha-1 OS=Mus musculus GN=Lama1 PE=1 SV=1
LAMA2_MOUSE	Laminin subunit alpha-2 OS=Mus musculus GN=Lama2 PE=1 SV=2
FAHD2_MOUSE	Fumarylacetoacetate hydrolase domain-containing protein 2A OS=Mus musculus GN=Fahd2 PE=1 SV=1
S26A4_MOUSE	Pendrin OS=Mus musculus GN=Slc26a4 PE=1 SV=1
FSIP2_MOUSE	Fibrous sheath-interacting protein 2 OS=Mus musculus GN=Fsip2 PE=1 SV=3
CRSPL_MOUSE	Peptidase inhibitor R3HDML OS=Mus musculus GN=R3hdml PE=3 SV=1
PDS5A_MOUSE	Sister chromatid cohesion protein PDS5 homolog A OS=Mus musculus GN=Pds5a PE=1 SV=3
NGLY1_MOUSE	Peptide-N(4)-(N-acetyl-beta-glucosaminyl)asparagine amidase OS=Mus musculus GN=Ngly1 PE=1 SV=2
PCCA_MOUSE	Propionyl-CoA carboxylase alpha chain, mitochondrial OS=Mus musculus GN=Pcca PE=1 SV=2
DAZL_MOUSE	Deleted in azoospermia-like OS=Mus musculus GN=Dazl PE=1 SV=1
STRC_MOUSE	Stereocilin OS=Mus musculus GN=Strc PE=2 SV=2
GDIB_MOUSE	Rab GDP dissociation inhibitor beta OS=Mus musculus GN=Gdi2 PE=1 SV=1
CALR_MOUSE	Calreticulin OS=Mus musculus GN=Calr PE=1 SV=1
ESYT1_MOUSE	Extended synaptotagmin-1 OS=Mus musculus GN=Esyt1 PE=1 SV=2
PCT2B_MOUSE	Lysophosphatidylcholine acyltransferase 2B OS=Mus musculus GN=Lpcat2b PE=2 SV=1
DC121_MOUSE	DDB1- and CUL4-associated factor 12-like protein 1 OS=Mus musculus GN=Dcaf12l1 PE=2 SV=1
TADBP_MOUSE	TAR DNA-binding protein 43 OS=Mus musculus GN=Tardbp PE=1 SV=1
MAP1B_MOUSE	Microtubule-associated protein 1B OS=Mus musculus GN=Map1b PE=1 SV=2
TFR1_MOUSE	Transferrin receptor protein 1 OS=Mus musculus GN=Tfrc PE=1 SV=1
NOX4_MOUSE	NADPH oxidase 4 OS=Mus musculus GN=Nox4 PE=1 SV=1
SAHH3_MOUSE	Putative adenosylhomocysteinase 3 OS=Mus musculus GN=Ahcyl2 PE=1 SV=1
APEH_MOUSE	Acylamino-acid-releasing enzyme OS=Mus musculus GN=Apeh PE=1 SV=3
FBX18_MOUSE	F-box only protein 18 OS=Mus musculus GN=Fbxo18 PE=2 SV=1
AT1B1_MOUSE	Sodium/potassium-transporting ATPase subunit beta-1 OS=Mus musculus GN=Atp1b1 PE=1 SV=1
BIRC6_MOUSE	Baculoviral IAP repeat-containing protein 6 OS=Mus musculus GN=Birc6 PE=1 SV=2
MD12L_MOUSE	Mediator of RNA polymerase II transcription subunit 12-like protein OS=Mus musculus GN=Med12l PE=1 SV=2
EIF3M_MOUSE	Eukaryotic translation initiation factor 3 subunit M OS=Mus musculus GN=Eif3m PE=1 SV=1
H2A1K_MOUSE	Histone H2A type 1-K OS=Mus musculus GN=Hist1h2ak PE=1 SV=3
RBBP9_MOUSE	Putative hydrolase RBBP9 OS=Mus musculus GN=Rbbp9 PE=1 SV=2
ZN638_MOUSE	Zinc finger protein 638 OS=Mus musculus GN=Znf638 PE=1 SV=2
MAP6_MOUSE	Microtubule-associated protein 6 OS=Mus musculus GN=Map6 PE=1 SV=2
LMF2_MOUSE	Lipase maturation factor 2 OS=Mus musculus GN=Lmf2 PE=1 SV=1
RRS1_MOUSE	Ribosome biogenesis regulatory protein homolog OS=Mus musculus GN=Rrs1 PE=1 SV=1
FACE2_MOUSE	CAAX prenyl protease 2 OS=Mus musculus GN=Rce1 PE=2 SV=1
HCFC1_MOUSE	Host cell factor 1 OS=Mus musculus GN=Hcfc1 PE=1 SV=2
YH010_MOUSE	Putative IQ motif and ankyrin repeat domain-containing protein LOC642574 homolog OS=Mus musculus PE=5 SV=2
SPA24_MOUSE	Spermatogenesis-associated protein 24 OS=Mus musculus GN=Spata24 PE=1 SV=1
YIF1A_MOUSE	Protein YIF1A OS=Mus musculus GN=Yif1a PE=1 SV=1
ABD12_MOUSE	Monoacylglycerol lipase ABHD12 OS=Mus musculus GN=Abhd12 PE=1 SV=2
S35A3_MOUSE	UDP-N-acetylglucosamine transporter OS=Mus musculus GN=Slc35a3 PE=2 SV=1
PIGQ_MOUSE	Phosphatidylinositol N-acetylglucosaminyltransferase subunit Q OS=Mus musculus GN=Pigq PE=1 SV=3
ATPD_MOUSE	ATP synthase subunit delta, mitochondrial OS=Mus musculus GN=Atp5d PE=1 SV=1
ANO6_MOUSE	Anoctamin-6 OS=Mus musculus GN=Ano6 PE=1 SV=1
SRGN_MOUSE	Serglycin OS=Mus musculus GN=Srgn PE=1 SV=1
CPSF7_MOUSE	Cleavage and polyadenylation specificity factor subunit 7 OS=Mus musculus GN=Cpsf7 PE=1 SV=2
FRS2_MOUSE	Fibroblast growth factor receptor substrate 2 OS=Mus musculus GN=Frs2 PE=1 SV=3
SETD6_MOUSE	N-lysine methyltransferase SETD6 OS=Mus musculus GN=Setd6 PE=1 SV=1
RFWD3_MOUSE	E3 ubiquitin-protein ligase RFWD3 OS=Mus musculus GN=Rfwd3 PE=2 SV=1
PLPL6_MOUSE	Neuropathy target esterase OS=Mus musculus GN=Pnpla6 PE=1 SV=2
FLNC_MOUSE	Filamin-C OS=Mus musculus GN=Flnc PE=1 SV=3
MYH7_MOUSE	Myosin-7 OS=Mus musculus GN=Myh7 PE=1 SV=1
SPTB2_MOUSE	Spectrin beta chain, non-erythrocytic 1 OS=Mus musculus GN=Sptbn1 PE=1 SV=2
SPTN1_MOUSE	Spectrin alpha chain, non-erythrocytic 1 OS=Mus musculus GN=Sptan1 PE=1 SV=4
SPTA1_MOUSE	Spectrin alpha chain, erythrocytic 1 OS=Mus musculus GN=Spta1 PE=1 SV=3
TPR_MOUSE	Nucleoprotein TPR OS=Mus musculus GN=Tpr PE=1 SV=1
FSCB_MOUSE	Fibrous sheath CABYR-binding protein OS=Mus musculus GN=Fscb PE=1 SV=1
PLEC_MOUSE	Plectin OS=Mus musculus GN=Plec PE=1 SV=3
GOGA4_MOUSE	Golgin subfamily A member 4 OS=Mus musculus GN=Golga4 PE=1 SV=2
ACSL5_MOUSE	Long-chain-fatty-acid--CoA ligase 5 OS=Mus musculus GN=Acsl5 PE=1 SV=1
S14L2_MOUSE	SEC14-like protein 2 OS=Mus musculus GN=Sec14l2 PE=1 SV=1
SYNE2_MOUSE	Nesprin-2 OS=Mus musculus GN=Syne2 PE=1 SV=2
PTPRJ_MOUSE	Receptor-type tyrosine-protein phosphatase eta OS=Mus musculus GN=Ptprj PE=1 SV=2
FINC_MOUSE	Fibronectin OS=Mus musculus GN=Fn1 PE=1 SV=4
GPR82_MOUSE	Probable G-protein coupled receptor 82 OS=Mus musculus GN=Gpr82 PE=2 SV=1
USP9X_MOUSE	Probable ubiquitin carboxyl-terminal hydrolase FAF-X OS=Mus musculus GN=Usp9x PE=1 SV=2
LAMB1_MOUSE	Laminin subunit beta-1 OS=Mus musculus GN=Lamb1 PE=1 SV=3
LMNB1_MOUSE	Lamin-B1 OS=Mus musculus GN=Lmnb1 PE=1 SV=3
TMED9_MOUSE	Transmembrane emp24 domain-containing protein 9 OS=Mus musculus GN=Tmed9 PE=1 SV=2
CTSG1_MOUSE	Cation channel sperm-associated protein subunit gamma 1 OS=Mus musculus GN=Catsperg1 PE=2 SV=1
RRBP1_MOUSE	Ribosome-binding protein 1 OS=Mus musculus GN=Rrbp1 PE=1 SV=2
SPG17_MOUSE	Sperm-associated antigen 17 OS=Mus musculus GN=Spag17 PE=1 SV=2
DYHC1_MOUSE	Cytoplasmic dynein 1 heavy chain 1 OS=Mus musculus GN=Dync1h1 PE=1 SV=2
SLK_MOUSE	STE20-like serine/threonine-protein kinase OS=Mus musculus GN=Slk PE=1 SV=2
CHD4_MOUSE	Chromodomain-helicase-DNA-binding protein 4 OS=Mus musculus GN=Chd4 PE=1 SV=1
BAG6_MOUSE	Large proline-rich protein BAG6 OS=Mus musculus GN=Bag6 PE=1 SV=1
PTGR1_MOUSE	Prostaglandin reductase 1 OS=Mus musculus GN=Ptgr1 PE=1 SV=2
RL23_MOUSE	60S ribosomal protein L23 OS=Mus musculus GN=Rpl23 PE=1 SV=1
SATT_MOUSE	Neutral amino acid transporter A OS=Mus musculus GN=Slc1a4 PE=1 SV=1
SON_MOUSE	Protein SON OS=Mus musculus GN=Son PE=1 SV=2
DJC16_MOUSE	DnaJ homolog subfamily C member 16 OS=Mus musculus GN=Dnajc16 PE=1 SV=2
CAR10_MOUSE	Caspase recruitment domain-containing protein 10 OS=Mus musculus GN=Card10 PE=1 SV=1
ODC_MOUSE	Mitochondrial 2-oxodicarboxylate carrier OS=Mus musculus GN=Slc25a21 PE=1 SV=1
HMGB2_MOUSE	High mobility group protein B2 OS=Mus musculus GN=Hmgb2 PE=1 SV=3
H2A2C_MOUSE	Histone H2A type 2-C OS=Mus musculus GN=Hist2h2ac PE=1 SV=3
CTL2_MOUSE	Choline transporter-like protein 2 OS=Mus musculus GN=Slc44a2 PE=1 SV=2
SPCS1_MOUSE	Signal peptidase complex subunit 1 OS=Mus musculus GN=Spcs1 PE=2 SV=3
STN1_MOUSE	CST complex subunit STN1 OS=Mus musculus GN=Obfc1 PE=1 SV=2
TMED3_MOUSE	Transmembrane emp24 domain-containing protein 3 OS=Mus musculus GN=Tmed3 PE=1 SV=1
1433Z_MOUSE	14-3-3 protein zeta/delta OS=Mus musculus GN=Ywhaz PE=1 SV=1
UN93B_MOUSE	Protein unc-93 homolog B1 OS=Mus musculus GN=Unc93b1 PE=1 SV=2
UBP19_MOUSE	Ubiquitin carboxyl-terminal hydrolase 19 OS=Mus musculus GN=Usp19 PE=1 SV=1
CTNA1_MOUSE	Catenin alpha-1 OS=Mus musculus GN=Ctnna1 PE=1 SV=1
ASPG_MOUSE	N(4)-(beta-N-acetylglucosaminyl)-L-asparaginase OS=Mus musculus GN=Aga PE=1 SV=1
H31_MOUSE	Histone H3.1 OS=Mus musculus GN=Hist1h3a PE=1 SV=2
TP53B_MOUSE	Tumor suppressor p53-binding protein 1 OS=Mus musculus GN=Tp53bp1 PE=1 SV=2
FAT3_MOUSE	Protocadherin Fat 3 OS=Mus musculus GN=Fat3 PE=1 SV=2
CDK13_MOUSE	Cyclin-dependent kinase 13 OS=Mus musculus GN=Cdk13 PE=1 SV=3
CNTRL_MOUSE	Centriolin OS=Mus musculus GN=Cntrl PE=1 SV=2
HELB_MOUSE	DNA helicase B OS=Mus musculus GN=Helb PE=1 SV=2
SRRM1_MOUSE	Serine/arginine repetitive matrix protein 1 OS=Mus musculus GN=Srrm1 PE=1 SV=2
MYO5A_MOUSE	Unconventional myosin-Va OS=Mus musculus GN=Myo5a PE=1 SV=2
DZIP1_MOUSE	Zinc finger protein DZIP1 OS=Mus musculus GN=Dzip1 PE=2 SV=3
DJB12_MOUSE	DnaJ homolog subfamily B member 12 OS=Mus musculus GN=Dnajb12 PE=1 SV=2
IQGA1_MOUSE	Ras GTPase-activating-like protein IQGAP1 OS=Mus musculus GN=Iqgap1 PE=1 SV=2
S12A9_MOUSE	Solute carrier family 12 member 9 OS=Mus musculus GN=Slc12a9 PE=1 SV=2
MET15_MOUSE	Probable methyltransferase-like protein 15 OS=Mus musculus GN=Mettl15 PE=1 SV=2
GO45_MOUSE	Golgin-45 OS=Mus musculus GN=Blzf1 PE=2 SV=2
DDR1_MOUSE	Epithelial discoidin domain-containing receptor 1 OS=Mus musculus GN=Ddr1 PE=2 SV=2
PLA2R_MOUSE	Secretory phospholipase A2 receptor OS=Mus musculus GN=Pla2r1 PE=1 SV=1
RIOK1_MOUSE	Serine/threonine-protein kinase RIO1 OS=Mus musculus GN=Riok1 PE=1 SV=2
C19L2_MOUSE	CWF19-like protein 2 OS=Mus musculus GN=Cwf19l2 PE=1 SV=1
AL3A2_MOUSE	Fatty aldehyde dehydrogenase OS=Mus musculus GN=Aldh3a2 PE=1 SV=2
K1328_MOUSE	Uncharacterized protein KIAA1328 OS=Mus musculus GN=Kiaa1328 PE=1 SV=2
REPS1_MOUSE	RalBP1-associated Eps domain-containing protein 1 OS=Mus musculus GN=Reps1 PE=1 SV=2
PRS54_MOUSE	Inactive serine protease 54 OS=Mus musculus GN=Prss54 PE=2 SV=1
SN_MOUSE	Sialoadhesin OS=Mus musculus GN=Siglec1 PE=1 SV=2
LSG1_MOUSE	Large subunit GTPase 1 homolog OS=Mus musculus GN=Lsg1 PE=1 SV=2
RM37_MOUSE	39S ribosomal protein L37, mitochondrial OS=Mus musculus GN=Mrpl37 PE=1 SV=1
FMN1_MOUSE	Formin-1 OS=Mus musculus GN=Fmn1 PE=1 SV=2
ATRX_MOUSE	Transcriptional regulator ATRX OS=Mus musculus GN=Atrx PE=1 SV=3
VAMP7_MOUSE	Vesicle-associated membrane protein 7 OS=Mus musculus GN=Vamp7 PE=1 SV=1
OXR1_MOUSE	Oxidation resistance protein 1 OS=Mus musculus GN=Oxr1 PE=1 SV=3
MCATL_MOUSE	Mitochondrial basic amino acids transporter OS=Mus musculus GN=Slc25a29 PE=1 SV=1
MBNL2_MOUSE	Muscleblind-like protein 2 OS=Mus musculus GN=Mbnl2 PE=2 SV=2
TM168_MOUSE	Transmembrane protein 168 OS=Mus musculus GN=Tmem168 PE=1 SV=1
MBLC2_MOUSE	Metallo-beta-lactamase domain-containing protein 2 OS=Mus musculus GN=Mblac2 PE=1 SV=2
FREM2_MOUSE	FRAS1-related extracellular matrix protein 2 OS=Mus musculus GN=Frem2 PE=1 SV=2
PODO_MOUSE	Podocin OS=Mus musculus GN=Nphs2 PE=1 SV=2
RN219_MOUSE	RING finger protein 219 OS=Mus musculus GN=Rnf219 PE=1 SV=2
ZFY21_MOUSE	Zinc finger FYVE domain-containing protein 21 OS=Mus musculus GN=Zfyve21 PE=1 SV=2
MYF6_MOUSE	Myogenic factor 6 OS=Mus musculus GN=Myf6 PE=2 SV=1
TLR11_MOUSE	Toll-like receptor 11 OS=Mus musculus GN=Tlr11 PE=1 SV=1
VPS53_MOUSE	Vacuolar protein sorting-associated protein 53 homolog OS=Mus musculus GN=Vps53 PE=1 SV=1
CTL1_MOUSE	Choline transporter-like protein 1 OS=Mus musculus GN=Slc44a1 PE=1 SV=3
IF2B3_MOUSE	Insulin-like growth factor 2 mRNA-binding protein 3 OS=Mus musculus GN=Igf2bp3 PE=1 SV=1
SNG4_MOUSE	Synaptogyrin-4 OS=Mus musculus GN=Syngr4 PE=1 SV=2
KLH21_MOUSE	Kelch-like protein 21 OS=Mus musculus GN=Klhl21 PE=2 SV=1
DNAI2_MOUSE	Dynein intermediate chain 2, axonemal OS=Mus musculus GN=Dnai2 PE=1 SV=2
MOGS_MOUSE	Mannosyl-oligosaccharide glucosidase OS=Mus musculus GN=Mogs PE=1 SV=1
FUCO_MOUSE	Tissue alpha-L-fucosidase OS=Mus musculus GN=Fuca1 PE=1 SV=1
NICA_MOUSE	Nicastrin OS=Mus musculus GN=Ncstn PE=1 SV=3
SMYD1_MOUSE	Histone-lysine N-methyltransferase Smyd1 OS=Mus musculus GN=Smyd1 PE=1 SV=3
ARHG1_MOUSE	Rho guanine nucleotide exchange factor 1 OS=Mus musculus GN=Arhgef1 PE=1 SV=2
TRPM6_MOUSE	Transient receptor potential cation channel subfamily M member 6 OS=Mus musculus GN=Trpm6 PE=2 SV=1
MYO5B_MOUSE	Unconventional myosin-Vb OS=Mus musculus GN=Myo5b PE=1 SV=2
P3C2G_MOUSE	Phosphatidylinositol 4-phosphate 3-kinase C2 domain-containing subunit gamma OS=Mus musculus GN=Pik3c2g PE=2 SV=1
GRIK1_MOUSE	Glutamate receptor ionotropic, kainate 1 OS=Mus musculus GN=Grik1 PE=2 SV=2
TPM2_MOUSE	Tropomyosin beta chain OS=Mus musculus GN=Tpm2 PE=1 SV=1
LOX15_MOUSE	Arachidonate 15-lipoxygenase OS=Mus musculus GN=Alox15 PE=1 SV=4
TPC11_MOUSE	Trafficking protein particle complex subunit 11 OS=Mus musculus GN=Trappc11 PE=1 SV=1
ZN496_MOUSE	Zinc finger protein 496 OS=Mus musculus GN=Znf496 PE=1 SV=1
USH1G_MOUSE	Usher syndrome type-1G protein homolog OS=Mus musculus GN=Ush1g PE=1 SV=1
RHG28_MOUSE	Rho GTPase-activating protein 28 OS=Mus musculus GN=Arhgap28 PE=1 SV=1
TR135_MOUSE	Taste receptor type 2 member 135 OS=Mus musculus GN=Tas2r135 PE=2 SV=2
S35A2_MOUSE	UDP-galactose translocator OS=Mus musculus GN=Slc35a2 PE=1 SV=1
TBB4B_MOUSE	Tubulin beta-4B chain OS=Mus musculus GN=Tubb4b PE=1 SV=1
IFIT2_MOUSE	Interferon-induced protein with tetratricopeptide repeats 2 OS=Mus musculus GN=Ifit2 PE=1 SV=1
GLU2B_MOUSE	Glucosidase 2 subunit beta OS=Mus musculus GN=Prkcsh PE=1 SV=1
RL21_MOUSE	60S ribosomal protein L21 OS=Mus musculus GN=Rpl21 PE=1 SV=3
IGFN1_MOUSE	Immunoglobulin-like and fibronectin type III domain-containing protein 1 OS=Mus musculus GN=Igfn1 PE=1 SV=3
LRMP_MOUSE	Lymphoid-restricted membrane protein OS=Mus musculus GN=Lrmp PE=1 SV=1
INT4_MOUSE	Integrator complex subunit 4 OS=Mus musculus GN=Ints4 PE=1 SV=1
ZFP26_MOUSE	Zinc finger protein 26 OS=Mus musculus GN=Zfp26 PE=2 SV=2
PDIA3_MOUSE	Protein disulfide-isomerase A3 OS=Mus musculus GN=Pdia3 PE=1 SV=2
DPEP1_MOUSE	Dipeptidase 1 OS=Mus musculus GN=Dpep1 PE=1 SV=2
ASPH_MOUSE	Aspartyl/asparaginyl beta-hydroxylase OS=Mus musculus GN=Asph PE=1 SV=1
OSBP2_MOUSE	Oxysterol-binding protein 2 OS=Mus musculus GN=Osbp2 PE=1 SV=1
RRP5_MOUSE	Protein RRP5 homolog OS=Mus musculus GN=Pdcd11 PE=1 SV=2
ABCBB_MOUSE	Bile salt export pump OS=Mus musculus GN=Abcb11 PE=1 SV=2
FUND2_MOUSE	FUN14 domain-containing protein 2 OS=Mus musculus GN=Fundc2 PE=1 SV=1
KCNH3_MOUSE	Potassium voltage-gated channel subfamily H member 3 OS=Mus musculus GN=Kcnh3 PE=2 SV=2
GSTM1_MOUSE	Glutathione S-transferase Mu 1 OS=Mus musculus GN=Gstm1 PE=1 SV=2
HNRL2_MOUSE	Heterogeneous nuclear ribonucleoprotein U-like protein 2 OS=Mus musculus GN=Hnrnpul2 PE=1 SV=2
CLF2A_MOUSE	CKLF-like MARVEL transmembrane domain-containing protein 2A OS=Mus musculus GN=Cmtm2a PE=2 SV=1
FXR2_MOUSE	Fragile X mental retardation syndrome-related protein 2 OS=Mus musculus GN=Fxr2 PE=1 SV=1
NEU1B_MOUSE	E3 ubiquitin-protein ligase NEURL1B OS=Mus musculus GN=Neurl1b PE=1 SV=1
ZDH14_MOUSE	Probable palmitoyltransferase ZDHHC14 OS=Mus musculus GN=Zdhhc14 PE=1 SV=1
PEX3_MOUSE	Peroxisomal biogenesis factor 3 OS=Mus musculus GN=Pex3 PE=1 SV=1
BRWD3_MOUSE	Bromodomain and WD repeat-containing protein 3 OS=Mus musculus GN=Brwd3 PE=1 SV=1
SRGP3_MOUSE	SLIT-ROBO Rho GTPase-activating protein 3 OS=Mus musculus GN=Srgap3 PE=1 SV=1
FBX11_MOUSE	F-box only protein 11 OS=Mus musculus GN=Fbxo11 PE=1 SV=3
IF4G1_MOUSE	Eukaryotic translation initiation factor 4 gamma 1 OS=Mus musculus GN=Eif4g1 PE=1 SV=1
CP2E1_MOUSE	Cytochrome P450 2E1 OS=Mus musculus GN=Cyp2e1 PE=1 SV=1
ENSA_MOUSE	Alpha-endosulfine OS=Mus musculus GN=Ensa PE=1 SV=1
SRRM2_MOUSE	Serine/arginine repetitive matrix protein 2 OS=Mus musculus GN=Srrm2 PE=1 SV=3
MSMO1_MOUSE	Methylsterol monooxygenase 1 OS=Mus musculus GN=Msmo1 PE=1 SV=1
SHPS1_MOUSE	Tyrosine-protein phosphatase non-receptor type substrate 1 OS=Mus musculus GN=Sirpa PE=1 SV=1
G6PI_MOUSE	Glucose-6-phosphate isomerase OS=Mus musculus GN=Gpi PE=1 SV=4
SIAT6_MOUSE	CMP-N-acetylneuraminate-beta-1,4-galactoside alpha-2,3-sialyltransferase OS=Mus musculus GN=St3gal3 PE=2 SV=2
QORL1_MOUSE	Quinone oxidoreductase-like protein 1 OS=Mus musculus GN=Cryzl1 PE=1 SV=1
BASP1_MOUSE	Brain acid soluble protein 1 OS=Mus musculus GN=Basp1 PE=1 SV=3
LIMK1_MOUSE	LIM domain kinase 1 OS=Mus musculus GN=Limk1 PE=1 SV=1
FA71B_MOUSE	Protein FAM71B OS=Mus musculus GN=Fam71b PE=3 SV=3
ELP1_MOUSE	Elongator complex protein 1 OS=Mus musculus GN=Ikbkap PE=1 SV=2
NDUV1_MOUSE	NADH dehydrogenase [ubiquinone] flavoprotein 1, mitochondrial OS=Mus musculus GN=Ndufv1 PE=1 SV=1
SMHD1_MOUSE	Structural maintenance of chromosomes flexible hinge domain-containing protein 1 OS=Mus musculus GN=Smchd1 PE=1 SV=2
F186A_MOUSE	Protein FAM186A OS=Mus musculus GN=FAM186A PE=2 SV=2
CLCN5_MOUSE	H(+)/Cl(-) exchange transporter 5 OS=Mus musculus GN=Clcn5 PE=1 SV=1
GRM3_MOUSE	Metabotropic glutamate receptor 3 OS=Mus musculus GN=Grm3 PE=1 SV=1
A1AT2_MOUSE	Alpha-1-antitrypsin 1-2 OS=Mus musculus GN=Serpina1b PE=1 SV=2
T161B_MOUSE	Transmembrane protein 161B OS=Mus musculus GN=Tmem161b PE=2 SV=1
CPNE3_MOUSE	Copine-3 OS=Mus musculus GN=Cpne3 PE=1 SV=2
FIG4_MOUSE	Polyphosphoinositide phosphatase OS=Mus musculus GN=Fig4 PE=1 SV=1
FRIH_MOUSE	Ferritin heavy chain OS=Mus musculus GN=Fth1 PE=1 SV=2
GKAP1_MOUSE	G kinase-anchoring protein 1 OS=Mus musculus GN=Gkap1 PE=1 SV=1
PTHB1_MOUSE	Protein PTHB1 OS=Mus musculus GN=Bbs9 PE=1 SV=2
INT2_MOUSE	Integrator complex subunit 2 OS=Mus musculus GN=Ints2 PE=1 SV=2
S4A7_MOUSE	Sodium bicarbonate cotransporter 3 OS=Mus musculus GN=Slc4a7 PE=1 SV=2
ATG9B_MOUSE	Autophagy-related protein 9B OS=Mus musculus GN=Atg9b PE=2 SV=2
CKAP5_MOUSE	Cytoskeleton-associated protein 5 OS=Mus musculus GN=Ckap5 PE=1 SV=1
SYEM_MOUSE	Probable glutamate--tRNA ligase, mitochondrial OS=Mus musculus GN=Ears2 PE=1 SV=1
VP13C_MOUSE	Vacuolar protein sorting-associated protein 13C OS=Mus musculus GN=Vps13c PE=1 SV=2
CTP5C_MOUSE	Contactin-associated protein like 5-3 OS=Mus musculus GN=Cntnap5c PE=2 SV=1
PCX2_MOUSE	Pecanex-like protein 2 OS=Mus musculus GN=Pcnxl2 PE=2 SV=2
S13A5_MOUSE	Solute carrier family 13 member 5 OS=Mus musculus GN=Slc13a5 PE=2 SV=1
DPOLZ_MOUSE	DNA polymerase zeta catalytic subunit OS=Mus musculus GN=Rev3l PE=1 SV=3
AT133_MOUSE	Probable cation-transporting ATPase 13A3 OS=Mus musculus GN=Atp13a3 PE=1 SV=1
GPAT4_MOUSE	Glycerol-3-phosphate acyltransferase 4 OS=Mus musculus GN=Agpat6 PE=1 SV=1
TECRL_MOUSE	Trans-2,3-enoyl-CoA reductase-like OS=Mus musculus GN=Tecrl PE=1 SV=1
F10A1_MOUSE	Hsc70-interacting protein OS=Mus musculus GN=St13 PE=1 SV=1
TM175_MOUSE	Transmembrane protein 175 OS=Mus musculus GN=Tmem175 PE=1 SV=2
SYCP2_MOUSE	Synaptonemal complex protein 2 OS=Mus musculus GN=Sycp2 PE=1 SV=2
MSH4_MOUSE	MutS protein homolog 4 OS=Mus musculus GN=Msh4 PE=2 SV=1
SPO11_MOUSE	Meiotic recombination protein SPO11 OS=Mus musculus GN=Spo11 PE=2 SV=2
MBOA7_MOUSE	Lysophospholipid acyltransferase 7 OS=Mus musculus GN=Mboat7 PE=1 SV=1
UBP7_MOUSE	Ubiquitin carboxyl-terminal hydrolase 7 OS=Mus musculus GN=Usp7 PE=1 SV=1
REPS2_MOUSE	RalBP1-associated Eps domain-containing protein 2 OS=Mus musculus GN=Reps2 PE=1 SV=1
SC22B_MOUSE	Vesicle-trafficking protein SEC22b OS=Mus musculus GN=Sec22b PE=1 SV=3
ASXL1_MOUSE	Putative Polycomb group protein ASXL1 OS=Mus musculus GN=Asxl1 PE=1 SV=1
NEC2_MOUSE	Neuroendocrine convertase 2 OS=Mus musculus GN=Pcsk2 PE=1 SV=1
ENOG_MOUSE	Gamma-enolase OS=Mus musculus GN=Eno2 PE=1 SV=2
GCC2_MOUSE	GRIP and coiled-coil domain-containing protein 2 OS=Mus musculus GN=Gcc2 PE=1 SV=2
TGM1_MOUSE	Protein-glutamine gamma-glutamyltransferase K OS=Mus musculus GN=Tgm1 PE=1 SV=2
ES1_MOUSE	ES1 protein homolog, mitochondrial OS=Mus musculus GN=D10Jhu81e PE=1 SV=1
RBPJL_MOUSE	Recombining binding protein suppressor of hairless-like protein OS=Mus musculus GN=Rbpjl PE=1 SV=1
E41L5_MOUSE	Band 4.1-like protein 5 OS=Mus musculus GN=Epb41l5 PE=1 SV=1
SCAP_MOUSE	Sterol regulatory element-binding protein cleavage-activating protein OS=Mus musculus GN=Scap PE=1 SV=1
EHD4_MOUSE	EH domain-containing protein 4 OS=Mus musculus GN=Ehd4 PE=1 SV=1
RS24_MOUSE	40S ribosomal protein S24 OS=Mus musculus GN=Rps24 PE=1 SV=1
ITA1_MOUSE	Integrin alpha-1 OS=Mus musculus GN=Itga1 PE=1 SV=2
DRP2_MOUSE	Dystrophin-related protein 2 OS=Mus musculus GN=Drp2 PE=1 SV=1
NCDN_MOUSE	Neurochondrin OS=Mus musculus GN=Ncdn PE=1 SV=1
CC127_MOUSE	Coiled-coil domain-containing protein 127 OS=Mus musculus GN=Ccdc127 PE=1 SV=2
TFB2M_MOUSE	Dimethyladenosine transferase 2, mitochondrial OS=Mus musculus GN=Tfb2m PE=2 SV=1
MYH14_MOUSE	Myosin-14 OS=Mus musculus GN=Myh14 PE=1 SV=1
SPTB1_MOUSE	Spectrin beta chain, erythrocytic OS=Mus musculus GN=Sptb PE=1 SV=4
DYH3_MOUSE	Dynein heavy chain 3, axonemal OS=Mus musculus GN=Dnah3 PE=1 SV=2
GSLG1_MOUSE	Golgi apparatus protein 1 OS=Mus musculus GN=Glg1 PE=1 SV=1
ACE_MOUSE	Angiotensin-converting enzyme OS=Mus musculus GN=Ace PE=1 SV=3
PEPL_MOUSE	Periplakin OS=Mus musculus GN=Ppl PE=1 SV=1
MAP4_MOUSE	Microtubule-associated protein 4 OS=Mus musculus GN=Map4 PE=1 SV=3
DCTN1_MOUSE	Dynactin subunit 1 OS=Mus musculus GN=Dctn1 PE=1 SV=3
SMRC2_MOUSE	SWI/SNF complex subunit SMARCC2 OS=Mus musculus GN=Smarcc2 PE=1 SV=2
EEA1_MOUSE	Early endosome antigen 1 OS=Mus musculus GN=Eea1 PE=1 SV=2
AMPN_MOUSE	Aminopeptidase N OS=Mus musculus GN=Anpep PE=1 SV=4
CLMN_MOUSE	Calmin OS=Mus musculus GN=Clmn PE=1 SV=2
CBPD_MOUSE	Carboxypeptidase D OS=Mus musculus GN=Cpd PE=1 SV=2
KTN1_MOUSE	Kinectin OS=Mus musculus GN=Ktn1 PE=1 SV=1
MA2A2_MOUSE	Alpha-mannosidase 2x OS=Mus musculus GN=Man2a2 PE=1 SV=2
CD109_MOUSE	CD109 antigen OS=Mus musculus GN=Cd109 PE=1 SV=1
IF2P_MOUSE	Eukaryotic translation initiation factor 5B OS=Mus musculus GN=Eif5b PE=1 SV=2
APOBR_MOUSE	Apolipoprotein B receptor OS=Mus musculus GN=Apobr PE=1 SV=1
NRDC_MOUSE	Nardilysin OS=Mus musculus GN=Nrd1 PE=1 SV=1
PODXL_MOUSE	Podocalyxin OS=Mus musculus GN=Podxl PE=1 SV=2
ITAM_MOUSE	Integrin alpha-M OS=Mus musculus GN=Itgam PE=1 SV=2
MBB1A_MOUSE	Myb-binding protein 1A OS=Mus musculus GN=Mybbp1a PE=1 SV=2
SYEP_MOUSE	Bifunctional glutamate/proline--tRNA ligase OS=Mus musculus GN=Eprs PE=1 SV=4
VIGLN_MOUSE	Vigilin OS=Mus musculus GN=Hdlbp PE=1 SV=1
TMF1_MOUSE	TATA element modulatory factor OS=Mus musculus GN=Tmf1 PE=1 SV=2
PLCB3_MOUSE	1-phosphatidylinositol 4,5-bisphosphate phosphodiesterase beta-3 OS=Mus musculus GN=Plcb3 PE=1 SV=2
VINC_MOUSE	Vinculin OS=Mus musculus GN=Vcl PE=1 SV=4
PLXB2_MOUSE	Plexin-B2 OS=Mus musculus GN=Plxnb2 PE=1 SV=1
LMNA_MOUSE	Prelamin-A/C OS=Mus musculus GN=Lmna PE=1 SV=2
K1211_MOUSE	Uncharacterized protein KIAA1211 OS=Mus musculus GN=Kiaa1211 PE=1 SV=3
IQGA2_MOUSE	Ras GTPase-activating-like protein IQGAP2 OS=Mus musculus GN=Iqgap2 PE=1 SV=2
MRO2B_MOUSE	Maestro heat-like repeat-containing protein family member 2B OS=Mus musculus GN=Mroh2b PE=2 SV=2
GOGA3_MOUSE	Golgin subfamily A member 3 OS=Mus musculus GN=Golga3 PE=1 SV=3
PLB1_MOUSE	Phospholipase B1, membrane-associated OS=Mus musculus GN=Plb1 PE=1 SV=2
EPIPL_MOUSE	Epiplakin OS=Mus musculus GN=Eppk1 PE=1 SV=2
LACTB_MOUSE	Serine beta-lactamase-like protein LACTB, mitochondrial OS=Mus musculus GN=Lactb PE=1 SV=1
MRC1_MOUSE	Macrophage mannose receptor 1 OS=Mus musculus GN=Mrc1 PE=1 SV=2
PTPRC_MOUSE	Receptor-type tyrosine-protein phosphatase C OS=Mus musculus GN=Ptprc PE=1 SV=3
SCRIB_MOUSE	Protein scribble homolog OS=Mus musculus GN=Scrib PE=1 SV=2
EIF3A_MOUSE	Eukaryotic translation initiation factor 3 subunit A OS=Mus musculus GN=Eif3a PE=1 SV=5
PDIA1_MOUSE	Protein disulfide-isomerase OS=Mus musculus GN=P4hb PE=1 SV=2
TRIPC_MOUSE	E3 ubiquitin-protein ligase TRIP12 OS=Mus musculus GN=Trip12 PE=1 SV=1
ALG5_MOUSE	Dolichyl-phosphate beta-glucosyltransferase OS=Mus musculus GN=Alg5 PE=1 SV=1
K2C74_MOUSE	Keratin, type II cytoskeletal 74 OS=Mus musculus GN=Krt74 PE=3 SV=1
ZEB1_MOUSE	Zinc finger E-box-binding homeobox 1 OS=Mus musculus GN=Zeb1 PE=1 SV=1
LAMB2_MOUSE	Laminin subunit beta-2 OS=Mus musculus GN=Lamb2 PE=1 SV=2
LAMC1_MOUSE	Laminin subunit gamma-1 OS=Mus musculus GN=Lamc1 PE=1 SV=2
APH1A_MOUSE	Gamma-secretase subunit APH-1A OS=Mus musculus GN=Aph1a PE=2 SV=2
PSPN_MOUSE	Persephin OS=Mus musculus GN=Pspn PE=2 SV=1
HTR5B_MOUSE	HEAT repeat-containing protein 5B OS=Mus musculus GN=Heatr5b PE=1 SV=3
FANCB_MOUSE	Fanconi anemia group B protein homolog OS=Mus musculus GN=Fancb PE=2 SV=2
CFAH_MOUSE	Complement factor H OS=Mus musculus GN=Cfh PE=1 SV=2
INADL_MOUSE	InaD-like protein OS=Mus musculus GN=Inadl PE=1 SV=2
DOCK3_MOUSE	Dedicator of cytokinesis protein 3 OS=Mus musculus GN=Dock3 PE=1 SV=1
GAPD1_MOUSE	GTPase-activating protein and VPS9 domain-containing protein 1 OS=Mus musculus GN=Gapvd1 PE=1 SV=2
TMCO1_MOUSE	Transmembrane and coiled-coil domain-containing protein 1 OS=Mus musculus GN=Tmco1 PE=1 SV=1
NDUBB_MOUSE	NADH dehydrogenase [ubiquinone] 1 beta subcomplex subunit 11, mitochondrial OS=Mus musculus GN=Ndufb11 PE=1 SV=2
GPDM_MOUSE	Glycerol-3-phosphate dehydrogenase, mitochondrial OS=Mus musculus GN=Gpd2 PE=1 SV=2
CAND1_MOUSE	Cullin-associated NEDD8-dissociated protein 1 OS=Mus musculus GN=Cand1 PE=1 SV=2
SMCA4_MOUSE	Transcription activator BRG1 OS=Mus musculus GN=Smarca4 PE=1 SV=1
KIF1C_MOUSE	Kinesin-like protein KIF1C OS=Mus musculus GN=Kif1c PE=1 SV=2
NKX32_MOUSE	Homeobox protein Nkx-3.2 OS=Mus musculus GN=Nkx3-2 PE=1 SV=2
NKX12_MOUSE	NK1 transcription factor-related protein 2 OS=Mus musculus GN=Nkx1-2 PE=1 SV=1
RT07_MOUSE	28S ribosomal protein S7, mitochondrial OS=Mus musculus GN=Mrps7 PE=1 SV=1
LUZP1_MOUSE	Leucine zipper protein 1 OS=Mus musculus GN=Luzp1 PE=1 SV=2
CYC_MOUSE	Cytochrome c, somatic OS=Mus musculus GN=Cycs PE=1 SV=2
MACF1_MOUSE	Microtubule-actin cross-linking factor 1 OS=Mus musculus GN=Macf1 PE=1 SV=2
ANK3_MOUSE	Ankyrin-3 OS=Mus musculus GN=Ank3 PE=1 SV=1
ABCB9_MOUSE	ATP-binding cassette sub-family B member 9 OS=Mus musculus GN=Abcb9 PE=2 SV=1
ZO1_MOUSE	Tight junction protein ZO-1 OS=Mus musculus GN=Tjp1 PE=1 SV=2
GASR_MOUSE	Gastrin/cholecystokinin type B receptor OS=Mus musculus GN=Cckbr PE=2 SV=1
EPS15_MOUSE	Epidermal growth factor receptor substrate 15 OS=Mus musculus GN=Eps15 PE=1 SV=1
I13R2_MOUSE	Interleukin-13 receptor subunit alpha-2 OS=Mus musculus GN=Il13ra2 PE=2 SV=1
INO1_MOUSE	Inositol-3-phosphate synthase 1 OS=Mus musculus GN=Isyna1 PE=1 SV=1
CRERF_MOUSE	CREB3 regulatory factor OS=Mus musculus GN=Crebrf PE=2 SV=1
AP3D1_MOUSE	AP-3 complex subunit delta-1 OS=Mus musculus GN=Ap3d1 PE=1 SV=1
MTO1_MOUSE	Protein MTO1 homolog, mitochondrial OS=Mus musculus GN=Mto1 PE=2 SV=1
BCLF1_MOUSE	Bcl-2-associated transcription factor 1 OS=Mus musculus GN=Bclaf1 PE=1 SV=2
SYIC_MOUSE	Isoleucine--tRNA ligase, cytoplasmic OS=Mus musculus GN=Iars PE=1 SV=2
LCAP_MOUSE	Leucyl-cystinyl aminopeptidase OS=Mus musculus GN=Lnpep PE=1 SV=1
UBE2O_MOUSE	E2/E3 hybrid ubiquitin-protein ligase UBE2O OS=Mus musculus GN=Ube2o PE=1 SV=3
DDX17_MOUSE	Probable ATP-dependent RNA helicase DDX17 OS=Mus musculus GN=Ddx17 PE=1 SV=1
AKAP9_MOUSE	A-kinase anchor protein 9 OS=Mus musculus GN=Akap9 PE=1 SV=2
ANKAR_MOUSE	Ankyrin and armadillo repeat-containing protein OS=Mus musculus GN=Ankar PE=2 SV=1
SMC1B_MOUSE	Structural maintenance of chromosomes protein 1B OS=Mus musculus GN=Smc1b PE=1 SV=1
DAPP1_MOUSE	Dual adapter for phosphotyrosine and 3-phosphotyrosine and 3-phosphoinositide OS=Mus musculus GN=Dapp1 PE=1 SV=1
ALPK3_MOUSE	Alpha-protein kinase 3 OS=Mus musculus GN=Alpk3 PE=1 SV=1
ERP44_MOUSE	Endoplasmic reticulum resident protein 44 OS=Mus musculus GN=Erp44 PE=1 SV=1
MRP7_MOUSE	Multidrug resistance-associated protein 7 OS=Mus musculus GN=Abcc10 PE=1 SV=1
H3C_MOUSE	Histone H3.3C OS=Mus musculus GN=H3f3c PE=3 SV=3
PGFRA_MOUSE	Platelet-derived growth factor receptor alpha OS=Mus musculus GN=Pdgfra PE=1 SV=3
GP143_MOUSE	G-protein coupled receptor 143 OS=Mus musculus GN=Gpr143 PE=2 SV=1
MYPT2_MOUSE	Protein phosphatase 1 regulatory subunit 12B OS=Mus musculus GN=Ppp1r12b PE=1 SV=2
UPP1_MOUSE	Uridine phosphorylase 1 OS=Mus musculus GN=Upp1 PE=1 SV=2
SUMO2_MOUSE	Small ubiquitin-related modifier 2 OS=Mus musculus GN=Sumo2 PE=1 SV=1
AHSP_MOUSE	Alpha-hemoglobin-stabilizing protein OS=Mus musculus GN=Ahsp PE=1 SV=1
TNIK_MOUSE	Traf2 and NCK-interacting protein kinase OS=Mus musculus GN=Tnik PE=1 SV=2
ITAV_MOUSE	Integrin alpha-V OS=Mus musculus GN=Itgav PE=1 SV=2
PLPL9_MOUSE	85/88 kDa calcium-independent phospholipase A2 OS=Mus musculus GN=Pla2g6 PE=1 SV=3
FOXN1_MOUSE	Forkhead box protein N1 OS=Mus musculus GN=Foxn1 PE=1 SV=1
ZFY26_MOUSE	Zinc finger FYVE domain-containing protein 26 OS=Mus musculus GN=Zfyve26 PE=1 SV=2
ANXA4_MOUSE	Annexin A4 OS=Mus musculus GN=Anxa4 PE=1 SV=4
ISG15_MOUSE	Ubiquitin-like protein ISG15 OS=Mus musculus GN=Isg15 PE=1 SV=4
VWA8_MOUSE	von Willebrand factor A domain-containing protein 8 OS=Mus musculus GN=Vwa8 PE=1 SV=2
TM171_MOUSE	Transmembrane protein 171 OS=Mus musculus GN=Tmem171 PE=2 SV=1
KIF14_MOUSE	Kinesin-like protein KIF14 OS=Mus musculus GN=Kif14 PE=1 SV=1
H2A2A_MOUSE	Histone H2A type 2-A OS=Mus musculus GN=Hist2h2aa1 PE=1 SV=3
ZRAB2_MOUSE	Zinc finger Ran-binding domain-containing protein 2 OS=Mus musculus GN=Zranb2 PE=1 SV=2
ATP5L_MOUSE	ATP synthase subunit g, mitochondrial OS=Mus musculus GN=Atp5l PE=1 SV=1
FRITZ_MOUSE	WD repeat-containing and planar cell polarity effector protein fritz homolog OS=Mus musculus GN=Wdpcp PE=2 SV=1
GRP75_MOUSE	Stress-70 protein, mitochondrial OS=Mus musculus GN=Hspa9 PE=1 SV=3
IFT74_MOUSE	Intraflagellar transport protein 74 homolog OS=Mus musculus GN=Ift74 PE=1 SV=2
CBX6_MOUSE	Chromobox protein homolog 6 OS=Mus musculus GN=Cbx6 PE=1 SV=2
ITAL_MOUSE	Integrin alpha-L OS=Mus musculus GN=Itgal PE=1 SV=2
ARGAL_MOUSE	Rho guanine nucleotide exchange factor 10-like protein OS=Mus musculus GN=Arhgef10l PE=1 SV=1
ZN608_MOUSE	Zinc finger protein 608 OS=Mus musculus GN=Znf608 PE=1 SV=1
SC31A_MOUSE	Protein transport protein Sec31A OS=Mus musculus GN=Sec31a PE=1 SV=2
DGKG_MOUSE	Diacylglycerol kinase gamma OS=Mus musculus GN=Dgkg PE=1 SV=1
TRI33_MOUSE	E3 ubiquitin-protein ligase TRIM33 OS=Mus musculus GN=Trim33 PE=1 SV=2
MCM8_MOUSE	DNA helicase MCM8 OS=Mus musculus GN=Mcm8 PE=1 SV=3
PRKDC_MOUSE	DNA-dependent protein kinase catalytic subunit OS=Mus musculus GN=Prkdc PE=1 SV=3
PROP_MOUSE	Properdin OS=Mus musculus GN=Cfp PE=2 SV=2
UBP5_MOUSE	Ubiquitin carboxyl-terminal hydrolase 5 OS=Mus musculus GN=Usp5 PE=1 SV=1
YIF1B_MOUSE	Protein YIF1B OS=Mus musculus GN=Yif1b PE=1 SV=2
LIFR_MOUSE	Leukemia inhibitory factor receptor OS=Mus musculus GN=Lifr PE=1 SV=1
CBS_MOUSE	Cystathionine beta-synthase OS=Mus musculus GN=Cbs PE=1 SV=3
SCAF8_MOUSE	Protein SCAF8 OS=Mus musculus GN=Scaf8 PE=1 SV=1
H2B1M_MOUSE	Histone H2B type 1-M OS=Mus musculus GN=Hist1h2bm PE=1 SV=2
KLHL3_MOUSE	Kelch-like protein 3 OS=Mus musculus GN=Klhl3 PE=1 SV=2
PTK6_MOUSE	Protein-tyrosine kinase 6 OS=Mus musculus GN=Ptk6 PE=1 SV=1
PARL_MOUSE	Presenilins-associated rhomboid-like protein, mitochondrial OS=Mus musculus GN=Parl PE=1 SV=1
ITM2B_MOUSE	Integral membrane protein 2B OS=Mus musculus GN=Itm2b PE=1 SV=1
BASI_MOUSE	Basigin OS=Mus musculus GN=Bsg PE=1 SV=2
KANK2_MOUSE	KN motif and ankyrin repeat domain-containing protein 2 OS=Mus musculus GN=Kank2 PE=1 SV=1
VIR_MOUSE	Protein virilizer homolog OS=Mus musculus GN=Kiaa1429 PE=1 SV=1
L2GL2_MOUSE	Lethal(2) giant larvae protein homolog 2 OS=Mus musculus GN=Llgl2 PE=1 SV=2
LTN1_MOUSE	E3 ubiquitin-protein ligase listerin OS=Mus musculus GN=Ltn1 PE=1 SV=3
SYMPK_MOUSE	Symplekin OS=Mus musculus GN=Sympk PE=1 SV=1
CCD81_MOUSE	Coiled-coil domain-containing protein 81 OS=Mus musculus GN=Ccdc81 PE=2 SV=1
SSFA2_MOUSE	Sperm-specific antigen 2 homolog OS=Mus musculus GN=Ssfa2 PE=1 SV=3
ER6L2_MOUSE	DNA excision repair protein ERCC-6-like 2 OS=Mus musculus GN=Ercc6l2 PE=1 SV=3
VPP2_MOUSE	V-type proton ATPase 116 kDa subunit a isoform 2 OS=Mus musculus GN=Atp6v0a2 PE=1 SV=2
HEN1_MOUSE	Helix-loop-helix protein 1 OS=Mus musculus GN=Nhlh1 PE=2 SV=1
AL2CL_MOUSE	ALS2 C-terminal-like protein OS=Mus musculus GN=Als2cl PE=1 SV=1
THB_MOUSE	Thyroid hormone receptor beta OS=Mus musculus GN=Thrb PE=1 SV=1
TOP2B_MOUSE	DNA topoisomerase 2-beta OS=Mus musculus GN=Top2b PE=1 SV=2
DESP_MOUSE	Desmoplakin OS=Mus musculus GN=Dsp PE=1 SV=1
PKHH3_MOUSE	Pleckstrin homology domain-containing family H member 3 OS=Mus musculus GN=Plekhh3 PE=2 SV=1
PNMA1_MOUSE	Paraneoplastic antigen Ma1 homolog OS=Mus musculus GN=Pnma1 PE=1 SV=2
MATN4_MOUSE	Matrilin-4 OS=Mus musculus GN=Matn4 PE=1 SV=1
DOCK7_MOUSE	Dedicator of cytokinesis protein 7 OS=Mus musculus GN=Dock7 PE=1 SV=3
SAFB2_MOUSE	Scaffold attachment factor B2 OS=Mus musculus GN=Safb2 PE=1 SV=2
PRS6A_MOUSE	26S protease regulatory subunit 6A OS=Mus musculus GN=Psmc3 PE=1 SV=2
CQ078_MOUSE	Uncharacterized protein C17orf78 homolog OS=Mus musculus GN=Gm11437 PE=2 SV=2
TCRG1_MOUSE	Transcription elongation regulator 1 OS=Mus musculus GN=Tcerg1 PE=1 SV=2
AGRG2_MOUSE	Adhesion G-protein coupled receptor G2 OS=Mus musculus GN=Adgrg2 PE=1 SV=1
NHRF1_MOUSE	Na(+)/H(+) exchange regulatory cofactor NHE-RF1 OS=Mus musculus GN=Slc9a3r1 PE=1 SV=3
CENPW_MOUSE	Centromere protein W OS=Mus musculus GN=Cenpw PE=3 SV=1
LMTK2_MOUSE	Serine/threonine-protein kinase LMTK2 OS=Mus musculus GN=Lmtk2 PE=1 SV=3
CPT2_MOUSE	Carnitine O-palmitoyltransferase 2, mitochondrial OS=Mus musculus GN=Cpt2 PE=1 SV=2
ALK_MOUSE	ALK tyrosine kinase receptor OS=Mus musculus GN=Alk PE=1 SV=2
KCY_MOUSE	UMP-CMP kinase OS=Mus musculus GN=Cmpk1 PE=1 SV=1
MAFG_MOUSE	Transcription factor MafG OS=Mus musculus GN=Mafg PE=1 SV=1
CTDSL_MOUSE	CTD small phosphatase-like protein OS=Mus musculus GN=Ctdspl PE=2 SV=3
GNN_MOUSE	Tetratricopeptide repeat protein GNN OS=Mus musculus GN=Gnn PE=1 SV=1
LPPRC_MOUSE	Leucine-rich PPR motif-containing protein, mitochondrial OS=Mus musculus GN=Lrpprc PE=1 SV=2
PR40A_MOUSE	Pre-mRNA-processing factor 40 homolog A OS=Mus musculus GN=Prpf40a PE=1 SV=1
CNOT2_MOUSE	CCR4-NOT transcription complex subunit 2 OS=Mus musculus GN=Cnot2 PE=1 SV=2
ONEC2_MOUSE	One cut domain family member 2 OS=Mus musculus GN=Onecut2 PE=2 SV=2
COX7B_MOUSE	Cytochrome c oxidase subunit 7B, mitochondrial OS=Mus musculus GN=Cox7b PE=3 SV=1
MARCO_MOUSE	Macrophage receptor MARCO OS=Mus musculus GN=Marco PE=1 SV=1
SMCA5_MOUSE	SWI/SNF-related matrix-associated actin-dependent regulator of chromatin subfamily A member 5 OS=Mus musculus GN=Smarca5 PE=1 SV=1
PPWD1_MOUSE	Peptidylprolyl isomerase domain and WD repeat-containing protein 1 OS=Mus musculus GN=Ppwd1 PE=1 SV=2
PDK3_MOUSE	[Pyruvate dehydrogenase (acetyl-transferring)] kinase isozyme 3, mitochondrial OS=Mus musculus GN=Pdk3 PE=1 SV=1
WNK2_MOUSE	Serine/threonine-protein kinase WNK2 OS=Mus musculus GN=Wnk2 PE=1 SV=2
ANK2_MOUSE	Ankyrin-2 OS=Mus musculus GN=Ank2 PE=1 SV=2
M3K6_MOUSE	Mitogen-activated protein kinase kinase kinase 6 OS=Mus musculus GN=Map3k6 PE=1 SV=4
TAA8C_MOUSE	Trace amine-associated receptor 8c OS=Mus musculus GN=Taar8c PE=2 SV=1
NEDD1_MOUSE	Protein NEDD1 OS=Mus musculus GN=Nedd1 PE=1 SV=2
MUG1_MOUSE	Murinoglobulin-1 OS=Mus musculus GN=Mug1 PE=1 SV=3
GANAB_MOUSE	Neutral alpha-glucosidase AB OS=Mus musculus GN=Ganab PE=1 SV=1
MA2B2_MOUSE	Epididymis-specific alpha-mannosidase OS=Mus musculus GN=Man2b2 PE=1 SV=2
PYC_MOUSE	Pyruvate carboxylase, mitochondrial OS=Mus musculus GN=Pc PE=1 SV=1
PREP_MOUSE	Presequence protease, mitochondrial OS=Mus musculus GN=Pitrm1 PE=1 SV=1
IPO5_MOUSE	Importin-5 OS=Mus musculus GN=Ipo5 PE=1 SV=3
USO1_MOUSE	General vesicular transport factor p115 OS=Mus musculus GN=Uso1 PE=1 SV=2
KINH_MOUSE	Kinesin-1 heavy chain OS=Mus musculus GN=Kif5b PE=1 SV=3
SYAC_MOUSE	Alanine--tRNA ligase, cytoplasmic OS=Mus musculus GN=Aars PE=1 SV=1
DPYD_MOUSE	Dihydropyrimidine dehydrogenase [NADP(+)] OS=Mus musculus GN=Dpyd PE=1 SV=1
TIF1B_MOUSE	Transcription intermediary factor 1-beta OS=Mus musculus GN=Trim28 PE=1 SV=3
PP4R1_MOUSE	Serine/threonine-protein phosphatase 4 regulatory subunit 1 OS=Mus musculus GN=Ppp4r1 PE=1 SV=2
UBA1_MOUSE	Ubiquitin-like modifier-activating enzyme 1 OS=Mus musculus GN=Uba1 PE=1 SV=1
ENPP1_MOUSE	Ectonucleotide pyrophosphatase/phosphodiesterase family member 1 OS=Mus musculus GN=Enpp1 PE=1 SV=4
SRPK2_MOUSE	SRSF protein kinase 2 OS=Mus musculus GN=Srpk2 PE=1 SV=2
CFA58_MOUSE	Cilia- and flagella-associated protein 58 OS=Mus musculus GN=Cfap58 PE=2 SV=1
SF3A1_MOUSE	Splicing factor 3A subunit 1 OS=Mus musculus GN=Sf3a1 PE=1 SV=1
CCAR2_MOUSE	Cell cycle and apoptosis regulator protein 2 OS=Mus musculus GN=Ccar2 PE=1 SV=2
PBIP1_MOUSE	Pre-B-cell leukemia transcription factor-interacting protein 1 OS=Mus musculus GN=Pbxip1 PE=1 SV=2
CADH1_MOUSE	Cadherin-1 OS=Mus musculus GN=Cdh1 PE=1 SV=1
OPLA_MOUSE	5-oxoprolinase OS=Mus musculus GN=Oplah PE=1 SV=1
SND1_MOUSE	Staphylococcal nuclease domain-containing protein 1 OS=Mus musculus GN=Snd1 PE=1 SV=1
MATR3_MOUSE	Matrin-3 OS=Mus musculus GN=Matr3 PE=1 SV=1
MA2B1_MOUSE	Lysosomal alpha-mannosidase OS=Mus musculus GN=Man2b1 PE=1 SV=4
SMC3_MOUSE	Structural maintenance of chromosomes protein 3 OS=Mus musculus GN=Smc3 PE=1 SV=2
CERU_MOUSE	Ceruloplasmin OS=Mus musculus GN=Cp PE=1 SV=2
PININ_MOUSE	Pinin OS=Mus musculus GN=Pnn PE=1 SV=4
RBM25_MOUSE	RNA-binding protein 25 OS=Mus musculus GN=Rbm25 PE=1 SV=2
S23IP_MOUSE	SEC23-interacting protein OS=Mus musculus GN=Sec23ip PE=1 SV=2
HSP72_MOUSE	Heat shock-related 70 kDa protein 2 OS=Mus musculus GN=Hspa2 PE=1 SV=2
GOGA2_MOUSE	Golgin subfamily A member 2 OS=Mus musculus GN=Golga2 PE=1 SV=3
SAFB1_MOUSE	Scaffold attachment factor B1 OS=Mus musculus GN=Safb PE=1 SV=2
ITB1_MOUSE	Integrin beta-1 OS=Mus musculus GN=Itgb1 PE=1 SV=1
CING_MOUSE	Cingulin OS=Mus musculus GN=Cgn PE=1 SV=1
SMCA1_MOUSE	Probable global transcription activator SNF2L1 OS=Mus musculus GN=Smarca1 PE=1 SV=1
SF3B1_MOUSE	Splicing factor 3B subunit 1 OS=Mus musculus GN=Sf3b1 PE=1 SV=1
F169A_MOUSE	Soluble lamin-associated protein of 75 kDa OS=Mus musculus GN=Fam169a PE=1 SV=3
HIP1R_MOUSE	Huntingtin-interacting protein 1-related protein OS=Mus musculus GN=Hip1r PE=1 SV=2
PP6R3_MOUSE	Serine/threonine-protein phosphatase 6 regulatory subunit 3 OS=Mus musculus GN=Ppp6r3 PE=1 SV=1
ITA3_MOUSE	Integrin alpha-3 OS=Mus musculus GN=Itga3 PE=1 SV=1
IPO7_MOUSE	Importin-7 OS=Mus musculus GN=Ipo7 PE=1 SV=2
GOLI4_MOUSE	Golgi integral membrane protein 4 OS=Mus musculus GN=Golim4 PE=1 SV=1
XPO1_MOUSE	Exportin-1 OS=Mus musculus GN=Xpo1 PE=1 SV=1
RAD21_MOUSE	Double-strand-break repair protein rad21 homolog OS=Mus musculus GN=Rad21 PE=1 SV=3
DLG1_MOUSE	Disks large homolog 1 OS=Mus musculus GN=Dlg1 PE=1 SV=1
INT3_MOUSE	Integrator complex subunit 3 OS=Mus musculus GN=Ints3 PE=1 SV=2
INSR_MOUSE	Insulin receptor OS=Mus musculus GN=Insr PE=1 SV=2
MUC18_MOUSE	Cell surface glycoprotein MUC18 OS=Mus musculus GN=Mcam PE=1 SV=1
SMCA2_MOUSE	Probable global transcription activator SNF2L2 OS=Mus musculus GN=Smarca2 PE=1 SV=1
AQR_MOUSE	Intron-binding protein aquarius OS=Mus musculus GN=Aqr PE=1 SV=2
XPO5_MOUSE	Exportin-5 OS=Mus musculus GN=Xpo5 PE=1 SV=1
EIF3C_MOUSE	Eukaryotic translation initiation factor 3 subunit C OS=Mus musculus GN=Eif3c PE=1 SV=1
IDE_MOUSE	Insulin-degrading enzyme OS=Mus musculus GN=Ide PE=1 SV=1
SYLC_MOUSE	Leucine--tRNA ligase, cytoplasmic OS=Mus musculus GN=Lars PE=1 SV=2
CC136_MOUSE	Coiled-coil domain-containing protein 136 OS=Mus musculus GN=Ccdc136 PE=1 SV=2
HNRL1_MOUSE	Heterogeneous nuclear ribonucleoprotein U-like protein 1 OS=Mus musculus GN=Hnrnpul1 PE=1 SV=1
BIG1_MOUSE	Brefeldin A-inhibited guanine nucleotide-exchange protein 1 OS=Mus musculus GN=Arfgef1 PE=1 SV=1
SRRT_MOUSE	Serrate RNA effector molecule homolog OS=Mus musculus GN=Srrt PE=1 SV=1
FPRP_MOUSE	Prostaglandin F2 receptor negative regulator OS=Mus musculus GN=Ptgfrn PE=1 SV=2
ENPP3_MOUSE	Ectonucleotide pyrophosphatase/phosphodiesterase family member 3 OS=Mus musculus GN=Enpp3 PE=1 SV=2
ELYS_MOUSE	Protein ELYS OS=Mus musculus GN=Ahctf1 PE=1 SV=1
NASP_MOUSE	Nuclear autoantigenic sperm protein OS=Mus musculus GN=Nasp PE=1 SV=2
IPO4_MOUSE	Importin-4 OS=Mus musculus GN=Ipo4 PE=1 SV=1
SLTM_MOUSE	SAFB-like transcription modulator OS=Mus musculus GN=Sltm PE=1 SV=1
CTGE5_MOUSE	cTAGE family member 5 OS=Mus musculus GN=Ctage5 PE=1 SV=1
IF4G3_MOUSE	Eukaryotic translation initiation factor 4 gamma 3 OS=Mus musculus GN=Eif4g3 PE=1 SV=2
LYAG_MOUSE	Lysosomal alpha-glucosidase OS=Mus musculus GN=Gaa PE=1 SV=2
TBCD_MOUSE	Tubulin-specific chaperone D OS=Mus musculus GN=Tbcd PE=1 SV=1
IPO9_MOUSE	Importin-9 OS=Mus musculus GN=Ipo9 PE=1 SV=3
ANK1_MOUSE	Ankyrin-1 OS=Mus musculus GN=Ank1 PE=1 SV=2
LONM_MOUSE	Lon protease homolog, mitochondrial OS=Mus musculus GN=Lonp1 PE=1 SV=2
DDX21_MOUSE	Nucleolar RNA helicase 2 OS=Mus musculus GN=Ddx21 PE=1 SV=3
CO3_MOUSE	Complement C3 OS=Mus musculus GN=C3 PE=1 SV=3
CL16A_MOUSE	Protein CLEC16A OS=Mus musculus GN=Clec16a PE=1 SV=2
RABE1_MOUSE	Rab GTPase-binding effector protein 1 OS=Mus musculus GN=Rabep1 PE=1 SV=2
ECM29_MOUSE	Proteasome-associated protein ECM29 homolog OS=Mus musculus GN=Ecm29 PE=1 SV=3
WDR11_MOUSE	WD repeat-containing protein 11 OS=Mus musculus GN=Wdr11 PE=1 SV=1
EDEM3_MOUSE	ER degradation-enhancing alpha-mannosidase-like protein 3 OS=Mus musculus GN=Edem3 PE=1 SV=2
GANC_MOUSE	Neutral alpha-glucosidase C OS=Mus musculus GN=Ganc PE=1 SV=2
PUR2_MOUSE	Trifunctional purine biosynthetic protein adenosine-3 OS=Mus musculus GN=Gart PE=1 SV=3
HDGR2_MOUSE	Hepatoma-derived growth factor-related protein 2 OS=Mus musculus GN=Hdgfrp2 PE=1 SV=1
K319L_MOUSE	Dyslexia-associated protein KIAA0319-like protein OS=Mus musculus GN=Kiaa0319l PE=1 SV=1
CCAR1_MOUSE	Cell division cycle and apoptosis regulator protein 1 OS=Mus musculus GN=Ccar1 PE=1 SV=1
ABCF1_MOUSE	ATP-binding cassette sub-family F member 1 OS=Mus musculus GN=Abcf1 PE=1 SV=1
NEP_MOUSE	Neprilysin OS=Mus musculus GN=Mme PE=1 SV=3
SUMO3_MOUSE	Small ubiquitin-related modifier 3 OS=Mus musculus GN=Sumo3 PE=1 SV=1
CD47_MOUSE	Leukocyte surface antigen CD47 OS=Mus musculus GN=Cd47 PE=1 SV=2
K1468_MOUSE	LisH domain and HEAT repeat-containing protein KIAA1468 OS=Mus musculus GN=Kiaa1468 PE=1 SV=1
TBA1B_MOUSE	Tubulin alpha-1B chain OS=Mus musculus GN=Tuba1b PE=1 SV=2
RSH6A_MOUSE	Radial spoke head protein 6 homolog A OS=Mus musculus GN=Rsph6a PE=1 SV=1
SMC1A_MOUSE	Structural maintenance of chromosomes protein 1A OS=Mus musculus GN=Smc1a PE=1 SV=4
NUCB2_MOUSE	Nucleobindin-2 OS=Mus musculus GN=Nucb2 PE=1 SV=2
LSM7_MOUSE	U6 snRNA-associated Sm-like protein LSm7 OS=Mus musculus GN=Lsm7 PE=1 SV=1
IL6RB_MOUSE	Interleukin-6 receptor subunit beta OS=Mus musculus GN=Il6st PE=1 SV=2
DPEP3_MOUSE	Dipeptidase 3 OS=Mus musculus GN=Dpep3 PE=1 SV=1
FAF1_MOUSE	FAS-associated factor 1 OS=Mus musculus GN=Faf1 PE=1 SV=2
ARAP2_MOUSE	Arf-GAP with Rho-GAP domain, ANK repeat and PH domain-containing protein 2 OS=Mus musculus GN=Arap2 PE=1 SV=2
WNK1_MOUSE	Serine/threonine-protein kinase WNK1 OS=Mus musculus GN=Wnk1 PE=1 SV=2
ADDA_MOUSE	Alpha-adducin OS=Mus musculus GN=Add1 PE=1 SV=2
PXDC1_MOUSE	PX domain-containing protein 1 OS=Mus musculus GN=Pxdc1 PE=2 SV=2
S6OS1_MOUSE	Protein SIX6OS1 OS=Mus musculus GN=Six6os1 PE=1 SV=2
MPRIP_MOUSE	Myosin phosphatase Rho-interacting protein OS=Mus musculus GN=Mprip PE=1 SV=2
SLIT1_MOUSE	Slit homolog 1 protein OS=Mus musculus GN=Slit1 PE=1 SV=2
ODFP2_MOUSE	Outer dense fiber protein 2 OS=Mus musculus GN=Odf2 PE=1 SV=1
NALD2_MOUSE	N-acetylated-alpha-linked acidic dipeptidase 2 OS=Mus musculus GN=Naalad2 PE=1 SV=2
STX8_MOUSE	Syntaxin-8 OS=Mus musculus GN=Stx8 PE=1 SV=1
CFA69_MOUSE	Cilia- and flagella-associated protein 69 OS=Mus musculus GN=Cfap69 PE=2 SV=1
ANR28_MOUSE	Serine/threonine-protein phosphatase 6 regulatory ankyrin repeat subunit A OS=Mus musculus GN=Ankrd28 PE=1 SV=1
KIF27_MOUSE	Kinesin-like protein KIF27 OS=Mus musculus GN=Kif27 PE=1 SV=1
POC1B_MOUSE	POC1 centriolar protein homolog B OS=Mus musculus GN=Poc1b PE=2 SV=1
GP146_MOUSE	Probable G-protein coupled receptor 146 OS=Mus musculus GN=Gpr146 PE=2 SV=2
COX2_MOUSE	Cytochrome c oxidase subunit 2 OS=Mus musculus GN=Mtco2 PE=1 SV=1
NUCL_MOUSE	Nucleolin OS=Mus musculus GN=Ncl PE=1 SV=2
LIMA1_MOUSE	LIM domain and actin-binding protein 1 OS=Mus musculus GN=Lima1 PE=1 SV=3
TREF1_MOUSE	Transcriptional-regulating factor 1 OS=Mus musculus GN=Trerf1 PE=1 SV=1
ASAP2_MOUSE	Arf-GAP with SH3 domain, ANK repeat and PH domain-containing protein 2 OS=Mus musculus GN=Asap2 PE=1 SV=3
PDXD1_MOUSE	Pyridoxal-dependent decarboxylase domain-containing protein 1 OS=Mus musculus GN=Pdxdc1 PE=1 SV=2
F120B_MOUSE	Constitutive coactivator of peroxisome proliferator-activated receptor gamma OS=Mus musculus GN=Fam120b PE=1 SV=1
SEM4A_MOUSE	Semaphorin-4A OS=Mus musculus GN=Sema4a PE=1 SV=2
ADA17_MOUSE	Disintegrin and metalloproteinase domain-containing protein 17 OS=Mus musculus GN=Adam17 PE=1 SV=3
GP161_MOUSE	G-protein coupled receptor 161 OS=Mus musculus GN=Gpr161 PE=1 SV=1
CO1A1_MOUSE	Collagen alpha-1(I) chain OS=Mus musculus GN=Col1a1 PE=1 SV=4
NOP58_MOUSE	Nucleolar protein 58 OS=Mus musculus GN=Nop58 PE=1 SV=1
UBP47_MOUSE	Ubiquitin carboxyl-terminal hydrolase 47 OS=Mus musculus GN=Usp47 PE=1 SV=2
RPC2_MOUSE	DNA-directed RNA polymerase III subunit RPC2 OS=Mus musculus GN=Polr3b PE=1 SV=2
ZC3H4_MOUSE	Zinc finger CCCH domain-containing protein 4 OS=Mus musculus GN=Zc3h4 PE=1 SV=2
CE170_MOUSE	Centrosomal protein of 170 kDa OS=Mus musculus GN=Cep170 PE=1 SV=2
UBA6_MOUSE	Ubiquitin-like modifier-activating enzyme 6 OS=Mus musculus GN=Uba6 PE=1 SV=1
MTR1A_MOUSE	Melatonin receptor type 1A OS=Mus musculus GN=Mtnr1a PE=2 SV=1
PRP6_MOUSE	Pre-mRNA-processing factor 6 OS=Mus musculus GN=Prpf6 PE=1 SV=1
GLT12_MOUSE	Polypeptide N-acetylgalactosaminyltransferase 12 OS=Mus musculus GN=Galnt12 PE=2 SV=1
OARD1_MOUSE	O-acetyl-ADP-ribose deacetylase 1 OS=Mus musculus GN=Oard1 PE=1 SV=2
CDC27_MOUSE	Cell division cycle protein 27 homolog OS=Mus musculus GN=Cdc27 PE=1 SV=1
CORO7_MOUSE	Coronin-7 OS=Mus musculus GN=Coro7 PE=1 SV=2
FCRL5_MOUSE	Fc receptor-like protein 5 OS=Mus musculus GN=Fcrl5 PE=1 SV=3
RCOR1_MOUSE	REST corepressor 1 OS=Mus musculus GN=Rcor1 PE=1 SV=2
RRP12_MOUSE	RRP12-like protein OS=Mus musculus GN=Rrp12 PE=1 SV=1
GCKR_MOUSE	Glucokinase regulatory protein OS=Mus musculus GN=Gckr PE=1 SV=3
IGF1R_MOUSE	Insulin-like growth factor 1 receptor OS=Mus musculus GN=Igf1r PE=1 SV=3
SPA3F_MOUSE	Serine protease inhibitor A3F OS=Mus musculus GN=Serpina3f PE=1 SV=3
WNT4_MOUSE	Protein Wnt-4 OS=Mus musculus GN=Wnt4 PE=1 SV=1
LATS1_MOUSE	Serine/threonine-protein kinase LATS1 OS=Mus musculus GN=Lats1 PE=1 SV=3
SRP54_MOUSE	Signal recognition particle 54 kDa protein OS=Mus musculus GN=Srp54 PE=1 SV=2
C2D1A_MOUSE	Coiled-coil and C2 domain-containing protein 1A OS=Mus musculus GN=Cc2d1a PE=1 SV=2
CTTB2_MOUSE	Cortactin-binding protein 2 OS=Mus musculus GN=Cttnbp2 PE=1 SV=2
BAI1_MOUSE	Brain-specific angiogenesis inhibitor 1 OS=Mus musculus GN=Bai1 PE=1 SV=1
NEDD4_MOUSE	E3 ubiquitin-protein ligase NEDD4 OS=Mus musculus GN=Nedd4 PE=1 SV=3
NAA25_MOUSE	N-alpha-acetyltransferase 25, NatB auxiliary subunit OS=Mus musculus GN=Naa25 PE=1 SV=1
LIPS_MOUSE	Hormone-sensitive lipase OS=Mus musculus GN=Lipe PE=1 SV=2
MED1_MOUSE	Mediator of RNA polymerase II transcription subunit 1 OS=Mus musculus GN=Med1 PE=1 SV=2
RSLAA_MOUSE	Ras-like protein family member 10A OS=Mus musculus GN=Rasl10a PE=2 SV=1
UBN2_MOUSE	Ubinuclein-2 OS=Mus musculus GN=Ubn2 PE=1 SV=2
ZN292_MOUSE	Zinc finger protein 292 OS=Mus musculus GN=Zfp292 PE=1 SV=2
MON2_MOUSE	Protein MON2 homolog OS=Mus musculus GN=Mon2 PE=1 SV=2
ANFY1_MOUSE	Rabankyrin-5 OS=Mus musculus GN=Ankfy1 PE=1 SV=2
KCNV2_MOUSE	Potassium voltage-gated channel subfamily V member 2 OS=Mus musculus GN=Kcnv2 PE=2 SV=1
NU133_MOUSE	Nuclear pore complex protein Nup133 OS=Mus musculus GN=Nup133 PE=1 SV=2
ODB2_MOUSE	Lipoamide acyltransferase component of branched-chain alpha-keto acid dehydrogenase complex, mitochondrial OS=Mus musculus GN=Dbt PE=1 SV=2
INT1_MOUSE	Integrator complex subunit 1 OS=Mus musculus GN=Ints1 PE=1 SV=2
SO1A1_MOUSE	Solute carrier organic anion transporter family member 1A1 OS=Mus musculus GN=Slco1a1 PE=1 SV=1
CHSTA_MOUSE	Carbohydrate sulfotransferase 10 OS=Mus musculus GN=Chst10 PE=2 SV=2
BRMS1_MOUSE	Breast cancer metastasis-suppressor 1 homolog OS=Mus musculus GN=Brms1 PE=2 SV=1
UBE4A_MOUSE	Ubiquitin conjugation factor E4 A OS=Mus musculus GN=Ube4a PE=1 SV=1
GUAD_MOUSE	Guanine deaminase OS=Mus musculus GN=Gda PE=1 SV=1
SRPK1_MOUSE	SRSF protein kinase 1 OS=Mus musculus GN=Srpk1 PE=1 SV=2
RAP1A_MOUSE	Ras-related protein Rap-1A OS=Mus musculus GN=Rap1a PE=1 SV=1
HYDIN_MOUSE	Hydrocephalus-inducing protein OS=Mus musculus GN=Hydin PE=1 SV=2
SMRC1_MOUSE	SWI/SNF complex subunit SMARCC1 OS=Mus musculus GN=Smarcc1 PE=1 SV=2
CC153_MOUSE	Coiled-coil domain-containing protein 153 OS=Mus musculus GN=Ccdc153 PE=3 SV=1
KIF3B_MOUSE	Kinesin-like protein KIF3B OS=Mus musculus GN=Kif3b PE=1 SV=1
DEN4C_MOUSE	DENN domain-containing protein 4C OS=Mus musculus GN=Dennd4c PE=1 SV=1
PPE1_MOUSE	Serine/threonine-protein phosphatase with EF-hands 1 OS=Mus musculus GN=Ppef1 PE=2 SV=2
ZN532_MOUSE	Zinc finger protein 532 OS=Mus musculus GN=Znf532 PE=1 SV=1
SMTL2_MOUSE	Smoothelin-like protein 2 OS=Mus musculus GN=Smtnl2 PE=1 SV=1
AMPE_MOUSE	Glutamyl aminopeptidase OS=Mus musculus GN=Enpep PE=1 SV=1
PLPL1_MOUSE	Patatin-like phospholipase domain-containing protein 1 OS=Mus musculus GN=Pnpla1 PE=2 SV=1
MAN1_MOUSE	Inner nuclear membrane protein Man1 OS=Mus musculus GN=Lemd3 PE=1 SV=2
2AAA_MOUSE	Serine/threonine-protein phosphatase 2A 65 kDa regulatory subunit A alpha isoform OS=Mus musculus GN=Ppp2r1a PE=1 SV=3
NIT2_MOUSE	Omega-amidase NIT2 OS=Mus musculus GN=Nit2 PE=1 SV=1
ADA24_MOUSE	Disintegrin and metalloproteinase domain-containing protein 24 OS=Mus musculus GN=Adam24 PE=1 SV=2
SUZ12_MOUSE	Polycomb protein Suz12 OS=Mus musculus GN=Suz12 PE=1 SV=2
MARE2_MOUSE	Microtubule-associated protein RP/EB family member 2 OS=Mus musculus GN=Mapre2 PE=1 SV=1
PARI_MOUSE	PCNA-interacting partner OS=Mus musculus GN=Parpbp PE=2 SV=3
FLT3_MOUSE	Receptor-type tyrosine-protein kinase FLT3 OS=Mus musculus GN=Flt3 PE=1 SV=2
CUL4B_MOUSE	Cullin-4B OS=Mus musculus GN=Cul4b PE=1 SV=1
TRPS1_MOUSE	Zinc finger transcription factor Trps1 OS=Mus musculus GN=Trps1 PE=1 SV=1
SKA1_MOUSE	Spindle and kinetochore-associated protein 1 OS=Mus musculus GN=Ska1 PE=2 SV=2
NEO1_MOUSE	Neogenin OS=Mus musculus GN=Neo1 PE=1 SV=1
VSI10_MOUSE	V-set and immunoglobulin domain-containing protein 10 OS=Mus musculus GN=Vsig10 PE=3 SV=2
NPA1P_MOUSE	Nucleolar pre-ribosomal-associated protein 1 OS=Mus musculus GN=Urb1 PE=1 SV=2
HMDH_MOUSE	3-hydroxy-3-methylglutaryl-coenzyme A reductase OS=Mus musculus GN=Hmgcr PE=1 SV=3
CRFR2_MOUSE	Corticotropin-releasing factor receptor 2 OS=Mus musculus GN=Crhr2 PE=1 SV=2
STRUM_MOUSE	WASH complex subunit strumpellin OS=Mus musculus GN=Kiaa0196 PE=1 SV=2
LMBL4_MOUSE	Lethal(3)malignant brain tumor-like protein 4 OS=Mus musculus GN=L3mbtl4 PE=2 SV=2
ST32C_MOUSE	Serine/threonine-protein kinase 32C OS=Mus musculus GN=Stk32c PE=1 SV=1
PTN9_MOUSE	Tyrosine-protein phosphatase non-receptor type 9 OS=Mus musculus GN=Ptpn9 PE=1 SV=2
HECD1_MOUSE	E3 ubiquitin-protein ligase HECTD1 OS=Mus musculus GN=Hectd1 PE=1 SV=2
MCPT4_MOUSE	Mast cell protease 4 OS=Mus musculus GN=Mcpt4 PE=1 SV=1
C1TC_MOUSE	C-1-tetrahydrofolate synthase, cytoplasmic OS=Mus musculus GN=Mthfd1 PE=1 SV=4
EAF1_MOUSE	ELL-associated factor 1 OS=Mus musculus GN=Eaf1 PE=1 SV=2
PCDBI_MOUSE	Protocadherin beta-18 OS=Mus musculus GN=Pcdhb18 PE=2 SV=1
UBE3A_MOUSE	Ubiquitin-protein ligase E3A OS=Mus musculus GN=Ube3a PE=1 SV=2
BAZ1B_MOUSE	Tyrosine-protein kinase BAZ1B OS=Mus musculus GN=Baz1b PE=1 SV=2
RGL3_MOUSE	Ral guanine nucleotide dissociation stimulator-like 3 OS=Mus musculus GN=Rgl3 PE=1 SV=2
SMK2B_MOUSE	Sperm motility kinase 2B OS=Mus musculus GN=Smok2b PE=2 SV=1
ZSC10_MOUSE	Zinc finger and SCAN domain-containing protein 10 OS=Mus musculus GN=Zscan10 PE=1 SV=2
WDR35_MOUSE	WD repeat-containing protein 35 OS=Mus musculus GN=Wdr35 PE=1 SV=3
DCAKD_MOUSE	Dephospho-CoA kinase domain-containing protein OS=Mus musculus GN=Dcakd PE=1 SV=1
PKHG6_MOUSE	Pleckstrin homology domain-containing family G member 6 OS=Mus musculus GN=Plekhg6 PE=2 SV=2
HXK2_MOUSE	Hexokinase-2 OS=Mus musculus GN=Hk2 PE=1 SV=1
MMEL1_MOUSE	Membrane metallo-endopeptidase-like 1 OS=Mus musculus GN=Mmel1 PE=1 SV=1
LETM1_MOUSE	LETM1 and EF-hand domain-containing protein 1, mitochondrial OS=Mus musculus GN=Letm1 PE=1 SV=1
GELS_MOUSE	Gelsolin OS=Mus musculus GN=Gsn PE=1 SV=3
GOGA5_MOUSE	Golgin subfamily A member 5 OS=Mus musculus GN=Golga5 PE=1 SV=2
COPG2_MOUSE	Coatomer subunit gamma-2 OS=Mus musculus GN=Copg2 PE=1 SV=1
ACTN4_MOUSE	Alpha-actinin-4 OS=Mus musculus GN=Actn4 PE=1 SV=1
ACTN1_MOUSE	Alpha-actinin-1 OS=Mus musculus GN=Actn1 PE=1 SV=1
ACTN2_MOUSE	Alpha-actinin-2 OS=Mus musculus GN=Actn2 PE=1 SV=2
AP1G1_MOUSE	AP-1 complex subunit gamma-1 OS=Mus musculus GN=Ap1g1 PE=1 SV=3
SE1L1_MOUSE	Protein sel-1 homolog 1 OS=Mus musculus GN=Sel1l PE=1 SV=2
DHTK1_MOUSE	Probable 2-oxoglutarate dehydrogenase E1 component DHKTD1, mitochondrial OS=Mus musculus GN=Dhtkd1 PE=1 SV=1
SLMAP_MOUSE	Sarcolemmal membrane-associated protein OS=Mus musculus GN=Slmap PE=1 SV=2
HSP7C_MOUSE	Heat shock cognate 71 kDa protein OS=Mus musculus GN=Hspa8 PE=1 SV=1
COPB_MOUSE	Coatomer subunit beta OS=Mus musculus GN=Copb1 PE=1 SV=1
CABYR_MOUSE	Calcium-binding tyrosine phosphorylation-regulated protein OS=Mus musculus GN=Cabyr PE=1 SV=1
ADSV_MOUSE	Adseverin OS=Mus musculus GN=Scin PE=1 SV=3
SAE2_MOUSE	SUMO-activating enzyme subunit 2 OS=Mus musculus GN=Uba2 PE=1 SV=1
EZRI_MOUSE	Ezrin OS=Mus musculus GN=Ezr PE=1 SV=3
XPO2_MOUSE	Exportin-2 OS=Mus musculus GN=Cse1l PE=1 SV=1
ITB2_MOUSE	Integrin beta-2 OS=Mus musculus GN=Itgb2 PE=1 SV=2
AP2A2_MOUSE	AP-2 complex subunit alpha-2 OS=Mus musculus GN=Ap2a2 PE=1 SV=2
PDC6I_MOUSE	Programmed cell death 6-interacting protein OS=Mus musculus GN=Pdcd6ip PE=1 SV=3
VPS35_MOUSE	Vacuolar protein sorting-associated protein 35 OS=Mus musculus GN=Vps35 PE=1 SV=1
PLCD1_MOUSE	1-phosphatidylinositol 4,5-bisphosphate phosphodiesterase delta-1 OS=Mus musculus GN=Plcd1 PE=1 SV=2
IMB1_MOUSE	Importin subunit beta-1 OS=Mus musculus GN=Kpnb1 PE=1 SV=2
ZW10_MOUSE	Centromere/kinetochore protein zw10 homolog OS=Mus musculus GN=Zw10 PE=1 SV=3
STIM1_MOUSE	Stromal interaction molecule 1 OS=Mus musculus GN=Stim1 PE=1 SV=2
TXND2_MOUSE	Thioredoxin domain-containing protein 2 OS=Mus musculus GN=Txndc2 PE=1 SV=1
EF1D_MOUSE	Elongation factor 1-delta OS=Mus musculus GN=Eef1d PE=1 SV=3
STRN3_MOUSE	Striatin-3 OS=Mus musculus GN=Strn3 PE=1 SV=1
TGON2_MOUSE	Trans-Golgi network integral membrane protein 2 OS=Mus musculus GN=Tgoln2 PE=1 SV=1
RAGP1_MOUSE	Ran GTPase-activating protein 1 OS=Mus musculus GN=Rangap1 PE=1 SV=2
CABS1_MOUSE	Calcium-binding and spermatid-specific protein 1 OS=Mus musculus GN=Cabs1 PE=1 SV=1
SFPQ_MOUSE	Splicing factor, proline- and glutamine-rich OS=Mus musculus GN=Sfpq PE=1 SV=1
ILF3_MOUSE	Interleukin enhancer-binding factor 3 OS=Mus musculus GN=Ilf3 PE=1 SV=2
CLGN_MOUSE	Calmegin OS=Mus musculus GN=Clgn PE=1 SV=2
DCAF8_MOUSE	DDB1- and CUL4-associated factor 8 OS=Mus musculus GN=Dcaf8 PE=1 SV=1
ENTP1_MOUSE	Ectonucleoside triphosphate diphosphohydrolase 1 OS=Mus musculus GN=Entpd1 PE=1 SV=1
FUBP2_MOUSE	Far upstream element-binding protein 2 OS=Mus musculus GN=Khsrp PE=1 SV=2
NUP88_MOUSE	Nuclear pore complex protein Nup88 OS=Mus musculus GN=Nup88 PE=1 SV=1
PSA_MOUSE	Puromycin-sensitive aminopeptidase OS=Mus musculus GN=Npepps PE=1 SV=2
PYGB_MOUSE	Glycogen phosphorylase, brain form OS=Mus musculus GN=Pygb PE=1 SV=3
NHLC2_MOUSE	NHL repeat-containing protein 2 OS=Mus musculus GN=Nhlrc2 PE=1 SV=1
STAT3_MOUSE	Signal transducer and activator of transcription 3 OS=Mus musculus GN=Stat3 PE=1 SV=2
FOLH1_MOUSE	Glutamate carboxypeptidase 2 OS=Mus musculus GN=Folh1 PE=1 SV=2
A16A1_MOUSE	Aldehyde dehydrogenase family 16 member A1 OS=Mus musculus GN=Aldh16a1 PE=1 SV=2
NU107_MOUSE	Nuclear pore complex protein Nup107 OS=Mus musculus GN=Nup107 PE=1 SV=1
OSBP1_MOUSE	Oxysterol-binding protein 1 OS=Mus musculus GN=Osbp PE=1 SV=3
PPM1G_MOUSE	Protein phosphatase 1G OS=Mus musculus GN=Ppm1g PE=1 SV=3
F13A_MOUSE	Coagulation factor XIII A chain OS=Mus musculus GN=F13a1 PE=1 SV=3
4F2_MOUSE	4F2 cell-surface antigen heavy chain OS=Mus musculus GN=Slc3a2 PE=1 SV=1
OS9_MOUSE	Protein OS-9 OS=Mus musculus GN=Os9 PE=1 SV=2
ICAL_MOUSE	Calpastatin OS=Mus musculus GN=Cast PE=1 SV=2
K2C71_MOUSE	Keratin, type II cytoskeletal 71 OS=Mus musculus GN=Krt71 PE=1 SV=1
GEPH_MOUSE	Gephyrin OS=Mus musculus GN=Gphn PE=1 SV=2
PDE8A_MOUSE	High affinity cAMP-specific and IBMX-insensitive 3',5'-cyclic phosphodiesterase 8A OS=Mus musculus GN=Pde8a PE=1 SV=1
HOOK1_MOUSE	Protein Hook homolog 1 OS=Mus musculus GN=Hook1 PE=1 SV=2
ACE2_MOUSE	Angiotensin-converting enzyme 2 OS=Mus musculus GN=Ace2 PE=1 SV=1
UFL1_MOUSE	E3 UFM1-protein ligase 1 OS=Mus musculus GN=Ufl1 PE=1 SV=2
UBF1_MOUSE	Nucleolar transcription factor 1 OS=Mus musculus GN=Ubtf PE=1 SV=1
CAPR1_MOUSE	Caprin-1 OS=Mus musculus GN=Caprin1 PE=1 SV=2
NXP20_MOUSE	Protein Noxp20 OS=Mus musculus GN=Fam114a1 PE=1 SV=1
DDX1_MOUSE	ATP-dependent RNA helicase DDX1 OS=Mus musculus GN=Ddx1 PE=1 SV=1
PYGL_MOUSE	Glycogen phosphorylase, liver form OS=Mus musculus GN=Pygl PE=1 SV=4
XRN2_MOUSE	5'-3' exoribonuclease 2 OS=Mus musculus GN=Xrn2 PE=1 SV=1
QSOX1_MOUSE	Sulfhydryl oxidase 1 OS=Mus musculus GN=Qsox1 PE=1 SV=1
FCHO2_MOUSE	F-BAR domain only protein 2 OS=Mus musculus GN=Fcho2 PE=1 SV=1
AOC3_MOUSE	Membrane primary amine oxidase OS=Mus musculus GN=Aoc3 PE=1 SV=3
COG5_MOUSE	Conserved oligomeric Golgi complex subunit 5 OS=Mus musculus GN=Cog5 PE=1 SV=3
CCD96_MOUSE	Coiled-coil domain-containing protein 96 OS=Mus musculus GN=Ccdc96 PE=2 SV=1
HOOK3_MOUSE	Protein Hook homolog 3 OS=Mus musculus GN=Hook3 PE=1 SV=2
QSOX2_MOUSE	Sulfhydryl oxidase 2 OS=Mus musculus GN=Qsox2 PE=1 SV=1
LRGUK_MOUSE	Leucine-rich repeat and guanylate kinase domain-containing protein OS=Mus musculus GN=Lrguk PE=2 SV=1
F91A1_MOUSE	Protein FAM91A1 OS=Mus musculus GN=Fam91a1 PE=1 SV=1
GRPL2_MOUSE	GLIPR1-like protein 2 OS=Mus musculus GN=Glipr1l2 PE=1 SV=1
ARMC3_MOUSE	Armadillo repeat-containing protein 3 OS=Mus musculus GN=Armc3 PE=1 SV=1
DNM1L_MOUSE	Dynamin-1-like protein OS=Mus musculus GN=Dnm1l PE=1 SV=2
RIR1_MOUSE	Ribonucleoside-diphosphate reductase large subunit OS=Mus musculus GN=Rrm1 PE=1 SV=2
PLCD4_MOUSE	1-phosphatidylinositol 4,5-bisphosphate phosphodiesterase delta-4 OS=Mus musculus GN=Plcd4 PE=1 SV=2
EP15R_MOUSE	Epidermal growth factor receptor substrate 15-like 1 OS=Mus musculus GN=Eps15l1 PE=1 SV=3
TLN2_MOUSE	Talin-2 OS=Mus musculus GN=Tln2 PE=1 SV=3
AFG32_MOUSE	AFG3-like protein 2 OS=Mus musculus GN=Afg3l2 PE=1 SV=1
GPR98_MOUSE	G-protein coupled receptor 98 OS=Mus musculus GN=Gpr98 PE=2 SV=1
G6PE_MOUSE	GDH/6PGL endoplasmic bifunctional protein OS=Mus musculus GN=H6pd PE=1 SV=2
AP5B1_MOUSE	AP-5 complex subunit beta-1 OS=Mus musculus GN=Ap5b1 PE=1 SV=1
WWP2_MOUSE	NEDD4-like E3 ubiquitin-protein ligase WWP2 OS=Mus musculus GN=Wwp2 PE=1 SV=1
TAXB1_MOUSE	Tax1-binding protein 1 homolog OS=Mus musculus GN=Tax1bp1 PE=1 SV=2
CSDE1_MOUSE	Cold shock domain-containing protein E1 OS=Mus musculus GN=Csde1 PE=1 SV=1
AL1L2_MOUSE	Mitochondrial 10-formyltetrahydrofolate dehydrogenase OS=Mus musculus GN=Aldh1l2 PE=1 SV=2
CD36_MOUSE	Platelet glycoprotein 4 OS=Mus musculus GN=Cd36 PE=1 SV=2
CBPQ_MOUSE	Carboxypeptidase Q OS=Mus musculus GN=Cpq PE=1 SV=1
DHX15_MOUSE	Pre-mRNA-splicing factor ATP-dependent RNA helicase DHX15 OS=Mus musculus GN=Dhx15 PE=1 SV=2
RANB3_MOUSE	Ran-binding protein 3 OS=Mus musculus GN=Ranbp3 PE=1 SV=2
CD166_MOUSE	CD166 antigen OS=Mus musculus GN=Alcam PE=1 SV=3
ERF3A_MOUSE	Eukaryotic peptide chain release factor GTP-binding subunit ERF3A OS=Mus musculus GN=Gspt1 PE=1 SV=2
PLET1_MOUSE	Placenta-expressed transcript 1 protein OS=Mus musculus GN=Plet1 PE=1 SV=1
DTX3L_MOUSE	E3 ubiquitin-protein ligase DTX3L OS=Mus musculus GN=Dtx3l PE=1 SV=1
PEX6_MOUSE	Peroxisome assembly factor 2 OS=Mus musculus GN=Pex6 PE=1 SV=1
ACD11_MOUSE	Acyl-CoA dehydrogenase family member 11 OS=Mus musculus GN=Acad11 PE=1 SV=2
OGFR_MOUSE	Opioid growth factor receptor OS=Mus musculus GN=Ogfr PE=1 SV=1
RRF2M_MOUSE	Ribosome-releasing factor 2, mitochondrial OS=Mus musculus GN=Gfm2 PE=1 SV=2
LNP_MOUSE	Protein lunapark OS=Mus musculus GN=Lnp PE=1 SV=1
PAF1_MOUSE	RNA polymerase II-associated factor 1 homolog OS=Mus musculus GN=Paf1 PE=1 SV=1
THOC1_MOUSE	THO complex subunit 1 OS=Mus musculus GN=Thoc1 PE=1 SV=1
KY_MOUSE	Kyphoscoliosis peptidase OS=Mus musculus GN=Ky PE=1 SV=1
DP13A_MOUSE	DCC-interacting protein 13-alpha OS=Mus musculus GN=Appl1 PE=1 SV=1
TGFB3_MOUSE	Transforming growth factor beta-3 OS=Mus musculus GN=Tgfb3 PE=2 SV=1
WBP11_MOUSE	WW domain-binding protein 11 OS=Mus musculus GN=Wbp11 PE=1 SV=2
INP5E_MOUSE	72 kDa inositol polyphosphate 5-phosphatase OS=Mus musculus GN=Inpp5e PE=1 SV=1
ALS_MOUSE	Insulin-like growth factor-binding protein complex acid labile subunit OS=Mus musculus GN=Igfals PE=1 SV=1
PACE1_MOUSE	Protein-associating with the carboxyl-terminal domain of ezrin OS=Mus musculus GN=Scyl3 PE=1 SV=3
CB057_MOUSE	Uncharacterized protein C2orf57 homolog OS=Mus musculus PE=2 SV=2
ZCH18_MOUSE	Zinc finger CCCH domain-containing protein 18 OS=Mus musculus GN=Zc3h18 PE=1 SV=1
HRG_MOUSE	Histidine-rich glycoprotein OS=Mus musculus GN=Hrg PE=1 SV=2
TR34A_MOUSE	Tripartite motif-containing protein 34A OS=Mus musculus GN=Trim34a PE=2 SV=2
KAD7_MOUSE	Adenylate kinase 7 OS=Mus musculus GN=Ak7 PE=1 SV=1
EWS_MOUSE	RNA-binding protein EWS OS=Mus musculus GN=Ewsr1 PE=1 SV=2
FAAH1_MOUSE	Fatty-acid amide hydrolase 1 OS=Mus musculus GN=Faah PE=1 SV=1
DYN2_MOUSE	Dynamin-2 OS=Mus musculus GN=Dnm2 PE=1 SV=2
ITFG3_MOUSE	Protein ITFG3 OS=Mus musculus GN=Itfg3 PE=1 SV=1
SENP6_MOUSE	Sentrin-specific protease 6 OS=Mus musculus GN=Senp6 PE=1 SV=3
TTLL4_MOUSE	Tubulin polyglutamylase TTLL4 OS=Mus musculus GN=Ttll4 PE=2 SV=3
PLAK_MOUSE	Junction plakoglobin OS=Mus musculus GN=Jup PE=1 SV=3
MMS19_MOUSE	MMS19 nucleotide excision repair protein homolog OS=Mus musculus GN=Mms19 PE=1 SV=1
CH60_MOUSE	60 kDa heat shock protein, mitochondrial OS=Mus musculus GN=Hspd1 PE=1 SV=1
MIRO2_MOUSE	Mitochondrial Rho GTPase 2 OS=Mus musculus GN=Rhot2 PE=1 SV=1
SYNEM_MOUSE	Synemin OS=Mus musculus GN=Synm PE=1 SV=2
NUP98_MOUSE	Nuclear pore complex protein Nup98-Nup96 OS=Mus musculus GN=Nup98 PE=1 SV=2
UBR5_MOUSE	E3 ubiquitin-protein ligase UBR5 OS=Mus musculus GN=Ubr5 PE=1 SV=2
APBB1_MOUSE	Amyloid beta A4 precursor protein-binding family B member 1 OS=Mus musculus GN=Apbb1 PE=1 SV=3
DMPK_MOUSE	Myotonin-protein kinase OS=Mus musculus GN=Dmpk PE=1 SV=1
BIG2_MOUSE	Brefeldin A-inhibited guanine nucleotide-exchange protein 2 OS=Mus musculus GN=Arfgef2 PE=1 SV=1
PDILT_MOUSE	Protein disulfide-isomerase-like protein of the testis OS=Mus musculus GN=Pdilt PE=1 SV=2
PARM1_MOUSE	Prostate androgen-regulated mucin-like protein 1 homolog OS=Mus musculus GN=Parm1 PE=1 SV=1
NAA15_MOUSE	N-alpha-acetyltransferase 15, NatA auxiliary subunit OS=Mus musculus GN=Naa15 PE=1 SV=1
NIBL1_MOUSE	Niban-like protein 1 OS=Mus musculus GN=Fam129b PE=1 SV=2
GHDC_MOUSE	GH3 domain-containing protein OS=Mus musculus GN=Ghdc PE=2 SV=2
SUN2_MOUSE	SUN domain-containing protein 2 OS=Mus musculus GN=Sun2 PE=1 SV=3
GSTA3_MOUSE	Glutathione S-transferase A3 OS=Mus musculus GN=Gsta3 PE=1 SV=2
CNCG_MOUSE	Retinal cone rhodopsin-sensitive cGMP 3',5'-cyclic phosphodiesterase subunit gamma OS=Mus musculus GN=Pde6h PE=3 SV=2
R51A1_MOUSE	RAD51-associated protein 1 OS=Mus musculus GN=Rad51ap1 PE=1 SV=2
NAV1_MOUSE	Neuron navigator 1 OS=Mus musculus GN=Nav1 PE=1 SV=2
MYO3B_MOUSE	Myosin-IIIb OS=Mus musculus GN=Myo3b PE=2 SV=2
PGS2_MOUSE	Decorin OS=Mus musculus GN=Dcn PE=1 SV=1
TRPC5_MOUSE	Short transient receptor potential channel 5 OS=Mus musculus GN=Trpc5 PE=1 SV=2
UBE4B_MOUSE	Ubiquitin conjugation factor E4 B OS=Mus musculus GN=Ube4b PE=1 SV=3
LARP1_MOUSE	La-related protein 1 OS=Mus musculus GN=Larp1 PE=1 SV=3
HCDH_MOUSE	Hydroxyacyl-coenzyme A dehydrogenase, mitochondrial OS=Mus musculus GN=Hadh PE=1 SV=2
SLIK5_MOUSE	SLIT and NTRK-like protein 5 OS=Mus musculus GN=Slitrk5 PE=2 SV=1
CSKP_MOUSE	Peripheral plasma membrane protein CASK OS=Mus musculus GN=Cask PE=1 SV=2
MTG1_MOUSE	Mitochondrial ribosome-associated GTPase 1 OS=Mus musculus GN=Mtg1 PE=1 SV=2
A1CF_MOUSE	APOBEC1 complementation factor OS=Mus musculus GN=A1cf PE=1 SV=2
TANC2_MOUSE	Protein TANC2 OS=Mus musculus GN=Tanc2 PE=1 SV=1
GPCP1_MOUSE	Glycerophosphocholine phosphodiesterase GPCPD1 OS=Mus musculus GN=Gpcpd1 PE=1 SV=1
RENT1_MOUSE	Regulator of nonsense transcripts 1 OS=Mus musculus GN=Upf1 PE=1 SV=2
ASPP2_MOUSE	Apoptosis-stimulating of p53 protein 2 OS=Mus musculus GN=Tp53bp2 PE=1 SV=3
ABCA4_MOUSE	Retinal-specific ATP-binding cassette transporter OS=Mus musculus GN=Abca4 PE=2 SV=1
RGS3_MOUSE	Regulator of G-protein signaling 3 OS=Mus musculus GN=Rgs3 PE=1 SV=2
NHRF3_MOUSE	Na(+)/H(+) exchange regulatory cofactor NHE-RF3 OS=Mus musculus GN=Pdzk1 PE=1 SV=1
RFX4_MOUSE	Transcription factor RFX4 OS=Mus musculus GN=Rfx4 PE=1 SV=1
FMO2_MOUSE	Dimethylaniline monooxygenase [N-oxide-forming] 2 OS=Mus musculus GN=Fmo2 PE=1 SV=3
LYRIC_MOUSE	Protein LYRIC OS=Mus musculus GN=Mtdh PE=1 SV=1
ARHGJ_MOUSE	Rho guanine nucleotide exchange factor 19 OS=Mus musculus GN=Arhgef19 PE=1 SV=1
TRI36_MOUSE	E3 ubiquitin-protein ligase Trim36 OS=Mus musculus GN=Trim36 PE=1 SV=2
PK3C3_MOUSE	Phosphatidylinositol 3-kinase catalytic subunit type 3 OS=Mus musculus GN=Pik3c3 PE=1 SV=1
ELF2_MOUSE	ETS-related transcription factor Elf-2 OS=Mus musculus GN=Elf2 PE=1 SV=1
RAB9A_MOUSE	Ras-related protein Rab-9A OS=Mus musculus GN=Rab9a PE=1 SV=1
SSRP1_MOUSE	FACT complex subunit SSRP1 OS=Mus musculus GN=Ssrp1 PE=1 SV=2
SPEF2_MOUSE	Sperm flagellar protein 2 OS=Mus musculus GN=Spef2 PE=2 SV=2
CPSF2_MOUSE	Cleavage and polyadenylation specificity factor subunit 2 OS=Mus musculus GN=Cpsf2 PE=1 SV=1
EPT1_MOUSE	Ethanolaminephosphotransferase 1 OS=Mus musculus GN=Ept1 PE=2 SV=3
AGM1_MOUSE	Phosphoacetylglucosamine mutase OS=Mus musculus GN=Pgm3 PE=1 SV=1
PRAX_MOUSE	Periaxin OS=Mus musculus GN=Prx PE=1 SV=1
VAC14_MOUSE	Protein VAC14 homolog OS=Mus musculus GN=Vac14 PE=1 SV=1
XRCC5_MOUSE	X-ray repair cross-complementing protein 5 OS=Mus musculus GN=Xrcc5 PE=1 SV=4
CCD27_MOUSE	Coiled-coil domain-containing protein 27 OS=Mus musculus GN=Ccdc27 PE=2 SV=1
BFSP1_MOUSE	Filensin OS=Mus musculus GN=Bfsp1 PE=2 SV=1
P5CS_MOUSE	Delta-1-pyrroline-5-carboxylate synthase OS=Mus musculus GN=Aldh18a1 PE=1 SV=2
BCAM_MOUSE	Basal cell adhesion molecule OS=Mus musculus GN=Bcam PE=1 SV=1
VIP1_MOUSE	Inositol hexakisphosphate and diphosphoinositol-pentakisphosphate kinase 1 OS=Mus musculus GN=Ppip5k1 PE=1 SV=1
LRC46_MOUSE	Leucine-rich repeat-containing protein 46 OS=Mus musculus GN=Lrrc46 PE=1 SV=2
LUM_MOUSE	Lumican OS=Mus musculus GN=Lum PE=1 SV=2
NLRX1_MOUSE	NLR family member X1 OS=Mus musculus GN=Nlrx1 PE=1 SV=1
TRFL_MOUSE	Lactotransferrin OS=Mus musculus GN=Ltf PE=1 SV=4
RFIP1_MOUSE	Rab11 family-interacting protein 1 OS=Mus musculus GN=Rab11fip1 PE=1 SV=2
TRAP1_MOUSE	Heat shock protein 75 kDa, mitochondrial OS=Mus musculus GN=Trap1 PE=1 SV=1
F16B1_MOUSE	Protein FAM160B1 OS=Mus musculus GN=Fam160b1 PE=1 SV=2
SRC8_MOUSE	Src substrate cortactin OS=Mus musculus GN=Cttn PE=1 SV=2
ITSN2_MOUSE	Intersectin-2 OS=Mus musculus GN=Itsn2 PE=1 SV=2
NBEL2_MOUSE	Neurobeachin-like protein 2 OS=Mus musculus GN=Nbeal2 PE=1 SV=2
CSTN1_MOUSE	Calsyntenin-1 OS=Mus musculus GN=Clstn1 PE=1 SV=1
FAT2_MOUSE	Protocadherin Fat 2 OS=Mus musculus GN=Fat2 PE=1 SV=1
PML_MOUSE	Protein PML OS=Mus musculus GN=Pml PE=1 SV=3
MIO_MOUSE	WD repeat-containing protein mio OS=Mus musculus GN=Mios PE=1 SV=2
RL40_MOUSE	Ubiquitin-60S ribosomal protein L40 OS=Mus musculus GN=Uba52 PE=1 SV=2
INT7_MOUSE	Integrator complex subunit 7 OS=Mus musculus GN=Ints7 PE=1 SV=1
F155A_MOUSE	Transmembrane protein FAM155A OS=Mus musculus GN=Fam155a PE=2 SV=1
SHRM2_MOUSE	Protein Shroom2 OS=Mus musculus GN=Shroom2 PE=1 SV=1
PTN23_MOUSE	Tyrosine-protein phosphatase non-receptor type 23 OS=Mus musculus GN=Ptpn23 PE=1 SV=2
SMAD4_MOUSE	Mothers against decapentaplegic homolog 4 OS=Mus musculus GN=Smad4 PE=1 SV=2
TECT3_MOUSE	Tectonic-3 OS=Mus musculus GN=Tctn3 PE=1 SV=1
NR0B1_MOUSE	Nuclear receptor subfamily 0 group B member 1 OS=Mus musculus GN=Nr0b1 PE=1 SV=1
STAG2_MOUSE	Cohesin subunit SA-2 OS=Mus musculus GN=Stag2 PE=1 SV=3
RN128_MOUSE	E3 ubiquitin-protein ligase RNF128 OS=Mus musculus GN=Rnf128 PE=1 SV=1
CD2AP_MOUSE	CD2-associated protein OS=Mus musculus GN=Cd2ap PE=1 SV=3
LRP1B_MOUSE	Low-density lipoprotein receptor-related protein 1B OS=Mus musculus GN=Lrp1b PE=1 SV=1
TTC28_MOUSE	Tetratricopeptide repeat protein 28 OS=Mus musculus GN=Ttc28 PE=1 SV=3
ZPLD1_MOUSE	Zona pellucida-like domain-containing protein 1 OS=Mus musculus GN=Zpld1 PE=2 SV=1
NSUN2_MOUSE	tRNA (cytosine(34)-C(5))-methyltransferase OS=Mus musculus GN=Nsun2 PE=1 SV=2
FCSD1_MOUSE	F-BAR and double SH3 domains protein 1 OS=Mus musculus GN=Fchsd1 PE=2 SV=1
NFIA_MOUSE	Nuclear factor 1 A-type OS=Mus musculus GN=Nfia PE=1 SV=1
SAC2_MOUSE	Phosphatidylinositide phosphatase SAC2 OS=Mus musculus GN=Inpp5f PE=1 SV=1
SRPRB_MOUSE	Signal recognition particle receptor subunit beta OS=Mus musculus GN=Srprb PE=1 SV=1
ADA19_MOUSE	Disintegrin and metalloproteinase domain-containing protein 19 OS=Mus musculus GN=Adam19 PE=2 SV=2
INT5_MOUSE	Integrator complex subunit 5 OS=Mus musculus GN=Ints5 PE=2 SV=1
OTOG_MOUSE	Otogelin OS=Mus musculus GN=Otog PE=1 SV=2
MSI2H_MOUSE	RNA-binding protein Musashi homolog 2 OS=Mus musculus GN=Msi2 PE=1 SV=1
COQ7_MOUSE	5-demethoxyubiquinone hydroxylase, mitochondrial OS=Mus musculus GN=Coq7 PE=1 SV=3
HIP1_MOUSE	Huntingtin-interacting protein 1 OS=Mus musculus GN=Hip1 PE=1 SV=2
GDPP1_MOUSE	GDP-D-glucose phosphorylase 1 OS=Mus musculus GN=Gdpgp1 PE=1 SV=2
MIB2_MOUSE	E3 ubiquitin-protein ligase MIB2 OS=Mus musculus GN=Mib2 PE=1 SV=2
EPAS1_MOUSE	Endothelial PAS domain-containing protein 1 OS=Mus musculus GN=Epas1 PE=1 SV=2
SCHI1_MOUSE	Schwannomin-interacting protein 1 OS=Mus musculus GN=Schip1 PE=1 SV=2
ENPP5_MOUSE	Ectonucleotide pyrophosphatase/phosphodiesterase family member 5 OS=Mus musculus GN=Enpp5 PE=1 SV=3
UBP15_MOUSE	Ubiquitin carboxyl-terminal hydrolase 15 OS=Mus musculus GN=Usp15 PE=1 SV=1
NDUS1_MOUSE	NADH-ubiquinone oxidoreductase 75 kDa subunit, mitochondrial OS=Mus musculus GN=Ndufs1 PE=1 SV=2
P3C2A_MOUSE	Phosphatidylinositol 4-phosphate 3-kinase C2 domain-containing subunit alpha OS=Mus musculus GN=Pik3c2a PE=1 SV=2
BGAL_MOUSE	Beta-galactosidase OS=Mus musculus GN=Glb1 PE=1 SV=1
REV1_MOUSE	DNA repair protein REV1 OS=Mus musculus GN=Rev1 PE=1 SV=1
COQ6_MOUSE	Ubiquinone biosynthesis monooxygenase COQ6, mitochondrial OS=Mus musculus GN=Coq6 PE=1 SV=3
NEDD8_MOUSE	NEDD8 OS=Mus musculus GN=Nedd8 PE=1 SV=2
CMTR1_MOUSE	Cap-specific mRNA (nucleoside-2'-O-)-methyltransferase 1 OS=Mus musculus GN=Cmtr1 PE=1 SV=1
STS_MOUSE	Steryl-sulfatase OS=Mus musculus GN=Sts PE=1 SV=1
KIT_MOUSE	Mast/stem cell growth factor receptor Kit OS=Mus musculus GN=Kit PE=1 SV=3
PIPNA_MOUSE	Phosphatidylinositol transfer protein alpha isoform OS=Mus musculus GN=Pitpna PE=1 SV=2
HS71A_MOUSE	Heat shock 70 kDa protein 1A OS=Mus musculus GN=Hspa1a PE=1 SV=2
LMNB2_MOUSE	Lamin-B2 OS=Mus musculus GN=Lmnb2 PE=1 SV=2
ANXA6_MOUSE	Annexin A6 OS=Mus musculus GN=Anxa6 PE=1 SV=3
ACSL6_MOUSE	Long-chain-fatty-acid--CoA ligase 6 OS=Mus musculus GN=Acsl6 PE=1 SV=1
DPP3_MOUSE	Dipeptidyl peptidase 3 OS=Mus musculus GN=Dpp3 PE=1 SV=2
PIGS_MOUSE	GPI transamidase component PIG-S OS=Mus musculus GN=Pigs PE=1 SV=3
AL4A1_MOUSE	Delta-1-pyrroline-5-carboxylate dehydrogenase, mitochondrial OS=Mus musculus GN=Aldh4a1 PE=1 SV=3
NCPR_MOUSE	NADPH--cytochrome P450 reductase OS=Mus musculus GN=Por PE=1 SV=2
RADI_MOUSE	Radixin OS=Mus musculus GN=Rdx PE=1 SV=3
UBQL1_MOUSE	Ubiquilin-1 OS=Mus musculus GN=Ubqln1 PE=1 SV=1
UBQL2_MOUSE	Ubiquilin-2 OS=Mus musculus GN=Ubqln2 PE=1 SV=2
UBQL4_MOUSE	Ubiquilin-4 OS=Mus musculus GN=Ubqln4 PE=1 SV=1
DPYL2_MOUSE	Dihydropyrimidinase-related protein 2 OS=Mus musculus GN=Dpysl2 PE=1 SV=2
TCPG_MOUSE	T-complex protein 1 subunit gamma OS=Mus musculus GN=Cct3 PE=1 SV=1
MUTA_MOUSE	Methylmalonyl-CoA mutase, mitochondrial OS=Mus musculus GN=Mut PE=1 SV=2
PGM1_MOUSE	Phosphoglucomutase-1 OS=Mus musculus GN=Pgm1 PE=1 SV=4
PROD_MOUSE	Proline dehydrogenase 1, mitochondrial OS=Mus musculus GN=Prodh PE=1 SV=2
CPSF6_MOUSE	Cleavage and polyadenylation specificity factor subunit 6 OS=Mus musculus GN=Cpsf6 PE=1 SV=1
TRFE_MOUSE	Serotransferrin OS=Mus musculus GN=Tf PE=1 SV=1
LKHA4_MOUSE	Leukotriene A-4 hydrolase OS=Mus musculus GN=Lta4h PE=1 SV=4
PLST_MOUSE	Plastin-3 OS=Mus musculus GN=Pls3 PE=1 SV=3
PLSL_MOUSE	Plastin-2 OS=Mus musculus GN=Lcp1 PE=1 SV=4
THNS1_MOUSE	Threonine synthase-like 1 OS=Mus musculus GN=Thnsl1 PE=1 SV=1
PCKGM_MOUSE	Phosphoenolpyruvate carboxykinase [GTP], mitochondrial OS=Mus musculus GN=Pck2 PE=1 SV=1
HNRPL_MOUSE	Heterogeneous nuclear ribonucleoprotein L OS=Mus musculus GN=Hnrnpl PE=1 SV=2
MECP2_MOUSE	Methyl-CpG-binding protein 2 OS=Mus musculus GN=Mecp2 PE=1 SV=1
PEX14_MOUSE	Peroxisomal membrane protein PEX14 OS=Mus musculus GN=Pex14 PE=1 SV=1
GALT2_MOUSE	Polypeptide N-acetylgalactosaminyltransferase 2 OS=Mus musculus GN=Galnt2 PE=1 SV=1
MARCS_MOUSE	Myristoylated alanine-rich C-kinase substrate OS=Mus musculus GN=Marcks PE=1 SV=2
MAOM_MOUSE	NAD-dependent malic enzyme, mitochondrial OS=Mus musculus GN=Me2 PE=1 SV=1
VATA_MOUSE	V-type proton ATPase catalytic subunit A OS=Mus musculus GN=Atp6v1a PE=1 SV=2
GSH1_MOUSE	Glutamate--cysteine ligase catalytic subunit OS=Mus musculus GN=Gclc PE=1 SV=4
CK5P3_MOUSE	CDK5 regulatory subunit-associated protein 3 OS=Mus musculus GN=Cdk5rap3 PE=1 SV=1
HBB2_MOUSE	Hemoglobin subunit beta-2 OS=Mus musculus GN=Hbb-b2 PE=1 SV=2
ACADV_MOUSE	Very long-chain specific acyl-CoA dehydrogenase, mitochondrial OS=Mus musculus GN=Acadvl PE=1 SV=3
SC23B_MOUSE	Protein transport protein Sec23B OS=Mus musculus GN=Sec23b PE=1 SV=1
DNPEP_MOUSE	Aspartyl aminopeptidase OS=Mus musculus GN=Dnpep PE=1 SV=2
LIPE_MOUSE	Endothelial lipase OS=Mus musculus GN=Lipg PE=2 SV=3
K2013_MOUSE	Uncharacterized protein KIAA2013 OS=Mus musculus GN=Kiaa2013 PE=1 SV=1
UBXN4_MOUSE	UBX domain-containing protein 4 OS=Mus musculus GN=Ubxn4 PE=1 SV=1
FBX7_MOUSE	F-box only protein 7 OS=Mus musculus GN=Fbxo7 PE=1 SV=2
CASP_MOUSE	Protein CASP OS=Mus musculus GN=Cux1 PE=1 SV=2
HNRPM_MOUSE	Heterogeneous nuclear ribonucleoprotein M OS=Mus musculus GN=Hnrnpm PE=1 SV=3
SYG_MOUSE	Glycine--tRNA ligase OS=Mus musculus GN=Gars PE=1 SV=1
EPN1_MOUSE	Epsin-1 OS=Mus musculus GN=Epn1 PE=1 SV=3
ETFD_MOUSE	Electron transfer flavoprotein-ubiquinone oxidoreductase, mitochondrial OS=Mus musculus GN=Etfdh PE=1 SV=1
CC151_MOUSE	Coiled-coil domain-containing protein 151 OS=Mus musculus GN=Ccdc151 PE=2 SV=1
AMPB_MOUSE	Aminopeptidase B OS=Mus musculus GN=Rnpep PE=1 SV=2
TOM70_MOUSE	Mitochondrial import receptor subunit TOM70 OS=Mus musculus GN=Tomm70a PE=1 SV=2
SF3A2_MOUSE	Splicing factor 3A subunit 2 OS=Mus musculus GN=Sf3a2 PE=1 SV=2
ZN185_MOUSE	Zinc finger protein 185 OS=Mus musculus GN=Znf185 PE=1 SV=1
NPL4_MOUSE	Nuclear protein localization protein 4 homolog OS=Mus musculus GN=Nploc4 PE=1 SV=3
VTNC_MOUSE	Vitronectin OS=Mus musculus GN=Vtn PE=1 SV=2
TXND3_MOUSE	Thioredoxin domain-containing protein 3 OS=Mus musculus GN=Nme8 PE=2 SV=1
BTD_MOUSE	Biotinidase OS=Mus musculus GN=Btd PE=1 SV=2
CLUS_MOUSE	Clusterin OS=Mus musculus GN=Clu PE=1 SV=1
FUBP1_MOUSE	Far upstream element-binding protein 1 OS=Mus musculus GN=Fubp1 PE=1 SV=1
NOP56_MOUSE	Nucleolar protein 56 OS=Mus musculus GN=Nop56 PE=1 SV=2
5NTD_MOUSE	5'-nucleotidase OS=Mus musculus GN=Nt5e PE=1 SV=2
CKAP4_MOUSE	Cytoskeleton-associated protein 4 OS=Mus musculus GN=Ckap4 PE=1 SV=2
GOLM1_MOUSE	Golgi membrane protein 1 OS=Mus musculus GN=Golm1 PE=1 SV=2
SYK_MOUSE	Lysine--tRNA ligase OS=Mus musculus GN=Kars PE=1 SV=1
LRC47_MOUSE	Leucine-rich repeat-containing protein 47 OS=Mus musculus GN=Lrrc47 PE=1 SV=1
PUR9_MOUSE	Bifunctional purine biosynthesis protein PURH OS=Mus musculus GN=Atic PE=1 SV=2
SNX1_MOUSE	Sorting nexin-1 OS=Mus musculus GN=Snx1 PE=1 SV=1
GUAA_MOUSE	GMP synthase [glutamine-hydrolyzing] OS=Mus musculus GN=Gmps PE=1 SV=2
PYRG1_MOUSE	CTP synthase 1 OS=Mus musculus GN=Ctps1 PE=1 SV=2
SNX2_MOUSE	Sorting nexin-2 OS=Mus musculus GN=Snx2 PE=1 SV=2
CC183_MOUSE	Coiled-coil domain-containing protein 183 OS=Mus musculus GN=Ccdc183 PE=2 SV=1
CPNE5_MOUSE	Copine-5 OS=Mus musculus GN=Cpne5 PE=1 SV=1
SAMH1_MOUSE	Deoxynucleoside triphosphate triphosphohydrolase SAMHD1 OS=Mus musculus GN=Samhd1 PE=1 SV=2
NEUL_MOUSE	Neurolysin, mitochondrial OS=Mus musculus GN=Nln PE=1 SV=1
ENAH_MOUSE	Protein enabled homolog OS=Mus musculus GN=Enah PE=1 SV=2
NUB1_MOUSE	NEDD8 ultimate buster 1 OS=Mus musculus GN=Nub1 PE=1 SV=2
STK39_MOUSE	STE20/SPS1-related proline-alanine-rich protein kinase OS=Mus musculus GN=Stk39 PE=1 SV=1
CTND1_MOUSE	Catenin delta-1 OS=Mus musculus GN=Ctnnd1 PE=1 SV=2
5NT1B_MOUSE	Cytosolic 5'-nucleotidase 1B OS=Mus musculus GN=Nt5c1b PE=2 SV=2
ETFA_MOUSE	Electron transfer flavoprotein subunit alpha, mitochondrial OS=Mus musculus GN=Etfa PE=1 SV=2
SYCC_MOUSE	Cysteine--tRNA ligase, cytoplasmic OS=Mus musculus GN=Cars PE=1 SV=2
SCFD1_MOUSE	Sec1 family domain-containing protein 1 OS=Mus musculus GN=Scfd1 PE=1 SV=1
EIF3L_MOUSE	Eukaryotic translation initiation factor 3 subunit L OS=Mus musculus GN=Eif3l PE=1 SV=1
ENO4_MOUSE	Enolase-like protein ENO4 OS=Mus musculus GN=Eno4 PE=1 SV=2
B2L13_MOUSE	Bcl-2-like protein 13 OS=Mus musculus GN=Bcl2l13 PE=1 SV=2
PPBT_MOUSE	Alkaline phosphatase, tissue-nonspecific isozyme OS=Mus musculus GN=Alpl PE=1 SV=2
STIP1_MOUSE	Stress-induced-phosphoprotein 1 OS=Mus musculus GN=Stip1 PE=1 SV=1
ACS2L_MOUSE	Acetyl-coenzyme A synthetase 2-like, mitochondrial OS=Mus musculus GN=Acss1 PE=1 SV=1
G3BP2_MOUSE	Ras GTPase-activating protein-binding protein 2 OS=Mus musculus GN=G3bp2 PE=1 SV=2
TR150_MOUSE	Thyroid hormone receptor-associated protein 3 OS=Mus musculus GN=Thrap3 PE=1 SV=1
EFR3A_MOUSE	Protein EFR3 homolog A OS=Mus musculus GN=Efr3a PE=1 SV=1
H2B1P_MOUSE	Histone H2B type 1-P OS=Mus musculus GN=Hist1h2bp PE=1 SV=3
IF2H_MOUSE	Eukaryotic translation initiation factor 2 subunit 3, Y-linked OS=Mus musculus GN=Eif2s3y PE=1 SV=2
CCD63_MOUSE	Coiled-coil domain-containing protein 63 OS=Mus musculus GN=Ccdc63 PE=2 SV=2
COR1B_MOUSE	Coronin-1B OS=Mus musculus GN=Coro1b PE=1 SV=1
HDAC2_MOUSE	Histone deacetylase 2 OS=Mus musculus GN=Hdac2 PE=1 SV=1
MA1A2_MOUSE	Mannosyl-oligosaccharide 1,2-alpha-mannosidase IB OS=Mus musculus GN=Man1a2 PE=1 SV=1
THOC5_MOUSE	THO complex subunit 5 homolog OS=Mus musculus GN=Thoc5 PE=1 SV=2
RU17_MOUSE	U1 small nuclear ribonucleoprotein 70 kDa OS=Mus musculus GN=Snrnp70 PE=1 SV=2
SNUT2_MOUSE	U4/U6.U5 tri-snRNP-associated protein 2 OS=Mus musculus GN=Usp39 PE=1 SV=2
HMGN5_MOUSE	High mobility group nucleosome-binding domain-containing protein 5 OS=Mus musculus GN=Hmgn5 PE=1 SV=2
HEMO_MOUSE	Hemopexin OS=Mus musculus GN=Hpx PE=1 SV=2
PICAL_MOUSE	Phosphatidylinositol-binding clathrin assembly protein OS=Mus musculus GN=Picalm PE=1 SV=1
SF01_MOUSE	Splicing factor 1 OS=Mus musculus GN=Sf1 PE=1 SV=6
HIG1A_MOUSE	HIG1 domain family member 1A, mitochondrial OS=Mus musculus GN=Higd1a PE=1 SV=1
PSIP1_MOUSE	PC4 and SFRS1-interacting protein OS=Mus musculus GN=Psip1 PE=1 SV=1
TBC15_MOUSE	TBC1 domain family member 15 OS=Mus musculus GN=Tbc1d15 PE=1 SV=1
CJ076_MOUSE	UPF0668 protein C10orf76 homolog OS=Mus musculus PE=1 SV=2
MIEAP_MOUSE	Mitochondria-eating protein OS=Mus musculus GN=Spata18 PE=1 SV=2
TTC25_MOUSE	Tetratricopeptide repeat protein 25 OS=Mus musculus GN=Ttc25 PE=1 SV=3
TXIP1_MOUSE	Translin-associated factor X-interacting protein 1 OS=Mus musculus GN=Tsnaxip1 PE=1 SV=2
TBD2B_MOUSE	TBC1 domain family member 2B OS=Mus musculus GN=Tbc1d2b PE=1 SV=2
TRXR3_MOUSE	Thioredoxin reductase 3 OS=Mus musculus GN=Txnrd3 PE=1 SV=3
MSPD2_MOUSE	Motile sperm domain-containing protein 2 OS=Mus musculus GN=Mospd2 PE=1 SV=2
PHAR1_MOUSE	Phosphatase and actin regulator 1 OS=Mus musculus GN=Phactr1 PE=1 SV=1
CAN2_MOUSE	Calpain-2 catalytic subunit OS=Mus musculus GN=Capn2 PE=1 SV=4
PTCD3_MOUSE	Pentatricopeptide repeat domain-containing protein 3, mitochondrial OS=Mus musculus GN=Ptcd3 PE=1 SV=2
FA73B_MOUSE	Protein FAM73B OS=Mus musculus GN=Fam73b PE=1 SV=1
NTKL_MOUSE	N-terminal kinase-like protein OS=Mus musculus GN=Scyl1 PE=1 SV=1
SRPR_MOUSE	Signal recognition particle receptor subunit alpha OS=Mus musculus GN=Srpr PE=1 SV=1
TSKS_MOUSE	Testis-specific serine kinase substrate OS=Mus musculus GN=Tsks PE=1 SV=4
NP1L1_MOUSE	Nucleosome assembly protein 1-like 1 OS=Mus musculus GN=Nap1l1 PE=1 SV=2
TREA_MOUSE	Trehalase OS=Mus musculus GN=Treh PE=1 SV=1
G3BP1_MOUSE	Ras GTPase-activating protein-binding protein 1 OS=Mus musculus GN=G3bp1 PE=1 SV=1
HDAC1_MOUSE	Histone deacetylase 1 OS=Mus musculus GN=Hdac1 PE=1 SV=1
FKBP9_MOUSE	Peptidyl-prolyl cis-trans isomerase FKBP9 OS=Mus musculus GN=Fkbp9 PE=1 SV=1
HP1B3_MOUSE	Heterochromatin protein 1-binding protein 3 OS=Mus musculus GN=Hp1bp3 PE=1 SV=1
SYNC_MOUSE	Asparagine--tRNA ligase, cytoplasmic OS=Mus musculus GN=Nars PE=1 SV=2
PDE12_MOUSE	2',5'-phosphodiesterase 12 OS=Mus musculus GN=Pde12 PE=1 SV=2
WDR26_MOUSE	WD repeat-containing protein 26 OS=Mus musculus GN=Wdr26 PE=1 SV=3
KAT5_MOUSE	Histone acetyltransferase KAT5 OS=Mus musculus GN=Kat5 PE=1 SV=2
E41L2_MOUSE	Band 4.1-like protein 2 OS=Mus musculus GN=Epb41l2 PE=1 SV=2
MPIP2_MOUSE	M-phase inducer phosphatase 2 OS=Mus musculus GN=Cdc25b PE=1 SV=1
C11B2_MOUSE	Cytochrome P450 11B2, mitochondrial OS=Mus musculus GN=Cyp11b2 PE=2 SV=3
MYPT1_MOUSE	Protein phosphatase 1 regulatory subunit 12A OS=Mus musculus GN=Ppp1r12a PE=1 SV=2
LG3BP_MOUSE	Galectin-3-binding protein OS=Mus musculus GN=Lgals3bp PE=1 SV=1
OPTN_MOUSE	Optineurin OS=Mus musculus GN=Optn PE=1 SV=1
MD1L1_MOUSE	Mitotic spindle assembly checkpoint protein MAD1 OS=Mus musculus GN=Mad1l1 PE=1 SV=1
PGM2_MOUSE	Phosphoglucomutase-2 OS=Mus musculus GN=Pgm2 PE=1 SV=1
LRC48_MOUSE	Leucine-rich repeat-containing protein 48 OS=Mus musculus GN=Lrrc48 PE=1 SV=1
PCLO_MOUSE	Protein piccolo OS=Mus musculus GN=Pclo PE=1 SV=4
CAN1_MOUSE	Calpain-1 catalytic subunit OS=Mus musculus GN=Capn1 PE=1 SV=1
PP4R4_MOUSE	Serine/threonine-protein phosphatase 4 regulatory subunit 4 OS=Mus musculus GN=Ppp4r4 PE=1 SV=2
MTA2_MOUSE	Metastasis-associated protein MTA2 OS=Mus musculus GN=Mta2 PE=1 SV=1
THADA_MOUSE	Thyroid adenoma-associated protein homolog OS=Mus musculus GN=Thada PE=1 SV=1
ASPC1_MOUSE	Tether containing UBX domain for GLUT4 OS=Mus musculus GN=Aspscr1 PE=1 SV=1
OTU7B_MOUSE	OTU domain-containing protein 7B OS=Mus musculus GN=Otud7b PE=1 SV=1
RIPK3_MOUSE	Receptor-interacting serine/threonine-protein kinase 3 OS=Mus musculus GN=Ripk3 PE=1 SV=2
DHB5_MOUSE	Estradiol 17 beta-dehydrogenase 5 OS=Mus musculus GN=Akr1c6 PE=1 SV=1
CXL11_MOUSE	C-X-C motif chemokine 11 OS=Mus musculus GN=Cxcl11 PE=3 SV=1
TNS2_MOUSE	Tensin-2 OS=Mus musculus GN=Tns2 PE=1 SV=1
PA24A_MOUSE	Cytosolic phospholipase A2 OS=Mus musculus GN=Pla2g4a PE=1 SV=1
NSF_MOUSE	Vesicle-fusing ATPase OS=Mus musculus GN=Nsf PE=1 SV=2
I20L2_MOUSE	Interferon-stimulated 20 kDa exonuclease-like 2 OS=Mus musculus GN=Isg20l2 PE=1 SV=2
MA1B1_MOUSE	Endoplasmic reticulum mannosyl-oligosaccharide 1,2-alpha-mannosidase OS=Mus musculus GN=Man1b1 PE=1 SV=1
H1FNT_MOUSE	Testis-specific H1 histone OS=Mus musculus GN=H1fnt PE=2 SV=2
SAHH2_MOUSE	Putative adenosylhomocysteinase 2 OS=Mus musculus GN=Ahcyl1 PE=1 SV=1
PREX2_MOUSE	Phosphatidylinositol 3,4,5-trisphosphate-dependent Rac exchanger 2 protein OS=Mus musculus GN=Prex2 PE=1 SV=2
CAN11_MOUSE	Calpain-11 OS=Mus musculus GN=Capn11 PE=1 SV=1
SYRC_MOUSE	Arginine--tRNA ligase, cytoplasmic OS=Mus musculus GN=Rars PE=1 SV=2
CBPA5_MOUSE	Carboxypeptidase A5 OS=Mus musculus GN=Cpa5 PE=2 SV=1
EST1C_MOUSE	Carboxylesterase 1C OS=Mus musculus GN=Ces1c PE=1 SV=4
RN135_MOUSE	E3 ubiquitin-protein ligase RNF135 OS=Mus musculus GN=Rnf135 PE=2 SV=1
PMGT2_MOUSE	Protein O-linked-mannose beta-1,4-N-acetylglucosaminyltransferase 2 OS=Mus musculus GN=Pomgnt2 PE=1 SV=1
CXCR5_MOUSE	C-X-C chemokine receptor type 5 OS=Mus musculus GN=Cxcr5 PE=1 SV=2
STAU1_MOUSE	Double-stranded RNA-binding protein Staufen homolog 1 OS=Mus musculus GN=Stau1 PE=1 SV=1
CAN5_MOUSE	Calpain-5 OS=Mus musculus GN=Capn5 PE=1 SV=1
MUS81_MOUSE	Crossover junction endonuclease MUS81 OS=Mus musculus GN=Mus81 PE=1 SV=2
KLC1_MOUSE	Kinesin light chain 1 OS=Mus musculus GN=Klc1 PE=1 SV=3
ARRB1_MOUSE	Beta-arrestin-1 OS=Mus musculus GN=Arrb1 PE=1 SV=1
RAD18_MOUSE	E3 ubiquitin-protein ligase RAD18 OS=Mus musculus GN=Rad18 PE=1 SV=2
RF1M_MOUSE	Peptide chain release factor 1, mitochondrial OS=Mus musculus GN=Mtrf1 PE=2 SV=1
AGAP2_MOUSE	Arf-GAP with GTPase, ANK repeat and PH domain-containing protein 2 OS=Mus musculus GN=Agap2 PE=1 SV=1
IQCE_MOUSE	IQ domain-containing protein E OS=Mus musculus GN=Iqce PE=1 SV=1
RRP1_MOUSE	Ribosomal RNA processing protein 1 homolog A OS=Mus musculus GN=Rrp1 PE=1 SV=2
RPR1A_MOUSE	Regulation of nuclear pre-mRNA domain-containing protein 1A OS=Mus musculus GN=Rprd1a PE=1 SV=1
ANR27_MOUSE	Ankyrin repeat domain-containing protein 27 OS=Mus musculus GN=Ankrd27 PE=1 SV=2
DOPO_MOUSE	Dopamine beta-hydroxylase OS=Mus musculus GN=Dbh PE=2 SV=2
RNF13_MOUSE	E3 ubiquitin-protein ligase RNF13 OS=Mus musculus GN=Rnf13 PE=1 SV=2
PRS33_MOUSE	Serine protease 33 OS=Mus musculus GN=Prss33 PE=2 SV=1
GFI1_MOUSE	Zinc finger protein Gfi-1 OS=Mus musculus GN=Gfi1 PE=1 SV=2
ESYT3_MOUSE	Extended synaptotagmin-3 OS=Mus musculus GN=Esyt3 PE=2 SV=2
GGA2_MOUSE	ADP-ribosylation factor-binding protein GGA2 OS=Mus musculus GN=Gga2 PE=1 SV=1
BTG4_MOUSE	Protein BTG4 OS=Mus musculus GN=Btg4 PE=2 SV=2
EMAL5_MOUSE	Echinoderm microtubule-associated protein-like 5 OS=Mus musculus GN=Eml5 PE=2 SV=2
WDR61_MOUSE	WD repeat-containing protein 61 OS=Mus musculus GN=Wdr61 PE=1 SV=1
HEXA_MOUSE	Beta-hexosaminidase subunit alpha OS=Mus musculus GN=Hexa PE=1 SV=2
CEP95_MOUSE	Centrosomal protein of 95 kDa OS=Mus musculus GN=Cep95 PE=1 SV=2
PK3CA_MOUSE	Phosphatidylinositol 4,5-bisphosphate 3-kinase catalytic subunit alpha isoform OS=Mus musculus GN=Pik3ca PE=1 SV=2
PCD19_MOUSE	Protocadherin-19 OS=Mus musculus GN=Pcdh19 PE=1 SV=3
ABCF3_MOUSE	ATP-binding cassette sub-family F member 3 OS=Mus musculus GN=Abcf3 PE=1 SV=1
AT2C2_MOUSE	Calcium-transporting ATPase type 2C member 2 OS=Mus musculus GN=Atp2c2 PE=2 SV=1
HEM2_MOUSE	Delta-aminolevulinic acid dehydratase OS=Mus musculus GN=Alad PE=1 SV=1
GIT1_MOUSE	ARF GTPase-activating protein GIT1 OS=Mus musculus GN=Git1 PE=1 SV=1
AP3B1_MOUSE	AP-3 complex subunit beta-1 OS=Mus musculus GN=Ap3b1 PE=1 SV=2
SCG2_MOUSE	Secretogranin-2 OS=Mus musculus GN=Scg2 PE=1 SV=1
XPF_MOUSE	DNA repair endonuclease XPF OS=Mus musculus GN=Ercc4 PE=1 SV=3
COBA1_MOUSE	Collagen alpha-1(XI) chain OS=Mus musculus GN=Col11a1 PE=1 SV=2
ATS2_MOUSE	A disintegrin and metalloproteinase with thrombospondin motifs 2 OS=Mus musculus GN=Adamts2 PE=1 SV=2
GLMN_MOUSE	Glomulin OS=Mus musculus GN=Glmn PE=1 SV=1
TOIP1_MOUSE	Torsin-1A-interacting protein 1 OS=Mus musculus GN=Tor1aip1 PE=1 SV=3
SELB_MOUSE	Selenocysteine-specific elongation factor OS=Mus musculus GN=Eefsec PE=1 SV=2
MCM4_MOUSE	DNA replication licensing factor MCM4 OS=Mus musculus GN=Mcm4 PE=1 SV=1
NO66_MOUSE	Bifunctional lysine-specific demethylase and histidyl-hydroxylase NO66 OS=Mus musculus GN=No66 PE=1 SV=2
SMAL1_MOUSE	SWI/SNF-related matrix-associated actin-dependent regulator of chromatin subfamily A-like protein 1 OS=Mus musculus GN=Smarcal1 PE=1 SV=1
GLT10_MOUSE	Polypeptide N-acetylgalactosaminyltransferase 10 OS=Mus musculus GN=Galnt10 PE=2 SV=1
ZEP3_MOUSE	Transcription factor HIVEP3 OS=Mus musculus GN=Hivep3 PE=1 SV=1
TIGD2_MOUSE	Tigger transposable element-derived protein 2 OS=Mus musculus GN=Tigd2 PE=2 SV=1
RGPA1_MOUSE	Ral GTPase-activating protein subunit alpha-1 OS=Mus musculus GN=Ralgapa1 PE=1 SV=1
GNPAT_MOUSE	Dihydroxyacetone phosphate acyltransferase OS=Mus musculus GN=Gnpat PE=1 SV=1
STAP2_MOUSE	Signal-transducing adaptor protein 2 OS=Mus musculus GN=Stap2 PE=1 SV=1
TSYL2_MOUSE	Testis-specific Y-encoded-like protein 2 OS=Mus musculus GN=Tspyl2 PE=1 SV=1
LMOD1_MOUSE	Leiomodin-1 OS=Mus musculus GN=Lmod1 PE=2 SV=1
P2Y12_MOUSE	P2Y purinoceptor 12 OS=Mus musculus GN=P2ry12 PE=1 SV=1
SC24A_MOUSE	Protein transport protein Sec24A OS=Mus musculus GN=Sec24a PE=1 SV=1
GCNT3_MOUSE	Beta-1,3-galactosyl-O-glycosyl-glycoprotein beta-1,6-N-acetylglucosaminyltransferase 3 OS=Mus musculus GN=Gcnt3 PE=2 SV=2
B4GN1_MOUSE	Beta-1,4 N-acetylgalactosaminyltransferase 1 OS=Mus musculus GN=B4galnt1 PE=1 SV=1
PLXA1_MOUSE	Plexin-A1 OS=Mus musculus GN=Plxna1 PE=1 SV=1
M4K1_MOUSE	Mitogen-activated protein kinase kinase kinase kinase 1 OS=Mus musculus GN=Map4k1 PE=1 SV=1
ARRD3_MOUSE	Arrestin domain-containing protein 3 OS=Mus musculus GN=Arrdc3 PE=2 SV=1
SENP5_MOUSE	Sentrin-specific protease 5 OS=Mus musculus GN=Senp5 PE=2 SV=1
ACAD9_MOUSE	Acyl-CoA dehydrogenase family member 9, mitochondrial OS=Mus musculus GN=Acad9 PE=1 SV=2
ENTP2_MOUSE	Ectonucleoside triphosphate diphosphohydrolase 2 OS=Mus musculus GN=Entpd2 PE=1 SV=2
S35E4_MOUSE	Solute carrier family 35 member E4 OS=Mus musculus GN=Slc35e4 PE=2 SV=2
SARAF_MOUSE	Store-operated calcium entry-associated regulatory factor OS=Mus musculus GN=Saraf PE=1 SV=2
AKTIP_MOUSE	AKT-interacting protein OS=Mus musculus GN=Aktip PE=1 SV=1
RHG20_MOUSE	Rho GTPase-activating protein 20 OS=Mus musculus GN=Arhgap20 PE=1 SV=1
DACT3_MOUSE	Dapper homolog 3 OS=Mus musculus GN=Dact3 PE=1 SV=1
DPCR1_MOUSE	Diffuse panbronchiolitis critical region protein 1 homolog OS=Mus musculus GN=Dpcr1 PE=2 SV=1
CNBP_MOUSE	Cellular nucleic acid-binding protein OS=Mus musculus GN=Cnbp PE=1 SV=2
UBP36_MOUSE	Ubiquitin carboxyl-terminal hydrolase 36 OS=Mus musculus GN=Usp36 PE=1 SV=1
BMP5_MOUSE	Bone morphogenetic protein 5 OS=Mus musculus GN=Bmp5 PE=2 SV=1
GDF5_MOUSE	Growth/differentiation factor 5 OS=Mus musculus GN=Gdf5 PE=1 SV=2
IIGP1_MOUSE	Interferon-inducible GTPase 1 OS=Mus musculus GN=Iigp1 PE=1 SV=2
PSPC1_MOUSE	Paraspeckle component 1 OS=Mus musculus GN=Pspc1 PE=1 SV=1
TM1L2_MOUSE	TOM1-like protein 2 OS=Mus musculus GN=Tom1l2 PE=1 SV=1
ACBD5_MOUSE	Acyl-CoA-binding domain-containing protein 5 OS=Mus musculus GN=Acbd5 PE=1 SV=1
PLCZ1_MOUSE	1-phosphatidylinositol 4,5-bisphosphate phosphodiesterase zeta-1 OS=Mus musculus GN=Plcz1 PE=1 SV=1
AT8B2_MOUSE	Phospholipid-transporting ATPase ID OS=Mus musculus GN=Atp8b2 PE=2 SV=2
ZHX1_MOUSE	Zinc fingers and homeoboxes protein 1 OS=Mus musculus GN=Zhx1 PE=1 SV=2
RM19_MOUSE	39S ribosomal protein L19, mitochondrial OS=Mus musculus GN=Mrpl19 PE=1 SV=1
KCRM_MOUSE	Creatine kinase M-type OS=Mus musculus GN=Ckm PE=1 SV=1
PP1A_MOUSE	Serine/threonine-protein phosphatase PP1-alpha catalytic subunit OS=Mus musculus GN=Ppp1ca PE=1 SV=1
DHX32_MOUSE	Putative pre-mRNA-splicing factor ATP-dependent RNA helicase DHX32 OS=Mus musculus GN=Dhx32 PE=1 SV=2
MTG16_MOUSE	Protein CBFA2T3 OS=Mus musculus GN=Cbfa2t3 PE=1 SV=2
BRDT_MOUSE	Bromodomain testis-specific protein OS=Mus musculus GN=Brdt PE=1 SV=3
UAP1L_MOUSE	UDP-N-acetylhexosamine pyrophosphorylase-like protein 1 OS=Mus musculus GN=Uap1l1 PE=1 SV=1
COCH_MOUSE	Cochlin OS=Mus musculus GN=Coch PE=1 SV=2
ESRP1_MOUSE	Epithelial splicing regulatory protein 1 OS=Mus musculus GN=Esrp1 PE=1 SV=2
FGD5_MOUSE	FYVE, RhoGEF and PH domain-containing protein 5 OS=Mus musculus GN=Fgd5 PE=1 SV=2
MSLN_MOUSE	Mesothelin OS=Mus musculus GN=Msln PE=1 SV=1
KLH42_MOUSE	Kelch-like protein 42 OS=Mus musculus GN=Klhl42 PE=2 SV=1
SMN_MOUSE	Survival motor neuron protein OS=Mus musculus GN=Smn1 PE=1 SV=1
SCO2B_MOUSE	Succinyl-CoA:3-ketoacid coenzyme A transferase 2B, mitochondrial OS=Mus musculus GN=Oxct2b PE=2 SV=1
AL1A2_MOUSE	Retinal dehydrogenase 2 OS=Mus musculus GN=Aldh1a2 PE=1 SV=2
DESM_MOUSE	Desmin OS=Mus musculus GN=Des PE=1 SV=3
VIME_MOUSE	Vimentin OS=Mus musculus GN=Vim PE=1 SV=3
K2C7_MOUSE	Keratin, type II cytoskeletal 7 OS=Mus musculus GN=Krt7 PE=1 SV=1
TCPB_MOUSE	T-complex protein 1 subunit beta OS=Mus musculus GN=Cct2 PE=1 SV=4
MCCB_MOUSE	Methylcrotonoyl-CoA carboxylase beta chain, mitochondrial OS=Mus musculus GN=Mccc2 PE=1 SV=1
SCOT1_MOUSE	Succinyl-CoA:3-ketoacid coenzyme A transferase 1, mitochondrial OS=Mus musculus GN=Oxct1 PE=1 SV=1
TBB4A_MOUSE	Tubulin beta-4A chain OS=Mus musculus GN=Tubb4a PE=1 SV=3
PLIN3_MOUSE	Perilipin-3 OS=Mus musculus GN=Plin3 PE=1 SV=1
ARSA_MOUSE	Arylsulfatase A OS=Mus musculus GN=Arsa PE=1 SV=2
SSDH_MOUSE	Succinate-semialdehyde dehydrogenase, mitochondrial OS=Mus musculus GN=Aldh5a1 PE=1 SV=1
A1AT1_MOUSE	Alpha-1-antitrypsin 1-1 OS=Mus musculus GN=Serpina1a PE=1 SV=4
A1AT5_MOUSE	Alpha-1-antitrypsin 1-5 OS=Mus musculus GN=Serpina1e PE=1 SV=1
2AAB_MOUSE	Serine/threonine-protein phosphatase 2A 65 kDa regulatory subunit A beta isoform OS=Mus musculus GN=Ppp2r1b PE=1 SV=2
DNJC3_MOUSE	DnaJ homolog subfamily C member 3 OS=Mus musculus GN=Dnajc3 PE=1 SV=1
HKDC1_MOUSE	Putative hexokinase HKDC1 OS=Mus musculus GN=Hkdc1 PE=2 SV=1
G6PD1_MOUSE	Glucose-6-phosphate 1-dehydrogenase X OS=Mus musculus GN=G6pdx PE=1 SV=3
G6PD2_MOUSE	Glucose-6-phosphate 1-dehydrogenase 2 OS=Mus musculus GN=G6pd2 PE=1 SV=3
ODO2_MOUSE	Dihydrolipoyllysine-residue succinyltransferase component of 2-oxoglutarate dehydrogenase complex, mitochondrial OS=Mus musculus GN=Dlst PE=1 SV=1
MFGM_MOUSE	Lactadherin OS=Mus musculus GN=Mfge8 PE=1 SV=3
TCPW_MOUSE	T-complex protein 1 subunit zeta-2 OS=Mus musculus GN=Cct6b PE=1 SV=4
PSD12_MOUSE	26S proteasome non-ATPase regulatory subunit 12 OS=Mus musculus GN=Psmd12 PE=1 SV=4
CNDP2_MOUSE	Cytosolic non-specific dipeptidase OS=Mus musculus GN=Cndp2 PE=1 SV=1
NP1L4_MOUSE	Nucleosome assembly protein 1-like 4 OS=Mus musculus GN=Nap1l4 PE=1 SV=1
CCD47_MOUSE	Coiled-coil domain-containing protein 47 OS=Mus musculus GN=Ccdc47 PE=1 SV=2
AMPL_MOUSE	Cytosol aminopeptidase OS=Mus musculus GN=Lap3 PE=1 SV=3
PSMD5_MOUSE	26S proteasome non-ATPase regulatory subunit 5 OS=Mus musculus GN=Psmd5 PE=1 SV=4
DNJA4_MOUSE	DnaJ homolog subfamily A member 4 OS=Mus musculus GN=Dnaja4 PE=1 SV=1
PTRF_MOUSE	Polymerase I and transcript release factor OS=Mus musculus GN=Ptrf PE=1 SV=1
SYSC_MOUSE	Serine--tRNA ligase, cytoplasmic OS=Mus musculus GN=Sars PE=1 SV=3
ATLA3_MOUSE	Atlastin-3 OS=Mus musculus GN=Atl3 PE=1 SV=1
FKBP4_MOUSE	Peptidyl-prolyl cis-trans isomerase FKBP4 OS=Mus musculus GN=Fkbp4 PE=1 SV=5
TRXR1_MOUSE	Thioredoxin reductase 1, cytoplasmic OS=Mus musculus GN=Txnrd1 PE=1 SV=3
PCP_MOUSE	Lysosomal Pro-X carboxypeptidase OS=Mus musculus GN=Prcp PE=1 SV=2
RD23A_MOUSE	UV excision repair protein RAD23 homolog A OS=Mus musculus GN=Rad23a PE=1 SV=2
AL7A1_MOUSE	Alpha-aminoadipic semialdehyde dehydrogenase OS=Mus musculus GN=Aldh7a1 PE=1 SV=4
GLB1L_MOUSE	Beta-galactosidase-1-like protein OS=Mus musculus GN=Glb1l PE=1 SV=1
CATA_MOUSE	Catalase OS=Mus musculus GN=Cat PE=1 SV=4
RD23B_MOUSE	UV excision repair protein RAD23 homolog B OS=Mus musculus GN=Rad23b PE=1 SV=2
CC50A_MOUSE	Cell cycle control protein 50A OS=Mus musculus GN=Tmem30a PE=1 SV=1
SYAP1_MOUSE	Synapse-associated protein 1 OS=Mus musculus GN=Syap1 PE=1 SV=1
PRS6B_MOUSE	26S protease regulatory subunit 6B OS=Mus musculus GN=Psmc4 PE=1 SV=2
SYN2_MOUSE	Synapsin-2 OS=Mus musculus GN=Syn2 PE=1 SV=2
KAP0_MOUSE	cAMP-dependent protein kinase type I-alpha regulatory subunit OS=Mus musculus GN=Prkar1a PE=1 SV=3
SAM50_MOUSE	Sorting and assembly machinery component 50 homolog OS=Mus musculus GN=Samm50 PE=1 SV=1
SF3A3_MOUSE	Splicing factor 3A subunit 3 OS=Mus musculus GN=Sf3a3 PE=1 SV=2
EQTN_MOUSE	Equatorin OS=Mus musculus GN=Eqtn PE=1 SV=2
UGPA_MOUSE	UTP--glucose-1-phosphate uridylyltransferase OS=Mus musculus GN=Ugp2 PE=1 SV=3
NUCB1_MOUSE	Nucleobindin-1 OS=Mus musculus GN=Nucb1 PE=1 SV=2
ULA1_MOUSE	NEDD8-activating enzyme E1 regulatory subunit OS=Mus musculus GN=Nae1 PE=1 SV=1
ERO1A_MOUSE	ERO1-like protein alpha OS=Mus musculus GN=Ero1l PE=1 SV=2
[truncated: 1,768 more rows]
