# Supplementary material for: Complementary Critical Functions of Zfy1 and Zfy2 in Mouse Spermatogenesis and Reproduction
Source: PLoS Genet. 2017 Jan 23;13(1):e1006578. doi: 10.1371/journal.pgen.1006578 (PMC5287576; doi:10.1371/journal.pgen.1006578)
Supplement: S7 Table — (XLSX) [file pgen.1006578.s012.xlsx]

## Sheet: Sheet1
Supplementary Table7 Enriched GO terms in proteomic analysis
GO Term	P value
GO:0019953~sexual reproduction	1.52e-09
GO:0006793~phosphorus metabolic process	1.88e-09
GO:0006796~phosphate metabolic process	1.88e-09
GO:0016310~phosphorylation	7.56e-08
GO:0007338~single fertilization	2.89e-07
GO:0009566~fertilization	4.25e-07
GO:0006468~protein amino acid phosphorylation	4.97e-07
GO:0006887~exocytosis	1.83e-06
GO:0015031~protein transport	3.64e-06
GO:0045184~establishment of protein localization	4.88e-06
GO:0048232~male gamete generation	7.99e-06
GO:0007283~spermatogenesis	7.99e-06
GO:0006461~protein complex assembly	8.48e-06
GO:0070271~protein complex biogenesis	8.48e-06
