# Supplementary material for: Complementary Critical Functions of Zfy1 and Zfy2 in Mouse Spermatogenesis and Reproduction
Source: PLoS Genet. 2017 Jan 23;13(1):e1006578. doi: 10.1371/journal.pgen.1006578 (PMC5287576; doi:10.1371/journal.pgen.1006578)
Supplement: S8 Table — (XLSX) [file pgen.1006578.s013.xlsx]

## Sheet: Sheet1
Supplementary Table 8 Downregulated proteins and those annotated with sexual reproduction in Zfy1/2-DKO sperm
Accession number*	Gene Symbol†	description
P41183	BCL6	B-cell lymphoma 6 protein homolog
O88174	MCP	Membrane cofactor protein
Q8BPT6	IMP2L	Mitochondrial inner membrane protease subunit 2
Q9R1M5	NALP5	NACHT, LRR and PYD domains-containing protein 5
P54728	RD23B	UV excision repair protein RAD23 homolog B
P62340	TBPL1	TATA box-binding protein-like protein 1
Q6EJB6	UT14B	U3 small nucleolar RNA-associated protein 14 homolog B
Q9D529	WBP2L	Postacrosomal sheath WW domain-binding protein
Q60813	ADM1A	Disintegrin and metalloproteinase domain-containing protein 1a
Q5SUE7	ADAD1	Adenosine deaminase domain-containing protein 1
Q8C0T9	ADCYA	Adenylate cyclase type 10
P50428	ARSA	Arylsulfatase A
Q91ZR5	CTSR1	Cation channel sperm-associated protein 1
A2ARP9	CTSR2	Cation channel sperm-associated protein 2
Q80W99	CTSR3	Cation channel sperm-associated protein 3
Q8BVN3	CTSR4	Cation channel sperm-associated protein 4
Q9R1K9	CETN2	Centrin-2
Q60771	CLD11	Claudin-11
Q6VY05	DND1	Dead end protein homolog 1
O08716	FABP9	Fatty acid-binding protein 9
Q5SV77	GGNB2	Gametogenetin-binding protein 2
Q8BH60	GOPC	Golgi-associated PDZ and coiled-coil motif-containing protein
Q07105	GDF9	Growth/differentiation factor 9
P43275	H11	Histone H1.1
P42859	HD	Huntingtin
Q9D9J7	IZUM1	Izumo sperm-egg fusion protein 1
Q9D5V2	KLH10	Kelch-like protein 10
Q6PCM1	KDM3A	Lysine-specific demethylase 3A
P61327	MGN	Protein mago nashi homolog
Q9D4I2	MEII1	Meiosis inhibitor protein 1
Q9QUM7	MSH5	MutS protein homolog 5
Q64249	NR6A1	Nuclear receptor subfamily 6 group A member 1
Q8K3R3	PLCD4	1-phosphatidylinositol 4,5-bisphosphate phosphodiesterase delta-4
Q8K4D7	PLCZ1	1-phosphatidylinositol 4,5-bisphosphate phosphodiesterase zeta-1
Q99N64	GMCLL	Putative germ cell-less protein-like 1-like
Q8K4E0	ALMS1	Alstrom syndrome protein 1 homolog
P50543	S10AB	Protein S100-A11
Q3V140	ACRBP	Acrosin-binding protein
Q9JHJ7	TEST	Testisin
Q9WUT3	KS6A2	Ribosomal protein S6 kinase alpha-2
P61092	SIA1A	E3 ubiquitin-protein ligase SIAH1A
O88958	GNPI1	Glucosamine-6-phosphate isomerase 1
Q497L8	S22AG	Solute carrier family 22 member 16
Q8R0C3	S26A8	Testis anion transporter 1
Q9D9X8	SACA3	Sperm acrosome membrane-associated protein 3
Q9JLI7	SPAG6	Sperm-associated antigen 6
Q62252	SP17	Sperm surface protein Sp17
Q91WM1	STRBP	Spermatid perinuclear RNA-binding protein
Q8C636	SPT16	Spermatogenesis-associated protein 16
Q00262	STX2	Syntaxin-2
Q9JMB1	THEG	Testicular haploid expressed gene protein
Q14AT2	TEX11	Testis-expressed sequence 11 protein
Q61241	TSSK1	Testis-specific serine/threonine-protein kinase 1
Q9D411	TSSK4	Testis-specific serine/threonine-protein kinase 4
Q715T0	TXND3	Thioredoxin domain-containing protein 3
Q69AB2	TXND8	Thioredoxin domain-containing protein 8
Q9R244	TRPC2	Short transient receptor potential channel 2
Q99P25	TXIP1	Translin-associated factor X-interacting protein 1
O08759	UBE3A	Ubiquitin-protein ligase E3A
Q61624	ZN148	Zinc finger protein 148
Q60736	ZP3R	Zona pellucida sperm-binding protein 3 receptor
Q6X786	ZPBP2	Zona pellucida-binding protein 2
*Accession numbers of genes were derived from Swiss-Prot and NCBI non-redundant databases.
†Gene symbols were derived from UniGene.
